# Supplementary material for: Structure-based insights into evolution of rhodopsins
Source: Commun Biol. 2021 Jun 30;4:821. doi: 10.1038/s42003-021-02326-4 (PMC8245419; doi:10.1038/s42003-021-02326-4)
Supplement: Supplementary file 3 — Supplementary Data 1 [file 42003_2021_2326_MOESM3_ESM.xlsx]

## Sheet: Figure 3_1
LR 1-313	Time	330	340	350	360	370	380	390	400	410	420	430	440	450	460	470	480	490	500	510	520	530	540	550	560	570	580	590	600	610	620	630	640	650	660	670	680	690	700	710	720	730
	5e-07	0.000807	-0.00239	-0.000296	-0.00255	-0.0028	-0.00434	-0.00389	-0.00444	-0.00126	-0.00117	-0.00292	-0.00314	-0.00371	-0.00512	-0.00115	-0.0039	-0.00776	-0.01071	-0.01206	-0.00944	0.67679	-0.01974	-0.0178	-0.01253	-0.01525	-0.00596	-0.00318	0.00201	0.00381	0.000827	0.000527	0.00205	0.00223	0.00125	0.00211	-0.00236	-0.000985	-0.0018	-0.00186	-0.00226	-0.00174
	5.125e-07	0.0051	0.00337	0.00358	0.00128	0.00112	-0.000776	0.0026	0.00172	0.000354	-0.000417	-0.000261	0.00133	0.000492	-0.00069	-0.000793	-0.00483	-0.0036	-0.00271	-0.00743	-0.00674	0.67992	-0.01342	-0.01258	-0.00988	-0.0048	-0.00322	0.00348	0.00533	0.00588	0.00962	0.00988	0.00341	0.0057	0.00326	0.00543	0.00369	0.00178	0.00224	0.00221	0.00172	-0.00043
	5.25e-07	0.0051	0.00511	0.00636	0.00403	0.00395	0.00643	0.00587	0.00128	0.00157	0.00375	0.00511	0.00208	0.00225	0.00266	0.00136	0.000284	-0.000447	-0.00209	-3.5995e-05	-0.00538	0.70586	-0.01086	-0.00863	-0.00589	-0.00414	0.00162	0.00752	0.00733	0.00936	0.0103	0.00921	0.01167	0.01061	0.0107	0.01013	0.00776	0.00878	0.00906	0.00426	0.00506	0.00483
	5.375e-07	0.00387	0.00106	0.00136	-0.00146	-2.1069e-06	0.000418	-0.0026	-4.6392e-05	-0.000856	-0.00305	-0.00178	-0.000907	0.0012	-0.000319	-0.00365	-0.0039	-0.00621	-0.00642	-0.00475	-0.0128	0.67679	-0.01214	-0.01585	-0.01384	-0.01266	-0.00528	0.000804	0.00333	0.00174	0.00486	0.00585	0.00478	0.00362	0.00125	0.00211	-0.000354	-0.000985	0.000215	-0.00522	-0.000278	-0.00108
	5.5e-07	-0.00163	0.00048	0.000255	-0.000365	-0.00392	0.000418	-0.00389	-0.00401	-0.000856	-0.00155	-0.00254	-0.00128	-0.00126	-0.00106	-0.00365	-0.00483	-0.00517	-0.00826	-0.00942	-0.01346	0.64371	-0.01848	-0.0152	-0.01646	-0.00875	-0.00596	-0.00383	0.004	0.00243	0.00284	0.00185	0.00205	0.00223	0.00393	0.00277	-0.00369	-0.00305	-0.0018	-0.00186	-0.00489	-0.00499
	5.625e-07	0.00387	0.00685	0.0058	0.00238	0.00225	0.00161	0.00325	0.00217	0.000758	0.000717	-0.000261	0.000211	0.00155	0.00266	-0.000434	-0.000184	-0.00203	-0.00457	-0.00139	-0.00877	0.68947	-0.01532	-0.01258	-0.00922	-0.00744	0.000922	0.00617	0.00533	0.00936	0.00621	0.00988	0.00959	0.0085	0.00663	0.0061	0.00234	0.00526	0.00495	0.00153	0.00238	0.0055
	5.75e-07	0.000807	0.00337	0.00358	-0.00146	-2.1069e-06	0.00102	-0.000658	-0.00357	0.00116	-0.00305	-0.000261	-0.000535	-0.000562	-0.00143	-0.00365	-0.00529	-0.00569	-0.00642	-0.00876	-0.00877	0.66144	-0.01532	-0.01389	-0.01581	-0.0094	-0.00459	-0.00251	0.00466	0.00243	0.00621	0.00786	0.00137	0.0064	0.00259	0.0041	-0.000354	0.000396	0.00292	0.00289	0.00105	-0.00369
	5.875e-07	0.00449	-0.000669	0.00358	-0.000365	-0.00168	-0.00315	-0.00389	-0.00137	-0.00287	-0.00192	0.00012	-0.000535	-0.000912	-0.0018	-7.5604e-05	-0.00112	-0.00569	-0.00704	-0.01074	-0.01213	0.63796	-0.01469	-0.0178	-0.01253	-0.01461	-0.00391	-0.00119	-0.00128	0.00381	0.00284	0.00652	0.00546	0.000851	0.00259	0.000789	0.000317	0.000396	-0.000458	-0.000506	-0.000278	-0.00174
	6e-07	0.00572	0.00221	0.00302	-0.00146	-0.00336	-0.000179	-0.00517	-4.6392e-05	-4.9951e-05	-0.00155	-0.00178	-0.000535	0.000141	-0.000319	-0.00329	-0.00298	-0.00307	-0.00395	-0.00542	-0.01012	0.68308	-0.01342	-0.01715	-0.01319	-0.01071	-0.00391	-0.00119	0.00333	0.0045	0.00554	0.00385	0.00341	0.00223	0.00125	-0.000529	-0.00102	-0.00236	0.000215	-0.0032	0.00105	-0.00174
	6.125e-07	-0.000413	0.00395	0.00191	-0.00146	-0.00224	-0.00256	-8.9262e-06	-0.00269	-0.00166	-0.000417	-0.0014	-0.0024	-0.000562	-0.00143	-0.000793	-0.00251	-0.00412	-0.00765	-0.00809	-0.00877	0.67679	-0.01785	-0.0152	-0.01253	-0.0094	-0.00528	-0.00119	0.00267	0.00519	0.00351	0.00451	0.00546	0.00223	0.00192	0.00277	0.00436	-0.000295	-0.000458	-0.00118	-0.000278	-0.00174
	6.25e-07	0.00634	0.00279	0.00636	0.00293	0.00338	-0.000179	-0.00131	-0.000488	0.000758	0.0011	0.000883	0.000211	-0.000562	0.00191	0.000643	-0.000184	-0.0036	-0.00084	-0.00609	-0.00742	0.66144	-0.01086	-0.01127	-0.01121	-0.00678	-0.00116	0.00147	0.004	0.00658	0.0103	0.00786	0.0089	0.0057	0.00595	0.00477	0.00369	0.00387	0.00427	0.000849	0.00305	0.00285
	6.375e-07	0.00449	0.00279	0.00136	0.00073	-0.00112	-0.000179	0.000641	-4.6392e-05	0.000758	-0.00192	-0.00368	-0.000535	-0.00126	-0.00069	-0.00115	-0.00112	-0.00569	-0.0058	-0.00743	-0.01079	0.68947	-0.01278	-0.01909	-0.01384	-0.01006	-0.00596	0.000138	0.00333	0.00243	0.00486	0.00318	0.00684	0.00154	0.00595	0.00145	0.00166	-0.00236	0.00156	0.00153	0.00172	-0.00043
	6.5e-07	-0.000413	0.00163	-0.000846	-0.002	-0.00168	-0.00374	-0.0026	-0.00137	-0.00367	-0.00305	-0.00216	-0.0024	-0.00126	-0.00254	-0.00258	-0.0039	-0.00621	-0.00949	-0.00809	-0.01146	0.67058	-0.01848	-0.02103	-0.01777	-0.01396	-0.00391	-0.00251	-0.00194	0.000366	0.0015	0.00451	-0.000659	0.000851	0.00125	0.00344	-0.00169	-0.00305	-0.00113	0.000171	-0.00226	-0.00174
	6.625e-07	0.00264	0.00627	0.00247	0.00128	0.00056	-0.00137	-0.00131	-0.000929	0.00116	0.00223	-0.00102	0.00208	0.0019	0.00154	-0.00187	-0.00251	-0.00255	-0.00395	-0.00475	-0.00538	0.66751	-0.01785	-0.01585	-0.01712	-0.00875	-0.00184	0.000804	0.00466	0.0045	0.00621	0.00451	0.0041	0.00292	0.00393	0.00277	0.00301	0.000396	-0.000458	-0.00118	0.00105	0.00088
	6.75e-07	0.00758	0.00511	0.00136	-0.000365	-0.000564	-0.000776	0.00194	0.000396	-0.000856	-0.00117	-0.00102	0.000585	-0.000912	0.000424	-0.00151	-0.00112	-0.00255	-0.00457	-0.00542	-0.00877	0.69595	-0.01214	-0.01715	-0.01384	-0.00809	-0.00322	0.00147	0.00267	0.00936	0.00486	0.00921	0.00684	0.0057	0.00595	0.00878	0.00572	-0.000985	0.000889	0.00289	0.00238	0.00088
	6.875e-07	0.00696	0.00279	0.00136	0.00183	-0.00168	-0.00137	-0.00453	-0.00181	-0.00206	-0.000417	-0.00102	0.000585	0.000492	-0.00106	-0.00187	-0.00344	-0.00307	-0.00395	-0.00809	-0.01079	0.66446	-0.01596	-0.0178	-0.01581	-0.00612	-0.00528	-0.00119	3.0021e-05	0.0045	0.00419	0.000527	0.00615	0.000851	0.00259	0.0041	0.000989	0.00178	-0.000458	0.000171	-0.0016	-0.00174
	7e-07	0.00634	0.00221	0.00136	0.00183	0.00169	0.00281	-0.000658	-0.000488	0.000354	0.000338	0.000883	-0.000535	0.0012	-0.000319	-0.00151	0.00169	-0.0015	-0.00271	-0.00408	-0.00877	0.69923	-0.01278	-0.01585	-0.00856	-0.00612	-0.00184	0.000138	0.00466	0.00658	0.00486	0.00451	0.00752	0.00362	0.00595	0.0061	0.00436	0.00248	0.00156	0.00289	0.00238	-0.00043
	7.1875e-07	0.00295	0.00308	0.00191	0.00238	0.000844	-0.000179	0.00129	-0.000709	-0.00126	-0.00192	-0.00102	0.000398	0.000143	0.000239	-0.000972	-0.00182	-0.00229	-0.00457	-0.00609	-0.00809	0.68313	-0.015	-0.0152	-0.0145	-0.00743	-0.0063	-0.00218	0.003	0.00346	0.00351	0.00385	0.00512	0.00258	0.0046	0.00611	0.00166	0.000746	0.00123	0.00187	5.5051e-05	0.00122
	7.4375e-07	0.00295	0.00163	0.000533	-0.000365	-0.000558	-0.000176	-0.00195	-0.00202	-0.00146	-3.7941e-05	-0.00102	-0.000907	-0.000211	-0.00125	-7.5604e-05	-0.00182	-0.00386	-0.00549	-0.00809	-0.01112	0.67842	-0.01879	-0.0165	-0.01581	-0.00776	-0.00596	-0.00119	0.00466	0.00174	0.00487	0.00318	0.00205	0.00224	0.00125	0.00344	0.002	0.000742	-0.000453	-0.00219	-0.000609	0.000882
	7.6875e-07	0.00511	0.00135	-0.00194	0.001	-0.00196	-0.00196	-0.00421	-0.00203	-0.000453	-0.000982	-0.00102	0.000586	0.000844	0.00061	-0.000969	-0.00228	-0.00229	-0.00488	-0.00709	-0.01179	0.68631	-0.01342	-0.01552	-0.01286	-0.0094	-0.00767	-0.0035	0.00334	0.00519	0.00554	0.00185	0.00172	-0.000178	0.00259	0.00047	0.00268	5.3962e-05	0.000553	-0.00152	0.00105	-0.000102
	7.9375e-07	0.00388	0.00424	-0.000292	-9.1599e-05	-0.00224	-0.000178	-0.0026	-0.00115	-0.00206	-0.00155	-0.0014	-0.00184	0.00067	-0.000315	-0.00204	-0.00112	-0.00334	-0.00488	-0.00776	-0.00944	0.6899	-0.01595	-0.01487	-0.01614	-0.01006	-0.00596	-0.00251	0.00202	0.00208	0.00217	0.00352	0.00171	0.00223	0.00192	0.00112	0.00335	0.000397	0.000889	-0.00152	-0.000603	0.00088
	8.1875e-07	0.00387	0.00395	0.000807	-0.00119	-0.0014	-0.000477	-0.00195	-0.00114	-0.000651	-0.0023	-0.00197	-0.000534	-0.00214	5.334e-05	-0.00169	-0.000416	-0.00255	-0.00673	-0.00842	-0.00708	0.67835	-0.01753	-0.01747	-0.01646	-0.01298	-0.00494	-0.00284	5.4449e-05	0.00277	0.0025	0.000861	1.9019e-05	0.00154	-0.000753	0.00146	0.000322	-0.000629	0.0019	-0.000844	-0.000277	0.000555
	8.4375e-07	0.00357	0.00308	0.00302	0.000191	-0.00112	0.00102	-0.00131	-0.000929	-4.9763e-05	-0.000981	0.000696	2.6693e-05	0.000845	0.000424	-0.000614	-0.000417	-0.00229	-0.00426	-0.00975	-0.00843	0.69122	-0.015	-0.0165	-0.01516	-0.01038	-0.0015	-0.000858	0.00168	0.00554	0.00319	0.00385	0.00444	0.00258	0.00225	0.00278	0.00267	0.00109	0.00292	0.0012	0.00172	0.00121
	8.6875e-07	0.00418	0.00482	0.00441	-0.000912	0.00028	0.00221	-0.000657	-4.6167e-05	-0.00106	-0.000791	-0.000642	-0.000721	0.000844	0.000425	-0.000971	-0.00065	-0.0015	-0.00209	-0.00576	-0.00776	0.69928	-0.01564	-0.01617	-0.01318	-0.01038	-0.00493	0.00181	0.00234	0.00519	0.00453	0.00285	0.00444	0.00362	0.0046	0.00145	0.00234	0.00213	0.00292	-0.000506	0.00238	0.00154
	8.9375e-07	0.00573	0.00337	0.00302	-0.000911	-0.00056	-0.000178	0.000966	-0.00137	-0.000251	-0.00136	-0.00216	0.000772	-3.3384e-05	0.000796	0.000826	-0.000883	-0.0036	-0.00302	-0.00675	-0.00742	0.69439	-0.01564	-0.01519	-0.01645	-0.00744	-0.00664	0.000474	0.00036	0.00346	0.00385	0.00853	0.00512	0.00431	0.00125	0.00344	0.00301	0.00387	-0.00012	0.000516	0.000399	-0.000428
	9.1875e-07	0.00142	0.00308	0.00108	0.00102	-0.0014	0.00132	-0.000327	-0.00181	-0.000856	-0.00155	-0.000261	-0.000535	-0.000562	0.000425	-0.000793	-0.00158	-0.00516	-0.00426	-0.00709	-0.01045	0.68318	-0.01564	-0.01617	-0.01483	-0.00875	-0.00562	0.000804	0.00168	0.00175	0.00117	0.00452	0.00239	0.00258	0.00326	0.00277	0.00234	0.000396	0.000568	-0.000843	0.00339	-0.00271
	9.4375e-07	0.00326	0.00221	0.00247	-0.000638	-1.7435e-06	0.000418	-0.00163	-0.00137	-0.000453	-0.00155	-0.000451	0.000398	-3.5089e-05	-0.000318	-0.000253	-0.00112	-0.00334	-0.00176	-0.00742	-0.00843	0.6911	-0.01532	-0.0152	-0.01187	-0.01136	-0.00664	0.00281	3.2015e-05	0.00312	0.00486	0.00451	0.00205	0.00536	0.00259	0.00244	0.00234	0.00178	0.0036	-0.000506	-0.000278	0.000225
	9.6875e-07	0.00265	0.00193	0.00275	0.001	-0.00112	-0.000477	-0.000981	-0.00137	-0.00307	-0.0023	-0.000831	-0.00147	-0.000386	-0.00125	-0.000972	-0.00135	-0.00569	-0.00457	-0.00842	-0.00944	0.68152	-0.01564	-0.01617	-0.01286	-0.01234	-0.00664	-0.00119	0.00102	0.00243	0.00116	0.00485	0.00138	0.000163	-0.000421	0.00477	0.00166	0.00109	-0.000456	-0.00152	-0.00258	-0.00141
	9.9375e-07	0.00387	0.00192	0.00302	0.00128	-0.000276	0.000418	-0.000657	-0.000488	0.000356	-0.00174	-0.000829	-0.000346	-0.00126	-0.00125	-0.000434	-0.00205	-0.00438	-0.00364	-0.00643	-0.01045	0.68631	-0.01562	-0.01519	-0.01449	-0.01298	-0.00494	-0.00318	0.00135	0.0014	0.00386	0.00318	0.00239	0.000856	0.00393	0.0041	0.000317	0.000396	0.000889	-0.00152	5.4037e-05	-0.00141
	1.0187e-06	0.00326	0.00366	0.00191	0.000456	0.000842	-0.00137	-0.000333	-0.00181	-0.00126	-0.000228	-0.000832	0.000399	0.00102	0.000239	-0.000255	-0.000649	-0.00359	-0.00301	-0.00509	-0.00944	0.69761	-0.01469	-0.01552	-0.01286	-0.01103	-0.00528	-0.00284	0.003	0.0014	0.00386	0.00418	0.00273	0.00293	0.00393	0.00311	0.00168	0.00317	0.00292	0.000175	5.7078e-05	0.00187
	1.0437e-06	0.00326	0.0054	0.00136	-0.00036	0.00028	0.00132	0.000966	-0.000929	0.000152	0.000906	-0.000452	-0.000348	-0.000386	0.000797	-0.000434	-0.00204	-0.00307	-0.00333	-0.00542	-0.00776	0.69122	-0.01373	-0.01746	-0.01516	-0.01169	-0.00253	-0.00416	3.0021e-05	-0.000318	0.00183	0.00252	0.0041	0.000856	0.00326	0.00178	0.00369	0.00248	-0.000121	-0.000504	5.4037e-05	0.000224
	1.0687e-06	0.00387	0.00424	0.00219	0.001	-0.00112	0.000719	-6.9854e-06	-0.00137	-0.000856	-0.00117	-0.0014	0.00208	0.000668	0.000611	-0.000613	-0.00135	-0.00386	-0.00364	-0.00676	-0.00877	0.68467	-0.01437	-0.01487	-0.0145	-0.00842	-0.00356	-0.00449	0.00135	0.00346	0.0025	0.00185	0.0041	0.00362	0.00326	0.00179	0.00267	0.00318	0.000891	0.000849	0.00138	-0.00108
	1.0937e-06	0.0048	0.00308	0.00219	0.001	-0.000833	0.00012	-8.9262e-06	-0.00203	-0.00045	0.000527	0.000694	0.00152	0.00173	5.2864e-05	-0.000434	-0.00158	-0.00307	-0.00333	-0.00609	-0.00809	0.69432	-0.01405	-0.01552	-0.01352	-0.01169	-0.00628	-0.0035	0.00168	0.00243	0.0025	0.00152	0.00375	0.00397	0.00494	0.00212	0.002	0.00178	-0.000121	0.000851	0.00372	0.00187
	1.1188e-06	0.00603	0.00366	-0.000295	-9.1599e-05	-0.000843	-0.00107	0.000967	-0.00247	-0.00106	-0.00155	-0.00102	0.00134	0.000668	0.00117	-0.000255	-0.000649	-0.00281	-0.00364	-0.00608	-0.01011	0.69281	-0.01532	-0.01812	-0.01516	-0.01299	-0.00834	-0.00318	-0.000955	0.00243	0.00453	0.00186	0.00239	0.000507	0.00259	0.00145	0.00133	0.00144	-0.00213	0.000171	0.00138	0.00088
	1.1438e-06	0.00449	0.00279	0.00191	-0.000639	-0.000283	0.00161	-0.0013	-0.00181	-0.00106	-0.00117	-0.00121	0.000212	0.000844	0.000983	0.000104	-0.000883	-0.00307	-0.00302	-0.00676	-0.00776	0.68951	-0.01469	-0.01552	-0.01679	-0.01071	-0.00698	-0.00515	-0.00128	0.0014	0.00217	0.00252	0.00376	-0.000181	0.00259	0.00211	0.000991	5.0664e-05	0.00156	0.000511	-0.000606	0.00088
	1.1688e-06	0.00541	-9.4417e-05	0.00109	-0.00118	-0.000843	0.000418	-0.000333	-0.00137	-4.9763e-05	-3.8762e-05	-0.000642	-0.000162	-0.000561	0.00136	-0.000255	-0.00135	-0.00124	-0.00426	-0.00643	-0.00775	0.68786	-0.01563	-0.01455	-0.01384	-0.01234	-0.00834	-0.00383	-0.000623	-0.00134	0.00318	0.00186	0.00478	0.00154	0.00359	0.00244	0.00167	-0.000639	-0.000457	0.00119	0.00105	0.000224
	1.1938e-06	0.00603	0.00192	0.00219	0.000733	0.000563	0.000418	0.00162	0.000175	-0.00106	-3.9255e-05	0.000884	0.000772	0.00137	0.00117	0.000823	-0.000417	-0.000183	-0.00426	-0.00442	-0.00606	0.68467	-0.01469	-0.01552	-0.0145	-0.01234	-0.00596	-0.00416	-0.000298	0.00346	0.00419	0.00252	0.00376	0.00431	0.00158	0.00145	0.000659	0.00178	0.00157	0.000171	0.00239	0.00219
	1.2187e-06	0.0048	0.00337	0.00136	-0.000903	1.1638e-06	0.00161	-0.000972	-0.000929	-0.000453	-0.000793	-0.0014	0.00171	0.00137	-0.000132	0.001	-0.000883	-0.00229	-0.00302	-0.00542	-0.01045	0.68801	-0.01341	-0.0152	-0.01614	-0.01103	-0.00561	-0.00449	-0.000956	0.00174	0.00351	0.00318	0.00341	0.000853	0.00359	0.00211	0.002	-0.000639	-0.00113	0.00255	0.000386	0.000553
	1.2437e-06	0.00727	0.00395	0.000532	0.00101	0.000279	0.00192	-8.9262e-06	0.000177	0.000354	-0.000793	0.00012	0.000585	0.00208	0.00173	0.000106	-0.000183	-0.00176	-0.000833	-0.00307	-0.00674	0.69923	-0.01469	-0.01682	-0.01318	-0.00809	-0.00698	-0.00251	-0.000298	0.00381	0.00183	0.00285	0.000699	0.00501	0.00292	0.00178	0.00234	0.00213	-0.00113	-0.00118	0.00106	-0.00108
	1.2687e-06	0.00511	0.00366	0.0033	-9.0909e-05	0.000844	-0.000477	0.00162	-0.00137	-0.00106	-0.000982	-0.000642	0.000772	0.00137	0.00117	0.000104	-0.00135	-0.00255	-0.00177	-0.00475	-0.00674	0.68631	-0.015	-0.01585	-0.01286	-0.01071	-0.0063	-0.00251	0.000359	0.00243	0.00318	0.00152	0.00307	0.00362	0.00259	0.00211	0.00335	0.00213	0.000553	-0.000843	0.000718	0.000225
	1.2937e-06	0.00357	0.00424	0.00164	0.000457	0.00112	0.00102	-0.000657	-0.00137	0.000153	-0.00155	-0.000451	-0.00016	0.00137	-0.000689	0.00172	-0.00135	-0.0015	-0.00395	-0.00609	-0.00674	0.68645	-0.01722	-0.01682	-0.01384	-0.01169	-0.00664	-0.00119	3.0021e-05	0.00105	0.00284	0.000864	0.00375	0.0057	0.00326	0.00278	0.000318	0.00248	0.00191	0.00221	0.00105	0.000882
	1.3188e-06	0.0051	0.00337	0.00247	-9.1599e-05	-0.000281	0.00102	0.00228	-0.00115	-0.00146	-0.0023	0.000311	-0.000535	0.00102	0.0008	0.000643	5.1504e-05	-0.00124	-0.00457	-0.00609	-0.00977	0.68626	-0.01753	-0.01617	-0.01581	-0.01136	-0.00868	-0.00284	-0.000627	0.00243	0.00184	0.00285	1.7438e-05	0.00327	0.000913	0.00211	0.00267	0.000742	0.00326	-0.00152	-0.000276	0.000558
	1.3438e-06	0.00573	0.00366	0.00191	0.00156	-0.000283	0.000418	-0.00195	0.000176	0.000556	-0.000604	-0.000832	0.000399	0.00155	0.00117	-7.5011e-05	0.00146	-0.00176	-0.00271	-0.00307	-0.00877	0.69274	-0.01532	-0.01617	-0.01253	-0.01265	-0.0097	-0.000858	-0.000623	0.0014	0.00217	0.00252	0.00137	0.00154	0.0046	0.0041	0.00268	0.00144	-0.000111	-0.000844	-0.000278	0.00285
	1.3688e-06	0.00387	0.00453	0.00191	0.000731	0.00028	0.000122	-0.0013	0.00128	-0.00146	-0.00136	0.00127	2.4768e-05	0.000844	0.000611	0.000644	-0.00065	-0.00124	-0.00364	-0.00576	-0.00708	0.67997	-0.01437	-0.0152	-0.01384	-0.01169	-0.008	-0.00317	-0.000955	0.00105	-0.00117	0.00252	0.00172	0.00258	0.00326	0.00046	-0.00102	-0.00236	-0.00146	0.00119	5.4037e-05	0.00121
	1.3937e-06	0.00264	0.00279	0.00413	0.00294	0.0031	0.00252	-0.0026	-4.6392e-05	-4.8263e-05	-0.00155	0.000885	0.000772	0.000141	0.00117	0.000464	-0.000417	-0.000183	-0.000839	-0.00542	-0.00809	0.6815	-0.01469	-0.01487	-0.01384	-0.01363	-0.00902	-0.00416	0.00135	0.0014	0.000159	0.00218	0.00273	0.00189	0.00192	0.00212	0.000653	0.000742	-0.000794	-0.000167	5.4037e-05	0.00121
	1.4187e-06	0.00356	0.00193	0.00275	0.000457	-0.000276	-0.00137	-4.5595e-06	-0.00181	-0.000249	0.00015	0.00012	0.00133	0.000844	0.00154	0.000643	-0.00158	-0.000974	-0.00209	-0.00643	-0.00809	0.6911	-0.01437	-0.01617	-0.01581	-0.012	-0.00834	-0.00515	-0.00325	0.00174	-0.00117	0.00119	1.6911e-05	0.0012	0.00225	0.00245	0.00369	0.00109	0.00123	0.00323	0.000719	0.00154
	1.4437e-06	0.00511	0.00598	0.000815	-0.000637	0.000842	-0.00285	-0.00162	-0.000707	-0.000856	-0.000228	-0.00026	0.000772	0.00173	0.00117	0.000463	-0.000183	-0.00255	-0.00364	-0.00374	-0.00606	0.68786	-0.01405	-0.01552	-0.01581	-0.01331	-0.00766	-0.00251	-0.00161	0.00174	0.00183	0.00218	0.00137	0.00501	0.00192	0.000459	0.00267	0.00144	-0.000787	0.00221	0.00139	0.00121
	1.4687e-06	0.00449	0.0054	0.0033	0.00128	-6.5323e-07	0.00102	-0.000657	-0.000708	-0.00106	0.00129	-0.000831	0.000959	0.0019	0.00117	0.000284	-0.000184	-0.00255	-0.00302	-0.00509	-0.00843	0.68948	-0.01564	-0.01617	-0.01777	-0.01168	-0.00732	-0.00416	-0.00194	-0.00066	0.000493	0.00451	0.00137	0.00362	0.00125	0.000789	0.000317	0.000397	-0.00146	-0.00286	0.00172	-0.00108
	1.4938e-06	0.00387	0.00482	-0.00139	-8.9529e-05	-0.000842	0.00192	-0.00227	-0.000484	0.000556	-0.00155	-0.000261	0.000586	0.00173	0.00117	0.00136	-0.00111	-0.0015	-0.00302	-0.00542	-0.00809	0.68948	-0.015	-0.01585	-0.01614	-0.01299	-0.00936	-0.0035	-0.000628	-0.000659	0.00319	0.00285	1.7438e-05	0.00362	0.00259	0.00344	0.00133	5.1763e-05	0.000889	0.000173	0.00039	-0.00271
	1.5188e-06	0.0048	0.00308	0.00164	0.000456	-0.00168	-0.000775	0.000319	-0.000488	-4.9201e-05	-0.000227	0.000501	0.000773	0.00173	0.0021	0.000104	-0.00112	-0.000973	-0.00395	-0.00475	-0.00877	0.69108	-0.01405	-0.01585	-0.01483	-0.01493	-0.00902	-0.00548	-0.00161	-0.000318	0.00184	0.00218	0.00273	0.00189	0.00292	0.00112	0.000318	5.3962e-05	0.000216	0.00153	6.4175e-05	0.00154
	1.5438e-06	0.00542	0.00308	0.00136	-9.0909e-05	-0.00112	0.00102	-0.000656	-0.000928	0.000557	0.000717	0.000311	0.000773	0.00173	0.000426	0.0019	-0.00158	-0.000183	-0.00364	-0.00709	-0.01011	0.68789	-0.01469	-0.01682	-0.01809	-0.01396	-0.00767	-0.00251	3.4508e-05	0.000375	0.000832	0.00318	0.00273	0.00154	0.00125	-0.000528	0.00267	-0.000295	0.000553	-0.000167	-0.000609	-0.00108
	1.5688e-06	0.00511	0.00424	0.00274	-0.000365	-0.0014	0.000418	-0.00195	-0.00137	0.000562	0.00015	0.00012	0.000959	0.00226	0.00117	0.00136	-0.00135	-0.00123	-0.00364	-0.00576	-0.00944	0.69108	-0.01595	-0.01552	-0.01581	-0.01363	-0.00969	-0.00416	-0.000299	0.00105	0.00217	0.00286	0.00205	0.00293	0.00125	0.00112	-1.728e-05	0.00178	0.00123	0.000175	0.00105	-0.00141
	1.5937e-06	0.00356	0.00308	0.00191	0.00128	-0.00224	0.000418	-0.00195	-0.00115	-0.000453	0.000906	0.000501	0.00115	0.00155	0.000611	0.000104	0.000985	-0.00124	-0.00395	-0.00542	-0.00775	0.69761	-0.01373	-0.01812	-0.01581	-0.01331	-0.00868	-0.00515	0.00102	0.000366	0.00251	0.00385	0.00273	0.00189	0.00125	0.00377	0.00268	0.00317	0.000553	0.00051	5.5051e-05	0.00121
	1.6187e-06	0.00418	0.00483	0.00164	-0.000638	-0.000283	0.000424	-0.000979	-4.6167e-05	-0.000655	0.00015	-0.00102	0.00152	-0.000209	0.00136	0.00136	0.000752	0.000348	-0.00271	-0.00576	-0.0064	0.68627	-0.01437	-0.0152	-0.01679	-0.0146	-0.0097	-0.00548	-0.000298	0.00105	0.00217	0.0012	0.00375	0.00189	0.00359	0.000789	-0.000354	0.00387	-0.000121	0.000511	0.00172	-0.00271
	1.6437e-06	0.00357	0.00453	0.00164	0.00128	0.00056	0.00161	-0.00421	-0.00225	-0.000654	0.000906	0.000693	0.000399	-0.000561	0.00117	0.001	-0.000416	-0.0015	-0.00115	-0.00609	-0.00809	0.68948	-0.01627	-0.0178	-0.01809	-0.0146	-0.00732	-0.00482	-0.00161	0.000366	0.0025	0.00252	0.00307	0.000851	0.00192	0.00178	0.000318	0.00144	0.00258	0.00051	0.00272	-0.00141
	1.6687e-06	0.00264	0.00483	0.00247	0.000183	0.000279	0.000421	-0.0013	-0.00159	-0.000453	-0.000605	0.000501	0.000959	0.0019	0.00173	0.0019	0.00193	-0.00071	-0.00209	-0.00442	-0.00673	0.68948	-0.01817	-0.01812	-0.01483	-0.01396	-0.008	-0.00515	-0.000298	0.00208	0.00217	0.00218	0.00273	0.000523	0.00292	0.00477	0.00166	0.00109	0.000552	-0.00118	0.00138	0.000225
	1.6938e-06	0.00512	0.00482	0.00136	0.000731	-0.000564	0.000719	-0.000979	-0.000487	0.000758	0.000528	-0.000642	-0.000535	0.000141	0.00248	0.00227	0.00122	-0.00281	-0.0024	-0.00475	-0.00843	0.68631	-0.01373	-0.01778	-0.01515	-0.0146	-0.00562	-0.00548	-0.00161	0.000368	-0.000507	-0.000129	0.00375	0.00189	0.00292	0.0018	0.00234	0.000742	0.00292	-0.00287	-0.000606	-0.000418
	1.7188e-06	0.00387	0.00395	0.00247	0.000182	0.00028	0.00161	-0.00163	-0.00247	-4.9951e-05	-0.000417	-0.000261	0.000772	0.000844	0.000983	0.000285	-0.000183	-0.000971	-0.00178	-0.00442	-0.00674	0.68152	-0.01659	-0.01909	-0.01581	-0.01266	-0.0063	-0.00515	-0.00128	2.6899e-05	0.00151	0.00119	0.00376	-0.000182	0.00192	0.00311	0.002	0.000742	-0.000118	-0.00455	0.00138	-0.00206
	1.7438e-06	0.00326	0.00453	0.00219	0.001	0.00112	-0.00226	-0.00163	-0.00225	-0.000655	-0.000793	0.000883	-0.000162	0.00155	0.00154	0.00118	0.000752	-0.000183	-0.0027	-0.00509	-0.00843	0.67993	-0.01722	-0.02038	-0.01383	-0.01362	-0.00732	-0.00744	-0.00226	0.00243	0.00419	-0.00244	0.00138	0.00189	0.00292	0.00211	0.00133	0.00178	0.000558	-0.00152	0.00039	0.000225
	1.7688e-06	0.00357	0.00221	0.00274	0.000182	0.00197	-0.000477	0.00129	-0.00225	-0.000251	0.000149	0.000311	0.000585	0.00102	0.00117	0.000285	0.000752	-0.00255	-0.0024	-0.00642	-0.00843	0.68951	-0.015	-0.01812	-0.01483	-0.01363	-0.00698	-0.00712	-0.000627	-0.00066	0.000828	0.00252	0.00104	0.00154	0.00158	0.00145	0.002	0.00248	-0.000118	0.000171	0.000386	-0.0001
	1.7937e-06	0.0051	0.00163	-2.0223e-05	0.00183	-0.00224	0.000716	0.000319	-0.00181	-0.000654	-0.000417	0.000501	0.000772	0.00155	0.00154	0.000823	0.000523	-0.00307	-0.00426	-0.00408	-0.00775	0.68627	-0.01627	-0.01617	-0.01744	-0.01201	-0.00801	-0.00416	-0.00325	-0.00168	0.00151	0.00219	0.000356	0.00293	0.00192	0.00244	0.00166	0.000397	0.000889	-0.000157	-0.00127	-0.00173
	1.8187e-06	0.00418	0.00424	0.00164	-0.000638	-0.000281	-0.000178	-0.0013	-0.00159	0.000152	-0.000227	0.000694	0.000585	0.00225	0.00266	0.000823	0.000752	-0.00123	-0.0024	-0.00576	-0.00843	0.6927	-0.01564	-0.01909	-0.01907	-0.01234	-0.00935	-0.00482	-0.00226	-0.00168	0.0015	0.0012	0.00171	0.00293	0.00494	0.00145	0.000318	0.00144	0.00224	-0.00152	0.00105	-0.000428
	1.8437e-06	0.00418	0.00395	0.00108	0.000182	-0.000282	0.00161	-0.00033	-0.00225	-0.00106	-0.000605	0.00165	0.00115	0.00137	0.00191	0.0019	-0.000184	-0.000446	-0.00271	-0.00375	-0.0064	0.69329	-0.01469	-0.01941	-0.01581	-0.01331	-0.00596	-0.00646	-0.00325	-0.00237	0.000161	0.00485	0.0041	0.00154	0.00359	0.00212	0.002	0.00283	-0.000458	0.00119	-0.000608	-0.00108
	1.8687e-06	0.00388	0.0025	0.000807	0.000182	0.000562	0.00102	-0.0026	0.000177	-0.00126	0.000906	0.000501	0.00096	0.00155	0.0021	0.00136	0.000517	-0.000706	-0.00364	-0.00509	-0.00776	0.68309	-0.01469	-0.01747	-0.01809	-0.01234	-0.008	-0.00251	-0.00292	-0.000318	-0.000841	0.00318	0.00205	0.0012	0.00192	0.00311	-0.00102	0.00457	0.00292	0.000171	0.000388	0.000553
	1.8938e-06	0.00264	0.00424	0.00274	0.00183	-0.000844	-0.000178	-0.000333	-0.00181	-4.8263e-05	0.000339	0.000694	0.000772	0.00173	0.00191	0.00118	4.9996e-05	-0.00176	-0.00115	-0.00307	-0.00809	0.68801	-0.01595	-0.01682	-0.01777	-0.01233	-0.008	-0.00284	-0.000296	-0.000318	0.0015	0.00219	0.000355	0.00189	0.00192	0.00211	-1.728e-05	0.00249	0.00157	-0.00185	0.00105	0.00285
	1.9188e-06	0.00387	0.00453	0.00164	-0.000638	1.1638e-06	0.000418	-0.00131	-0.000267	0.000556	0.00185	-0.000641	0.000586	0.00173	0.00229	0.00118	0.00122	-0.000973	-0.00209	-0.00307	-0.00843	0.67835	-0.01341	-0.01747	-0.02004	-0.01331	-0.01004	-0.00513	3.0021e-05	2.3663e-05	0.00183	0.00252	0.000355	0.000853	0.00192	0.00145	0.00133	0.00144	0.000552	0.000513	0.000386	0.000229
	1.9437e-06	0.00264	0.0025	0.00385	0.00156	0.000842	0.000716	-0.000333	-0.00115	-0.000654	0.000338	0.000501	0.00096	0.00279	0.00304	0.000463	5.0498e-05	0.000608	-0.0024	-0.00341	-0.00843	0.69274	-0.01437	-0.0152	-0.01809	-0.01234	-0.00902	-0.00614	-0.00226	0.000709	-0.00117	0.000859	0.00375	0.000163	0.00259	0.00112	0.000318	0.000742	0.00292	0.00119	-0.00193	-0.000428
	1.9687e-06	0.00326	0.00308	-0.000294	0.00293	-0.00112	0.000421	0.00129	-0.00115	0.000356	0.000717	0.000692	0.000959	0.00261	0.00136	0.00118	-0.000416	0.000873	-0.000216	-0.00542	-0.00708	0.68948	-0.01469	-0.0165	-0.01809	-0.01362	-0.008	-0.00317	-0.000953	-0.00134	0.000161	0.00252	0.00341	0.0012	-0.00108	0.00178	0.000318	0.00178	-0.000121	-0.000506	0.000718	-0.00174
	1.9938e-06	0.00357	0.00308	0.00191	0.001	0.000844	-0.000775	-8.441e-06	-0.000709	-0.00126	-3.9255e-05	0.000501	2.5089e-05	0.00155	0.00173	0.00172	0.000518	0.0014	-0.0024	-0.00408	-0.00877	0.6911	-0.01595	-0.01844	-0.01679	-0.01298	-0.008	-0.00515	-0.000955	0.0014	0.00251	0.00219	0.00307	0.000164	0.00259	0.00212	0.002	-0.000294	-0.000118	0.000173	-0.000278	-0.000756
	2.0187e-06	0.00295	0.00337	0.00136	-0.00173	-0.000562	-0.000775	0.000966	-0.000707	-0.000249	0.00015	-0.000641	0.000773	0.00155	0.000425	0.00226	0.000987	-0.00124	-0.00146	-0.00475	-0.0064	0.68309	-0.015	-0.01585	-0.01777	-0.01363	-0.00936	-0.00548	-0.00128	-0.000316	0.00183	0.00218	0.00172	0.00258	0.00393	0.00244	0.00369	-0.00202	-0.00247	0.00119	0.00139	-0.000103
	2.0438e-06	0.00449	0.00453	-0.00167	0.00128	-0.000562	0.000719	-0.000981	-0.00181	-0.000453	-0.000228	-0.000832	0.00133	0.00173	0.00229	0.0019	0.000284	-0.000974	-0.00177	-0.00643	-0.00708	0.68469	-0.01437	-0.0165	-0.01907	-0.01557	-0.00936	-0.0058	-0.00292	-0.00168	0.00117	0.00318	0.00341	0.00258	0.00192	0.00112	0.00133	0.000746	-0.000453	-0.000844	0.00106	-0.00108
	2.0687e-06	0.00418	0.00279	0.00358	-0.000639	0.000842	-0.00136	0.000966	-0.000706	-0.00106	-0.000605	0.000311	0.000586	0.00155	0.000983	0.00118	0.000284	-0.00203	-0.00302	-0.00307	-0.0047	0.68185	-0.01595	-0.01715	-0.01712	-0.01298	-0.00902	-0.00614	-0.0039	-0.000657	0.0015	0.00185	-0.000654	-0.000182	0.00326	0.00079	0.00403	0.00144	0.000553	0.000513	-0.000938	-0.0001
	2.0938e-06	0.00265	0.00395	0.000807	-9.0909e-05	0.00424	-0.00197	-0.000332	0.000175	-0.000654	0.00034	0.000501	0.000772	0.00225	0.00136	0.00245	0.00192	0.0014	-0.00178	-0.00609	-0.00708	0.66911	-0.01722	-0.01682	-0.01842	-0.01654	-0.00698	-0.00777	-0.00128	-0.00304	0.000159	-0.000792	0.00342	0.000851	0.00158	0.00211	0.00335	0.000397	-0.000453	0.000849	5.4037e-05	-0.000428
	2.1313e-06	0.0051	0.00409	0.00206	0.000867	0.00155	-2.9316e-05	-0.00179	0.000286	-0.00015	-0.00051	0.000502	0.0019	0.00164	0.00182	0.000554	-0.000183	-0.00071	-0.000993	-0.00475	-0.00725	0.68315	-0.01659	-0.01585	-0.01646	-0.0125	-0.00936	-0.00597	-0.0021	-0.000146	0.00167	0.000365	0.00171	0.00103	0.00242	0.00344	0.000153	0.00282	-0.000118	0.000172	5.4544e-05	-0.0019
	2.1813e-06	0.00542	0.00351	0.00123	0.000462	0.00127	-2.5202e-05	-0.000975	-0.000708	0.000253	-0.000417	0.000216	0.00218	0.00155	0.00145	0.00109	0.000169	-0.000973	-0.00224	-0.00341	-0.00657	0.68152	-0.01405	-0.01747	-0.01581	-0.01347	-0.01021	-0.00663	-0.00308	-0.000483	-0.000508	0.00186	0.00273	0.000509	0.00192	0.00294	0.00217	5.1762e-05	-0.000289	-0.000506	-0.000109	-0.000264
	2.2313e-06	0.00449	0.00106	0.00289	-0.000774	-1.1983e-06	0.000719	-0.000492	-0.00137	-0.000149	5.6757e-05	2.6077e-05	0.00115	0.00252	0.00201	0.00163	0.000987	-0.00111	-0.00271	-0.00391	-0.00691	0.67997	-0.01516	-0.01763	-0.01826	-0.01266	-0.00868	-0.00695	-0.00259	-0.000489	0.00083	0.00235	0.000865	0.00172	0.00175	0.00211	0.00116	-0.000465	0.00123	0.00221	5.6065e-05	6.3373e-05
	2.2812e-06	0.00264	0.00337	0.00122	-8.5211e-05	-1.1983e-06	0.000122	0.000967	-0.000151	-0.000351	-0.000699	-0.000448	0.000866	0.00217	0.00154	0.00163	0.000869	-0.00242	-0.00209	-0.00508	-0.00725	0.67997	-0.01516	-0.01731	-0.01809	-0.01299	-0.00902	-0.00499	-0.00357	-0.00117	-0.00101	0.00103	0.0012	0.00171	0.000748	0.00344	0.00234	-0.000116	0.0014	-0.000674	0.000723	0.000225
	2.3312e-06	0.00449	0.00337	0.00205	-0.000638	0.000844	0.00087	0.000316	0.000839	0.000155	0.000339	0.000216	0.00124	0.00243	0.00192	0.00172	-0.000297	-0.00018	-0.00255	-0.00559	-0.00725	0.68469	-0.01627	-0.0178	-0.01711	-0.01412	-0.01105	-0.00581	-0.00324	-0.00185	-0.000341	0.000198	0.00206	0.00137	0.00242	0.00311	0.00133	0.00178	0.000722	-0.00219	0.000226	0.000227
	2.3812e-06	0.0051	0.00351	0.00178	0.000732	-0.00112	-0.000624	-0.000656	0.000285	-0.000151	-0.000604	-0.00026	0.00124	0.00261	0.00182	0.00145	0.000752	-4.8659e-05	-0.00302	-0.00492	-0.00657	0.68707	-0.0158	-0.0152	-0.0176	-0.01444	-0.01038	-0.0058	-0.00243	-0.00134	-4.9069e-06	0.00185	0.00188	0.000855	0.00309	0.000956	0.000654	-0.00012	0.00207	-0.000336	0.00205	6.2388e-05
	2.4312e-06	0.00341	0.00235	0.000532	0.00101	0.000139	0.000571	-0.000327	-0.000267	-0.000856	-0.000133	0.000312	0.000773	0.0019	0.00145	0.00244	0.000987	-0.000315	-0.00209	-0.00374	-0.00623	0.68314	-0.01548	-0.01682	-0.01646	-0.0167	-0.00783	-0.00613	-0.00243	-0.00117	0.000159	0.00136	0.00256	0.00223	0.00158	0.00195	0.000655	0.000224	0.00173	-0.000336	0.00188	0.000229
	2.4813e-06	0.00619	0.00366	0.00219	0.00032	0.000282	-0.000327	-0.00114	-0.000267	-0.000755	-3.8927e-05	0.000407	0.00162	0.00217	0.0021	0.0029	0.000753	0.00193	-0.00178	-0.00509	-0.00623	0.68168	-0.01548	-0.01698	-0.01825	-0.01541	-0.00952	-0.00777	-0.00341	-0.00203	0.0015	0.000199	0.0029	0.00137	0.00176	0.00162	0.000328	0.000226	-0.00129	0.00068	0.00238	0.000225
	2.5313e-06	0.00341	0.00453	0.00178	0.00156	-0.000563	-2.9725e-05	0.000154	-0.000156	5.2689e-05	5.5937e-05	0.00184	0.000959	0.0019	0.00322	0.00172	0.00122	0.000214	-0.00146	-0.00442	-0.00708	0.67689	-0.01595	-0.01812	-0.01793	-0.01509	-0.00936	-0.00581	-0.00341	-0.001	-0.000335	0.00186	0.00171	0.0012	0.00225	0.000628	0.00133	0.00161	0.000217	0.000683	0.000227	-0.000589
	2.5813e-06	0.00403	0.00308	0.00164	0.00114	-0.00126	0.000269	-0.000487	-0.000708	-4.8731e-05	0.000245	0.000599	0.00199	0.00129	0.00145	0.00227	0.00122	-0.000971	-0.00115	-0.00307	-0.00589	0.68482	-0.01611	-0.0178	-0.01695	-0.01315	-0.0097	-0.0063	-0.00308	-0.000657	0.00184	0.00152	0.00256	0.00189	0.000748	0.00212	0.00234	-0.000292	-0.00096	0.00205	-0.000607	-0.00108
	2.6313e-06	0.00372	0.00438	0.00177	0.000456	1.1563e-06	-0.000924	-0.00131	-0.000266	-0.00186	5.6018e-05	-0.000547	0.000866	0.0012	0.00145	0.00245	0.00263	-0.000182	0.000411	-0.00324	-0.00759	0.67611	-0.01564	-0.01812	-0.01565	-0.01492	-0.0097	-0.00712	-0.00276	-0.000654	0.000828	0.00103	0.00273	0.00293	0.00159	0.00112	0.00133	0.000742	-0.000287	-0.000844	-0.00193	6.288e-05
	2.6812e-06	0.00403	0.00308	0.00219	-0.000364	0.00014	0.000717	-8.1977e-06	-0.00203	-0.000856	-0.000322	0.000502	0.00105	0.00111	0.00257	0.00172	0.000987	-0.000182	-0.00255	-0.00458	-0.00843	0.68547	-0.01548	-0.01747	-0.01728	-0.01509	-0.0097	-0.00531	-0.00177	0.000715	0.000159	0.00119	0.00205	0.000335	0.00158	0.00261	0.00167	0.000917	0.00089	0.000519	-0.0021	-0.000261
	2.7312e-06	0.00433	0.00366	0.00164	0.000595	0.00056	-0.000476	-0.00017	-0.000265	-0.000654	-3.6381e-05	-0.000546	0.00152	0.00217	0.00238	0.00127	0.00134	0.000213	-0.00208	-0.00374	-0.00571	0.6808	-0.01611	-0.01665	-0.0189	-0.01557	-0.01156	-0.00564	-0.00308	-0.00168	0.000162	0.00136	0.00274	0.00207	0.00225	0.00179	0.00133	-0.000981	0.000388	0.000514	0.00072	0.000389
	2.7812e-06	0.0031	0.00337	0.00108	0.00155	-0.000142	-0.000474	0.000644	-4.5605e-05	5.1282e-05	0.000433	0.000597	0.00133	0.00243	0.00238	0.00145	0.00193	0.00127	-0.000994	-0.00324	-0.00742	0.67757	-0.01516	-0.01682	-0.01744	-0.01428	-0.01021	-0.00515	-0.00292	-0.00151	-0.000839	-0.000133	0.000863	0.00172	0.00309	0.00162	0.000657	0.000743	-0.000961	0.00085	0.00089	-0.000263
	2.8313e-06	0.00357	0.00351	0.00205	0.00142	-0.000422	0.000877	0.000643	0.000287	0.000559	0.000151	0.000216	0.00133	0.00252	0.00192	0.00209	0.00216	-0.000446	9.8661e-05	-0.00374	-0.00435	0.67216	-0.01453	-0.01666	-0.01857	-0.01622	-0.01189	-0.00727	-0.00455	-0.00168	-0.000338	0.00103	0.00103	0.00154	0.00158	0.00079	0.00116	0.00144	0.00207	-0.00135	0.00172	-0.000919
	2.8813e-06	0.00326	0.00337	0.00122	-0.000228	-0.000142	-0.000177	0.000641	0.000839	0.000657	-3.8352e-05	0.000215	0.00143	0.00217	0.00276	0.00226	0.00181	0.00127	-0.00146	-0.00324	-0.00572	0.67841	-0.0158	-0.01796	-0.01858	-0.01509	-0.01173	-0.00761	-0.00488	-0.00066	-0.000174	0.000528	0.00121	0.0012	0.00192	0.00195	0.00251	0.00248	0.00173	0.000849	0.000555	0.000716
	2.9313e-06	0.00418	0.00351	0.00192	-9.0564e-05	0.000844	-0.000175	-0.000655	0.000732	0.000759	0.000339	0.00146	0.00133	0.00252	0.0022	0.00317	0.00181	8.0627e-05	-0.00162	-0.00291	-0.00657	0.67215	-0.01595	-0.01666	-0.01712	-0.01605	-0.01156	-0.00793	-0.00374	-0.00117	-0.000673	0.00136	1.7703e-05	0.000507	0.00326	0.00179	0.00116	0.00214	-0.000116	0.00272	-0.000608	-0.000592
	2.9813e-06	0.0031	0.00337	0.00164	0.00155	-0.000281	-0.000178	-0.000977	-0.00115	-0.000554	-0.000322	-0.000165	0.000492	0.00173	0.00201	0.00317	0.00134	0.000612	-0.000679	-0.0029	-0.00623	0.67683	-0.01421	-0.01682	-0.01955	-0.0167	-0.01088	-0.00761	-0.00439	-0.00117	-0.00134	3.2371e-05	0.00171	-0.000695	0.000914	0.000956	0.00032	0.000574	-0.000624	0.00255	0.000387	-0.00174
	3.0312e-06	0.00341	0.00351	0.00233	0.00293	0.000141	-0.00122	1.9402e-06	-0.000819	-0.000453	-0.00155	-0.00112	0.00152	0.00137	0.00201	0.0029	0.00122	0.00167	-0.00068	-0.00442	-0.00759	0.67835	-0.01405	-0.01666	-0.01825	-0.01686	-0.01088	-0.00711	-0.00455	-0.000998	-0.000674	0.00102	0.000866	0.00154	0.00108	0.00129	0.00149	0.000742	-0.0013	0.00221	0.000552	-0.000102
	3.0812e-06	0.00295	0.00424	0.0015	0.00155	-0.000562	0.00012	-0.000815	-0.000487	-0.000755	-0.000982	0.000502	0.00124	0.00164	0.00304	0.0029	0.00134	-0.000578	-0.00162	-0.00425	-0.00555	0.68472	-0.01421	-0.01812	-0.01842	-0.01638	-0.01038	-0.00597	-0.00504	-0.00117	-0.00183	0.00152	0.00188	0.00206	0.00125	0.000795	0.000658	0.00144	-0.00146	0.000849	0.00105	-0.000755
	3.1312e-06	0.00356	0.00366	0.000119	0.000456	-0.00112	-0.00181	-0.000815	-0.000597	-0.000655	-0.000888	0.00108	0.000865	0.00146	0.00257	0.00308	0.00157	0.000347	-0.00286	-0.00558	-0.00708	0.67369	-0.01484	-0.01731	-0.01939	-0.01476	-0.01004	-0.00826	-0.00439	-0.00151	0.000167	0.00136	0.00154	0.00241	0.00142	0.00245	0.00183	-0.000117	-0.000456	0.00221	-0.00144	-0.000754
	3.1812e-06	0.00495	0.00322	0.00177	0.000593	0.000702	0.00027	-0.00147	-0.000818	0.000455	-0.00051	0.000979	0.00171	0.00279	0.00322	0.00272	0.000986	0.000875	-0.00209	-0.00391	-0.0086	0.68627	-0.015	-0.01877	-0.01695	-0.01541	-0.01156	-0.00728	-0.00226	-0.00151	-0.000342	-0.000283	0.00121	0.00137	0.000747	0.00212	-1.5982e-05	-0.000292	0.00157	1.1181e-05	0.000556	-0.00108
	3.2313e-06	0.00264	0.00294	0.00122	0.00101	0.000279	0.000719	-0.00114	6.4228e-05	0.000455	0.000623	-6.9623e-05	0.00255	0.00155	0.00247	0.00236	0.0024	0.000477	-0.00255	-0.00206	-0.0047	0.66832	-0.01532	-0.01779	-0.01728	-0.01622	-0.00902	-0.00777	-0.00472	-0.00151	-0.00168	3.4383e-05	0.00239	0.000681	0.00159	0.000463	0.00099	0.00178	0.0019	-0.000336	0.00238	-0.000425
	3.2813e-06	0.00434	0.0038	0.00247	-9.1254e-05	0.000421	0.000269	0.00129	-0.000487	0.000153	0.000812	-0.000832	0.00115	0.0019	0.00322	0.00281	0.0024	0.00127	9.7764e-05	-0.0029	-0.0064	0.66835	-0.0142	-0.01796	-0.01728	-0.0159	-0.01139	-0.0081	-0.0052	-0.00219	-4.9069e-06	0.000861	0.00104	0.000174	0.00259	0.000461	0.000151	0.00213	0.000384	-0.000333	0.00122	0.00039
	3.3313e-06	0.00403	0.00583	0.0015	0.000594	0.000702	0.000569	0.00146	-4.4035e-05	0.000153	0.001	-7.0376e-05	0.00152	0.00129	0.00341	0.00181	0.000869	-4.6899e-05	-0.000525	-0.00256	-0.00606	0.66983	-0.01659	-0.01844	-0.01728	-0.01654	-0.01054	-0.00875	-0.00715	-0.00253	-0.000506	3.5881e-05	-0.000657	0.000337	0.00158	0.00162	0.000653	0.00387	0.00123	-0.000336	0.000722	0.000391
	3.3813e-06	0.00357	0.00409	0.00233	0.00101	-1.5613e-06	-0.00122	0.000481	-0.000264	0.000658	0.00119	0.000693	0.00115	0.00173	0.00201	0.00235	0.00216	-0.000311	-0.000528	-0.0024	-0.00674	0.67457	-0.01532	-0.01699	-0.01793	-0.01557	-0.01054	-0.00777	-0.00276	-0.00304	-4.1549e-06	0.000199	0.00239	0.00258	0.000249	0.00212	0.00285	0.000226	5.0177e-05	2.4258e-06	0.000223	0.0017
	3.4312e-06	0.00357	0.00554	0.00164	-9.1254e-05	0.00042	-0.000775	0.000805	-0.000376	0.000759	0.00015	0.00127	0.00115	0.00252	0.00313	0.00254	0.00192	0.00127	0.000566	-0.00206	-0.0047	0.67153	-0.01484	-0.01731	-0.01809	-0.0146	-0.01173	-0.00711	-0.00341	-0.00202	-0.00134	3.4383e-05	0.00103	0.00154	0.00142	0.00129	0.00183	0.0023	0.00224	-0.000335	5.7321e-05	0.000882
	3.4812e-06	0.00434	0.00468	0.00261	0.000456	0.000708	0.00177	-0.000657	-0.000265	-0.000251	0.000244	0.000502	0.00133	0.00181	0.0035	0.00245	0.00134	0.000743	-0.00177	-0.00257	-0.00724	0.67682	-0.01564	-0.01682	-0.01874	-0.01702	-0.01021	-0.00744	-0.00553	-0.000144	-0.000342	-0.000293	-0.00049	0.000521	0.00259	0.000961	0.00267	0.00109	4.7571e-05	0.00085	-0.00243	-0.000917
	3.5312e-06	0.00449	0.00424	0.00219	0.000594	0.000563	-0.00122	-0.000979	-4.538e-05	0.000254	-0.000509	0.000598	0.00208	0.00252	0.00304	0.00199	0.00263	0.00154	-0.00208	-0.00307	-0.00707	0.67919	-0.015	-0.01812	-0.01955	-0.0167	-0.01139	-0.0094	-0.00503	-0.0022	-0.00134	-0.000791	-0.000656	0.00173	0.000747	0.00013	0.00267	-0.000121	-0.000289	0.000852	5.606e-05	0.000719
	3.5812e-06	0.00387	0.00438	0.00233	0.00169	0.00141	-0.000328	-0.000981	-0.000377	0.000355	-0.000416	0.000599	0.000866	0.00243	0.00266	0.0029	0.0011	0.000214	-0.00193	-0.00391	-0.00725	0.68394	-0.01484	-0.01925	-0.01825	-0.0146	-0.01088	-0.00711	-0.00552	-0.00236	-0.000673	-0.000295	-0.00032	-4.0699e-06	-0.00142	-0.000522	0.000659	-0.000639	-0.000117	0.00119	-0.00144	0.000888
	3.6313e-06	0.00433	0.00409	0.00247	0.00101	-0.000142	0.00102	0.000481	0.000397	0.000962	0.0011	0.000215	0.00152	0.00199	0.00266	0.00299	0.00145	-0.000182	0.000724	-0.00375	-0.00606	0.67694	-0.01564	-0.0178	-0.01972	-0.01541	-0.01189	-0.00663	-0.00455	-0.00321	-0.00151	0.00219	0.000533	-0.000519	0.00108	0.000792	0.000489	-0.00167	0.0014	-0.000167	-0.000277	0.00039
	3.6813e-06	0.00434	0.00395	0.00233	0.000869	0.00113	0.000868	0.000804	-0.000706	0.000859	0.000624	-6.9374e-05	0.00152	0.00296	0.00322	0.00263	0.00169	0.000874	-0.000526	-0.00341	-0.0064	0.67604	-0.01627	-0.01941	-0.01744	-0.01589	-0.0124	-0.00956	-0.00439	-0.0027	-0.00251	0.000197	0.00053	0.00223	0.00108	0.00245	0.0025	0.00161	0.00107	-0.000334	0.00072	0.00039
	3.7313e-06	0.00495	0.00337	0.00247	0.00114	0.00183	0.00147	0.000805	-0.000377	0.000557	-0.000132	-6.8202e-05	0.000772	0.00199	0.00276	0.00217	0.0024	-5.0255e-05	-0.00178	-0.00425	-0.00725	0.67766	-0.01595	-0.01698	-0.01711	-0.01428	-0.01307	-0.00712	-0.00243	-0.001	-0.000509	-0.000627	-0.000656	0.00223	0.00309	0.00162	0.000656	0.00109	0.00275	-0.000337	0.00105	0.00039
	3.7813e-06	0.00326	0.00526	0.00178	0.00155	0.000139	0.000421	0.000317	-0.000266	-4.9295e-05	5.6757e-05	0.00136	0.00134	0.00332	0.00276	0.002	0.00181	8.2552e-05	-0.000682	-0.00341	-0.00589	0.66753	-0.01453	-0.01844	-0.01988	-0.01557	-0.01122	-0.00924	-0.00308	-0.00202	-0.00316	3.2622e-05	0.00273	0.00137	0.000581	0.00178	0.00268	0.00283	0.00123	-0.000335	0.000886	0.000719
	3.8312e-06	0.00495	0.0025	0.00233	0.000872	0.000701	-0.000476	-0.00114	0.000509	-0.000654	-0.000321	0.000311	0.000679	0.00199	0.00322	0.00326	0.00239	0.00167	-0.000837	-0.00257	-0.0047	0.6737	-0.01485	-0.01715	-0.0189	-0.01654	-0.01037	-0.00858	-0.00357	-0.000489	-0.000506	0.00102	0.00223	-0.000863	0.00058	0.00195	0.000828	0.00109	-0.000286	2.6868e-06	0.000892	0.00039
	3.8813e-06	0.0031	0.00453	0.00191	0.00114	-0.00112	-0.000625	0.000804	-0.000487	-0.000251	5.6927e-05	0.000502	0.00115	0.0027	0.00388	0.00254	0.00134	0.000874	-0.00037	-0.00139	-0.00691	0.67139	-0.01548	-0.01812	-0.01923	-0.01444	-0.01173	-0.00875	-0.00357	-0.00185	-0.00184	-0.000626	0.00104	-0.00207	0.00141	0.00112	0.00116	0.00109	-0.000456	0.00085	0.00205	-0.00157
	3.9312e-06	0.00372	0.00308	0.00344	0.000456	0.00155	-2.5633e-05	-0.0013	-0.000267	-0.000453	-0.00117	0.000979	0.00124	0.00287	0.00276	0.00154	0.00146	0.00207	-0.0024	-0.00358	-0.00674	0.67369	-0.01469	-0.01585	-0.01955	-0.01557	-0.01189	-0.0094	-0.00455	-0.00203	-0.00284	-0.00211	0.00154	-0.000352	-0.00042	0.000625	0.000989	0.00144	0.000723	0.00136	-0.000609	0.000552
	3.9813e-06	0.00619	0.00438	0.00191	0.000319	0.00014	0.000421	-0.00211	0.000729	5.1939e-05	-0.00051	0.00155	0.0018	0.00261	0.0036	0.00209	0.00157	0.00114	-0.00115	-0.00257	-0.00759	0.6768	-0.01468	-0.01909	-0.01695	-0.01396	-0.01222	-0.01005	-0.00324	-0.00185	-0.00134	0.000197	0.000526	-8.9707e-06	0.000414	0.000626	0.00133	0.00057	0.00191	-0.000502	-0.000936	-0.000265
	4.0312e-06	0.00372	0.00627	0.00344	0.000327	0.00126	-0.000174	-0.000495	-4.628e-05	0.00086	0.00129	0.000884	0.00208	0.0019	0.00219	0.00263	0.00251	0.00206	-0.00209	-0.00526	-0.00657	0.66603	-0.01421	-0.01941	-0.01825	-0.01444	-0.01072	-0.00793	-0.00585	-0.00372	-0.00167	3.5376e-05	0.00205	-0.000866	0.00159	0.00228	0.00032	-0.000636	0.000388	-0.000167	0.00155	0.00088
	4.0813e-06	0.00511	0.00279	0.00233	-0.00118	0.000282	0.00117	-1.3948e-06	6.4228e-05	0.000254	0.000906	0.000311	0.00133	0.00217	0.00341	0.00199	0.00251	8.1427e-05	-0.00146	-0.00341	-0.00708	0.67914	-0.01373	-0.01942	-0.01858	-0.0167	-0.01071	-0.00727	-0.00634	-0.00305	-0.000842	0.00119	-0.000149	0.00207	0.00192	0.000131	-0.000689	0.000572	-0.00146	-0.00135	0.000724	0.00154
	4.1312e-06	0.00372	0.00569	0.00177	0.00169	-0.000844	-0.000179	0.000479	-0.000377	0.000354	0.000816	0.000979	0.00143	0.00314	0.00397	0.00254	0.00181	0.000741	-0.00115	-0.00341	-0.00674	0.67606	-0.01769	-0.01925	-0.01809	-0.01557	-0.01156	-0.00777	-0.00553	-0.00151	-0.000671	0.000861	1.9284e-05	0.00068	0.00176	0.00261	0.00116	0.00057	0.000895	-0.000675	0.00155	0.000557
	4.1812e-06	0.00326	0.00351	0.00386	0.000597	-0.000422	-0.000328	0.000156	0.000288	-0.000149	0.000623	0.000502	0.00208	0.00305	0.00248	0.00326	0.00228	0.000742	-0.000683	-0.00475	-0.00623	0.67993	-0.01658	-0.01828	-0.01972	-0.01606	-0.01122	-0.00826	-0.0039	-0.00304	-0.00101	0.00235	0.000359	0.00154	0.00225	0.00145	0.00133	-0.00116	-0.000121	0.000341	0.000887	0.000226
	4.2313e-06	0.00357	0.00598	0.00205	0.00101	-0.000844	0.000569	-8.1991e-06	0.000285	0.000455	0.000622	-0.000259	0.00208	0.00243	0.00322	0.00272	0.00204	-0.000578	-0.00131	-0.00257	-0.0047	0.67446	-0.01437	-0.01925	-0.01923	-0.01782	-0.01156	-0.00891	-0.00373	-0.000658	-0.00167	-0.000792	2.0331e-05	0.00103	0.00125	0.00162	0.000657	0.00178	0.00157	0.00153	5.4544e-05	-0.000592
	4.2812e-06	0.0051	0.00439	0.00274	0.000732	0.00042	0.000568	-0.000656	6.5805e-05	0.000255	0.000339	0.000981	0.00171	0.00261	0.00341	0.00217	0.00204	0.00101	-0.000216	-0.00307	-0.00589	0.6668	-0.01563	-0.01844	-0.01939	-0.01621	-0.0124	-0.00859	-0.0039	-0.00168	-0.000841	-0.00145	0.00137	0.000165	-8.7595e-05	0.00228	0.00149	0.00161	-0.000959	2.4258e-06	0.000222	0.000389
	4.3313e-06	0.00557	0.00395	0.00358	0.00142	0.000283	-0.000621	-0.0013	-0.000267	0.00076	0.000339	0.00127	0.00124	0.00296	0.00276	0.00326	0.00239	0.000745	-0.000528	-0.0029	-0.00521	0.67766	-0.01532	-0.01779	-0.01809	-0.01718	-0.01105	-0.00826	-0.00455	-0.0027	-0.00167	-0.00112	0.00274	0.00171	0.00175	0.00145	0.00116	-0.000293	0.000387	-0.000844	0.00123	-0.000429
	4.3812e-06	0.00341	0.00512	0.000945	0.00183	8.0044e-07	-0.00167	0.000804	-0.000928	-0.000452	0.000527	0.00222	0.00265	0.00305	0.00276	0.00254	0.00157	0.000742	-0.000839	-0.00391	-0.00708	0.67368	-0.01658	-0.0178	-0.01874	-0.01509	-0.01122	-0.00711	-0.00422	-0.00202	-0.00101	-0.00161	0.0012	-0.000696	-0.000587	0.00046	0.000822	0.00109	0.000385	3.7471e-06	0.00172	-0.00206
	4.4313e-06	0.00326	0.00366	0.00108	-0.000502	0.00126	0.00012	-0.000653	0.000396	0.000254	0.000813	0.000789	0.0019	0.00252	0.00191	0.00371	0.00216	0.000347	-0.000371	-0.00341	-0.00708	0.67453	-0.01564	-0.02086	-0.01744	-0.01573	-0.00953	-0.00842	-0.00666	-0.00236	-0.00101	0.000365	0.00103	0.00258	-0.00125	0.000625	0.000653	0.000225	-0.000786	-0.00118	0.000558	-0.00238
	4.4812e-06	0.00387	0.00294	0.00192	0.00156	0.00028	-0.000775	-5.7768e-06	-0.000487	0.000657	-0.000321	0.000597	0.00133	0.00279	0.00266	0.00344	0.00169	0.000873	-0.00115	-0.00425	-0.00742	0.67221	-0.01627	-0.01828	-0.01874	-0.0154	-0.01105	-0.0094	-0.00699	-0.00134	0.000495	-0.000627	0.00138	0.00172	0.00108	0.00178	0.000991	0.00126	-0.000289	-0.000168	0.000386	-0.000265
	4.5313e-06	0.00234	0.00395	0.00191	0.00169	-0.000561	-2.6857e-05	-5.7768e-06	-0.00126	0.00076	5.5116e-05	0.000979	0.00162	0.00252	0.00276	0.00398	0.00298	0.00127	-0.00146	-0.00391	-0.00674	0.68005	-0.01611	-0.0186	-0.01744	-0.01541	-0.0119	-0.00842	-0.00488	-0.00202	-0.000842	-0.000462	0.000357	0.00103	0.000581	0.00245	0.00217	0.000406	-0.000623	-0.00219	0.00039	0.000226
	4.5813e-06	0.00434	0.00395	0.00288	0.00169	0.000562	0.000866	-0.000653	-4.1352e-05	0.000556	0.00129	0.00117	0.00236	0.00234	0.00445	0.00253	0.00263	0.00193	-0.00162	-0.00375	-0.00657	0.6699	-0.015	-0.01779	-0.02004	-0.01622	-0.01172	-0.01086	-0.0052	-0.00219	-0.00217	0.000694	0.00138	0.00103	0.00109	0.00162	0.00285	-0.000293	4.731e-05	-0.000675	0.00155	0.00171
	4.6312e-06	0.00418	0.00293	0.00302	0.00114	-1.9252e-06	0.00117	-0.000495	-0.000267	0.000254	0.000339	0.00136	0.00218	0.00217	0.00407	0.00272	0.00286	0.00193	-0.00131	-0.0024	-0.00623	0.66985	-0.01611	-0.0178	-0.01793	-0.01573	-0.01206	-0.00924	-0.0052	-0.00151	-0.00201	0.00169	0.000697	-5.1504e-06	0.000413	-0.0002	0.00133	-0.000804	-0.000623	0.000172	0.00255	0.000555
	4.6813e-06	0.00449	0.00467	0.00302	0.00224	-0.0007	0.00117	-0.00114	-0.000155	0.00126	-0.00051	0.000599	0.00199	0.00287	0.00388	0.00226	0.00216	0.000478	-0.00146	-0.00341	-0.00589	0.66765	-0.01516	-0.01812	-0.02085	-0.01654	-0.01139	-0.00809	-0.00666	-0.00236	-0.00317	0.00119	0.00103	0.000164	0.00108	0.00129	0.000488	0.000745	4.705e-05	0.000172	0.00155	-0.000593
	4.7312e-06	0.00433	0.00366	0.00261	0.00183	-1.7435e-06	0.000419	0.00113	-4.5605e-05	0.000152	0.000151	0.00155	0.00236	0.00217	0.00341	0.00353	0.00169	0.0018	-0.00177	-0.00375	-0.00792	0.66372	-0.01595	-0.01893	-0.0189	-0.01654	-0.01122	-0.0076	-0.00682	-0.00219	-0.00168	-0.000298	0.00104	0.00172	-0.000586	0.00146	0.00251	5.1214e-05	0.0014	0.000344	-0.00176	6.3373e-05
	4.7813e-06	0.00449	0.00395	-0.000291	0.000594	-0.000282	-0.000476	-0.00146	-0.000156	0.000154	0.00119	0.000502	0.00293	0.0042	0.00229	0.00299	0.00204	0.000879	0.000573	-0.0029	-0.00589	0.65927	-0.01548	-0.02021	-0.0189	-0.01589	-0.01357	-0.00793	-0.00568	-0.000831	-0.00184	-0.000296	0.000526	0.00103	0.000913	0.00195	0.00099	0.000919	4.9392e-05	0.000683	-0.00143	-0.000755
	4.8312e-06	0.0048	0.00424	0.0015	0.00169	-0.0007	-0.000476	-0.000168	-0.00148	-0.000655	-0.000511	0.00117	0.00227	0.00323	0.0021	0.00272	0.00369	0.000874	-0.000682	-0.00391	-0.00606	0.66454	-0.01405	-0.01925	-0.01826	-0.01798	-0.01256	-0.0094	-0.00634	-0.00202	-0.00134	-0.00162	0.00257	0.00103	0.000246	0.00394	0.00234	0.00283	0.00106	0.000685	-0.00193	0.000718
	4.8813e-06	0.00434	0.00424	0.00136	4.5748e-05	-0.000842	0.000717	-0.0013	-0.000486	0.000456	0.00015	0.000597	0.00161	0.00287	0.00285	0.0038	0.00334	0.00048	-0.00208	-0.00257	-0.00572	0.66906	-0.01643	-0.01861	-0.01907	-0.01589	-0.01306	-0.0081	-0.00666	-0.00236	-0.00151	0.000529	0.0012	-0.000351	0.00208	0.00245	0.000654	-0.000811	-0.00113	0.00068	0.00172	0.000229
	4.9563e-06	0.00364	0.0033	0.00143	0.00128	0.00021	4.96e-05	-0.00114	-0.000763	0.000154	0.000104	0.000931	0.00138	0.00296	0.00327	0.00308	0.00269	0.00101	0.00088	-0.00265	-0.00615	0.66908	-0.01722	-0.01869	-0.01915	-0.01501	-0.01206	-0.01013	-0.00487	-0.00347	-0.000422	-0.000543	-0.000317	0.000422	0.00209	0.00179	0.00133	0.00109	-3.4832e-05	0.000427	0.000803	-0.000347
	5.0563e-06	0.00395	0.00569	0.00102	0.00114	-0.000135	0.00132	-0.000737	-0.000542	0.000609	0.000671	0.00146	0.00227	0.00234	0.00327	0.00281	0.00245	0.00134	-0.00076	-0.00349	-0.00589	0.66799	-0.01579	-0.01885	-0.01939	-0.01646	-0.01122	-0.00964	-0.00422	-0.00313	-0.00126	-0.00104	-0.000573	0.000337	0.000999	0.00071	0.000486	0.00178	0.000639	-0.000503	0.00139	0.00039
	5.1562e-06	0.00318	0.00315	0.00157	0.00121	0.000283	-0.000475	0.00129	6.8733e-05	0.000255	0.000624	0.00108	0.00222	0.00314	0.00294	0.00371	0.00287	0.00134	1.9259e-05	-0.00198	-0.00632	0.66719	-0.01587	-0.01957	-0.01931	-0.01758	-0.01206	-0.00907	-0.00545	-0.00185	-0.00201	-0.00112	0.000527	-0.000437	0.000497	-0.000199	0.000321	0.000226	-0.000119	-0.000166	0.00097	-0.00149
	5.2562e-06	0.00357	0.00416	0.00268	0.000936	0.000354	0.000345	-0.000412	0.00012	0.000759	0.00067	0.000503	0.00176	0.00301	0.00346	0.00294	0.00322	0.00108	-0.000133	-0.00299	-0.00589	0.66568	-0.01587	-0.01925	-0.01923	-0.0163	-0.01114	-0.0085	-0.00488	-0.00219	-0.00101	-0.000297	0.00214	0.000598	0.0015	0.000131	0.00167	0.000313	0.00123	0.000343	-0.000277	-0.000586
	5.3562e-06	0.0048	0.00453	0.00212	-2.0166e-05	0.00119	0.000569	-0.000656	0.000287	-0.00015	-0.000133	0.000312	0.00147	0.00301	0.00322	0.00326	0.00286	0.00134	-0.000446	-0.00366	-0.00665	0.66493	-0.01524	-0.01707	-0.01882	-0.01669	-0.01257	-0.00899	-0.00544	-0.00406	-0.00226	-0.000213	0.000526	0.000165	0.000582	0.00129	0.00108	0.000571	0.000386	-0.000421	0.000138	0.00162
	5.4562e-06	0.00534	0.00453	0.00157	0.000733	0.000282	0.000344	0.000398	0.000177	0.000657	0.000198	0.000645	0.00213	0.0019	0.00397	0.00308	0.00263	0.00134	-0.000681	-0.00206	-0.00733	0.66757	-0.01579	-0.01861	-0.01971	-0.01654	-0.01223	-0.00932	-0.00512	-0.00228	-0.00101	-0.000295	0.00103	0.00111	0.00117	0.000793	0.000992	-0.000207	0.000388	0.000173	0.00205	-0.000754
	5.5563e-06	0.00465	0.0046	0.00171	0.00128	0.00035	-0.000103	0.000482	0.000342	0.00137	0.000906	-2.1982e-05	0.00199	0.00296	0.00266	0.00303	0.0021	0.00167	-0.000212	-0.00315	-0.0064	0.66796	-0.0154	-0.01674	-0.01809	-0.01654	-0.01315	-0.00883	-0.00422	-0.00219	-0.00176	-0.00013	0.000359	0.000336	0.00267	0.00154	0.00108	0.000831	0.000134	-0.000164	-2.7637e-05	-0.000182
	5.6563e-06	0.0048	0.00388	0.00212	0.000184	0.000283	0.00132	-6.9851e-06	-0.000377	0.000609	0.00067	0.000407	0.00148	0.00208	0.00276	0.00367	0.00181	0.00114	0.000726	-0.00274	-0.00496	0.66223	-0.01492	-0.01909	-0.01955	-0.01734	-0.01206	-0.00875	-0.00585	-0.00151	-0.00201	-4.53e-05	0.000443	0.000165	0.00192	0.000792	0.000658	0.001	-0.000369	0.00119	0.000804	0.000307
	5.7563e-06	0.00464	0.00424	0.00136	0.00142	0.000772	0.00027	-0.00033	-0.000101	0.00086	0.000529	0.000693	0.00246	0.00261	0.0036	0.00335	0.00251	0.00107	-0.000369	-0.00206	-0.00547	0.6653	-0.01556	-0.01925	-0.01874	-0.0163	-0.01324	-0.00875	-0.00609	-0.00236	-0.0025	-0.000544	0.00256	0.000939	-0.000665	0.000874	0.000739	0.000398	0.00115	0.000769	0.00114	-0.000837
	5.8563e-06	0.00418	0.00388	0.00157	0.000733	0.0012	-0.000252	0.000156	0.000231	0.000356	-0.000227	0.00131	0.00171	0.0027	0.00341	0.00317	0.00234	0.0024	-0.000915	-0.00248	-0.00631	0.66683	-0.01556	-0.01901	-0.01817	-0.01597	-0.01215	-0.00867	-0.00504	-0.00321	-0.00209	-0.000957	-0.000147	0.00181	0.000415	0.000379	0.000751	0.00196	0.00115	0.00128	0.00138	0.000554
	5.9562e-06	0.00449	0.00417	0.00205	0.00155	-0.000702	0.000271	0.000318	-0.000597	0.00076	0.000528	0.000932	0.00208	0.00314	0.0029	0.00294	0.00269	0.00193	0.000492	-0.0024	-0.00598	0.66259	-0.01389	-0.01869	-0.01955	-0.01862	-0.0113	-0.00907	-0.0052	-0.00194	-0.00142	-0.000296	0.000189	7.8495e-05	-0.000332	0.000875	-0.000851	0.000572	0.000554	0.000681	0.00014	-0.00125
	6.0562e-06	0.00441	0.00387	0.00191	0.000869	0.000139	0.000643	0.0004	0.000121	0.00091	5.6347e-05	0.00141	0.0018	0.00248	0.00346	0.00367	0.00257	0.00173	-0.000136	-0.00155	-0.00598	0.66264	-0.01548	-0.01917	-0.01898	-0.0179	-0.01197	-0.00907	-0.00561	-0.00236	-0.00134	0.000281	0.000699	0.000767	0.000747	0.00262	0.000489	0.000311	-3.5095e-05	-0.00194	0.00105	-0.000509
	6.1562e-06	0.00372	0.00417	0.00157	0.0019	0.00035	0.00117	-0.000572	-0.000983	0.00086	0.000671	0.00055	0.00166	0.00327	0.00383	0.00281	0.00251	0.00226	-5.7223e-05	-0.00113	-0.00538	0.65256	-0.01524	-0.01885	-0.01915	-0.01702	-0.01248	-0.00988	-0.00593	-0.00347	-0.00292	0.000199	0.000105	0.00112	0.0015	0.00253	0.00175	-3.2284e-05	-0.000618	-0.000335	0.000637	-0.000838
	6.2562e-06	0.0048	0.00417	0.00178	0.00156	0.0012	0.00102	0.000564	-0.000101	0.000355	0.000434	0.000551	0.0019	0.00279	0.00313	0.0034	0.00222	0.00207	-0.000602	-0.0024	-0.00674	0.66001	-0.01484	-0.01885	-0.02004	-0.0171	-0.01113	-0.00981	-0.00544	-0.00372	-0.00209	0.000118	-0.000657	0.000339	-0.00075	0.00162	-0.00052	0.000139	-0.000371	0.000428	0.000387	0.000554
	6.3563e-06	0.00465	0.00438	0.0015	0.00128	0.000986	0.000346	0.000399	0.000896	5.2267e-05	-0.000272	0.00108	0.00176	0.00248	0.00285	0.00357	0.00245	0.00167	-0.000526	-0.00113	-0.00691	0.66375	-0.015	-0.01853	-0.01923	-0.01726	-0.01358	-0.00793	-0.00439	-0.00321	-0.00151	-0.000131	0.000611	0.00137	0.00125	-3.0779e-05	0.000487	-0.000381	0.000385	-0.000505	-0.000191	0.000553
	6.4563e-06	0.00426	0.00424	0.00198	0.00128	6.9075e-05	0.00109	-5.0421e-06	0.000784	0.000153	0.000859	0.00146	0.00237	0.00248	0.00308	0.00376	0.00286	0.00206	-0.000135	-0.00231	-0.00504	0.66231	-0.01468	-0.01909	-0.01939	-0.01734	-0.01282	-0.00924	-0.00569	-0.00313	-0.00151	-0.00145	0.000612	0.00189	0.00183	0.000708	0.000319	0.00101	0.000637	0.000682	0.00164	0.000799
	6.5563e-06	0.00395	0.00496	0.00108	0.00142	0.000774	0.000644	0.000726	-0.000487	0.000658	0.000434	0.00146	0.00199	0.00292	0.00332	0.00367	0.00275	0.00134	0.000256	-0.00374	-0.00572	0.65404	-0.01587	-0.01933	-0.01898	-0.01734	-0.01223	-0.00907	-0.00528	-0.00296	-0.00242	-0.000708	0.000526	-6.2429e-06	0.00192	0.0017	-0.000181	0.000743	0.000554	0.000685	0.000473	0.000799
	6.6563e-06	0.00457	0.00439	0.00261	0.0008	0.000984	0.000346	-0.000655	-4.3245e-05	0.00076	0.0011	0.000502	0.00166	0.00265	0.00332	0.0029	0.00151	0.00207	-0.000524	-0.00273	-0.00674	0.65999	-0.01484	-0.01869	-0.01947	-0.01758	-0.0124	-0.00899	-0.0052	-0.00347	-0.00259	-0.00211	0.000442	0.00111	0.00108	0.00137	0.000742	0.00265	0.000472	0.000938	-0.000188	0.00113
	6.7562e-06	0.00588	0.00308	0.00323	0.00108	0.000773	-0.000399	-8.7714e-05	0.000122	0.000457	0.000908	0.000932	0.00255	0.00261	0.00304	0.00367	0.00281	0.0018	0.000334	-0.00299	-0.00674	0.65292	-0.01682	-0.01861	-0.02061	-0.01798	-0.01257	-0.00981	-0.00577	-0.00338	-0.00258	-0.00104	0.00078	0.00189	0.000746	0.00137	-0.000266	0.000489	0.000724	-0.00127	-0.000691	-1.8325e-05
	6.8562e-06	0.00457	0.00496	0.00295	0.000594	0.000703	0.000345	-0.00025	0.000839	0.000154	0.000764	0.000693	0.00162	0.00327	0.00322	0.00371	0.00369	0.00147	0.000411	-0.00374	-0.00581	0.65557	-0.01627	-0.01925	-0.02149	-0.01726	-0.01374	-0.00972	-0.00674	-0.00381	-0.00117	-0.00112	0.00061	-0.000266	0.00326	0.000792	0.00167	0.000485	0.000806	-0.000586	0.000721	-0.000837
	6.9562e-06	0.00349	0.00416	0.00205	0.00183	-7.1564e-05	0.00229	-8.7707e-05	6.6817e-05	0.000861	0.000339	-2.0308e-05	0.00166	0.00283	0.0035	0.00317	0.00234	0.00121	-0.000761	-0.00172	-0.00682	0.65143	-0.01572	-0.01828	-0.01899	-0.01774	-0.01222	-0.01037	-0.00512	-0.00262	-0.00184	-0.00145	2.1128e-05	0.000165	0.00117	0.00228	0.000487	0.001	0.000386	0.000937	0.00122	0.000144
	7.0563e-06	0.00403	0.00409	0.00198	0.00142	-0.000352	-2.9111e-05	-0.000653	-0.000101	0.00121	0.001	0.000646	0.00208	0.00292	0.0036	0.00294	0.00222	0.00226	-0.000761	-0.00265	-0.0047	0.65183	-0.01571	-0.01901	-0.01898	-0.01782	-0.01391	-0.01078	-0.00455	-0.00313	-0.00167	-0.00194	0.000187	0.00128	0.0015	0.000543	0.00116	0.00109	-0.000875	0.000766	0.00115	0.000636
	7.1563e-06	0.00488	0.00438	0.0015	0.000663	0.00183	-0.000849	-0.00033	-0.000101	0.00111	-0.000416	0.00098	0.00246	0.00354	0.00341	0.00367	0.00298	0.0024	0.000254	-0.00206	-0.0064	0.65253	-0.01643	-0.01893	-0.01923	-0.0167	-0.01533	-0.0098	-0.00536	-0.00389	-0.00242	-0.0021	0.000527	-9.1795e-05	0.000497	0.000298	0.00141	0.00161	-0.000202	0.000517	-0.000605	0.000636
	7.2563e-06	0.00395	0.0046	0.00157	0.000937	-0.000141	0.000869	-0.000981	9.985e-06	0.000557	0.00171	0.000693	0.00176	0.00261	0.00276	0.00403	0.0031	0.0024	0.000177	-0.00198	-0.00665	0.64997	-0.01682	-0.02014	-0.0206	-0.01774	-0.01265	-0.00899	-0.00601	-0.00381	-0.00234	-0.00161	0.000613	-0.0013	0.00133	0.000544	0.000489	0.000831	-0.000542	-0.000673	0.000641	-0.000181
	7.3563e-06	0.00411	0.0046	0.00185	0.0019	0.00141	0.000719	0.000887	0.000451	0.000708	0.000954	0.00151	0.00162	0.00327	0.00388	0.00335	0.00198	0.00114	0.000412	-0.00307	-0.00674	0.65109	-0.01658	-0.01974	-0.0198	-0.01685	-0.0129	-0.00907	-0.00755	-0.00279	-0.00217	-0.000379	0.000444	0.000512	0.00083	0.00129	0.00183	0.000398	-0.00121	0.000597	0.00189	-0.00018
	7.4562e-06	0.00572	0.00293	0.0015	0.000799	0.000561	0.000345	7.2644e-05	-0.00021	0.00101	0.00114	0.00103	0.00274	0.00248	0.00393	0.00367	0.00216	0.0018	-0.000291	-0.00164	-0.00725	0.6514	-0.01595	-0.01974	-0.01963	-0.01637	-0.01257	-0.01037	-0.00601	-0.00279	-0.00342	-0.00169	0.000104	0.000768	0.000496	0.00145	0.00226	0.00153	-0.00121	0.000852	5.5813e-05	-0.000101
	7.5562e-06	0.00565	0.00388	0.00233	-0.000363	0.000561	-0.0004	0.000561	-0.000321	0.000709	0.0011	0.000837	0.00255	0.00314	0.00327	0.00321	0.00304	0.0022	0.000412	-0.00172	-0.0064	0.65626	-0.01579	-0.0195	-0.0202	-0.01734	-0.01299	-0.01021	-0.00577	-0.00313	-0.00234	-0.000955	0.000443	0.00137	0.00108	0.000708	0.000655	-0.000462	0.000301	0.000935	0.000223	-1.968e-05
	7.6562e-06	0.00265	0.00468	0.00205	0.00039	0.00162	0.000942	0.000804	0.000564	0.000658	0.000814	0.000312	0.00222	0.00248	0.00383	0.0038	0.00204	0.00187	0.000176	-0.0024	-0.00419	0.65177	-0.01651	-0.0203	-0.02068	-0.01718	-0.01366	-0.00924	-0.00682	-0.00406	-0.00142	-0.000542	0.000611	0.0018	0.00142	0.000136	0.00141	0.000398	0.00064	-0.000587	-0.000443	-0.00108
	7.7563e-06	0.00326	0.00387	0.00143	0.00108	-1.108e-06	0.00124	0.000238	0.000287	0.00137	0.000529	0.000693	0.00227	0.00283	0.00332	0.00367	0.00281	0.00107	0.000414	-0.00366	-0.00657	0.65364	-0.01564	-0.01869	-0.01972	-0.01678	-0.01382	-0.00981	-0.00553	-0.00364	-0.00242	-4.592e-05	0.000695	0.000512	0.000497	0.000792	0.00142	0.000661	0.000222	-0.000843	0.0013	0.000147
	7.8562e-06	0.00457	0.00358	0.0015	0.00135	0.000281	0.00222	0.000642	-0.00021	0.000607	0.00067	0.000263	0.00222	0.00292	0.00322	0.00362	0.00257	0.0028	0.00104	-0.000964	-0.00572	0.64964	-0.01556	-0.01941	-0.02004	-0.01838	-0.01239	-0.0098	-0.00626	-0.00305	-0.00167	-0.000627	-0.000655	-9.2753e-05	0.00142	0.000214	0.00183	0.00222	-0.00037	-0.00135	0.000969	-0.000998
	7.9563e-06	0.00603	0.00344	0.00102	0.000182	0.00134	0.000792	0.000161	0.000343	0.000809	0.000954	0.00155	0.00199	0.00332	0.00341	0.00394	0.00269	0.0024	-0.000215	-0.000871	-0.00666	0.65143	-0.01635	-0.01901	-0.02004	-0.01734	-0.01399	-0.00907	-0.00528	-0.00296	-0.000925	-0.000872	-0.000822	0.000253	0.000664	0.00129	0.000319	0.00118	0.00157	0.000852	0.000307	-9.8667e-05
	8.0562e-06	0.00534	0.00359	0.00205	0.00108	-0.000141	0.00139	-0.000733	-0.000155	0.00106	0.000954	0.00113	0.00162	0.00314	0.00369	0.00425	0.00351	0.00233	-0.000448	-0.00122	-0.00521	0.6456	-0.01642	-0.02038	-0.01866	-0.01678	-0.01257	-0.00972	-0.00674	-0.00287	-0.00234	-0.000873	1.9809e-05	0.000765	0.000665	0.00112	0.00141	0.000226	0.000472	8.8503e-05	0.000222	0.000308
	8.1563e-06	0.00441	0.00468	0.00267	0.0017	6.9167e-05	0.000345	-0.000412	0.000508	0.000658	0.000481	0.00112	0.00218	0.00354	0.00313	0.00339	0.00304	0.000941	-0.000136	-0.00357	-0.00691	0.65067	-0.01682	-0.01909	-0.01907	-0.0167	-0.01223	-0.00948	-0.00544	-0.00347	-0.00275	-0.000379	-0.000149	0.000854	0.0015	0.000872	0.000154	-0.000634	0.000552	-0.0011	0.000388	0.00072
	8.2563e-06	0.00487	0.00424	0.00184	0.000321	-6.9202e-05	0.000494	7.3616e-05	-4.4144e-05	0.000557	0.001	0.000932	0.00237	0.00279	0.00327	0.00362	0.00316	0.0024	2.117e-05	-0.00223	-0.00606	0.64994	-0.01516	-0.01853	-0.01906	-0.01694	-0.01366	-0.01086	-0.00666	-0.0033	-0.00175	-0.00178	0.000357	0.000337	-0.000415	0.00245	-0.000266	-0.000378	-0.000372	-0.000673	-0.00036	-0.00133
	8.3562e-06	0.00572	0.00409	0.00143	0.00183	-0.000141	0.000274	0.000399	-0.000265	0.000455	0.00186	0.00131	0.00176	0.00314	0.00336	0.00349	0.00269	0.00173	9.7536e-05	-0.0029	-0.00725	0.64707	-0.0158	-0.01844	-0.02109	-0.01734	-0.01466	-0.01062	-0.00666	-0.00372	-0.00151	-0.000541	0.000612	0.00103	-0.000249	0.000544	0.00124	0.000833	0.000469	0.000766	-0.00102	6.6458e-05
	8.4563e-06	0.00318	0.00431	0.000602	0.000526	0.000985	0.000494	-0.00154	-0.000432	0.000758	0.00133	0.00103	0.00185	0.00305	0.00369	0.0038	0.00322	0.00187	0.000567	-0.00274	-0.0064	0.64669	-0.01548	-0.02006	-0.01939	-0.01806	-0.01466	-0.0098	-0.00626	-0.00321	-0.00284	-0.00128	0.000527	0.00154	-0.00125	0.00187	0.00166	0.00126	-0.000204	0.00145	-2.6249e-05	-0.000346
	8.5562e-06	0.00395	0.00409	0.00226	0.00204	0.000772	0.000942	-0.00163	-4.347e-05	0.00127	0.000482	0.00108	0.00279	0.00367	0.00374	0.00353	0.00334	0.00193	-0.000993	-0.0024	-0.00648	0.65033	-0.015	-0.01966	-0.01898	-0.0187	-0.01324	-0.01062	-0.00658	-0.00254	-0.00333	-0.00162	-0.000149	0.000682	0.000416	0.00212	6.7861e-05	0.000397	0.000217	-0.000335	0.000637	0.000801
	8.6563e-06	0.0038	0.00453	0.00316	0.00122	0.00035	4.6127e-05	0.000645	0.00012	0.00132	0.000671	0.000789	0.00222	0.00296	0.00365	0.00276	0.00251	0.00154	-0.000293	-0.00349	-0.00598	0.64701	-0.01635	-0.01998	-0.01882	-0.01774	-0.01399	-0.01142	-0.00617	-0.00245	-0.00176	-0.00112	0.000443	0.000769	-0.000251	0.000462	-0.000518	-0.000207	-0.00054	5.2054e-06	0.0018	-0.000263
	8.7562e-06	0.00334	0.00467	0.00136	0.00163	6.9891e-05	-0.000625	0.00138	0.000342	0.000963	0.000197	0.000264	0.00274	0.00287	0.00327	0.00353	0.00351	0.00226	-0.00107	-0.00315	-0.00699	0.64559	-0.01635	-0.01885	-0.01947	-0.01678	-0.01265	-0.01078	-0.00488	-0.00389	-0.00242	-0.00128	-0.000826	-9.3846e-05	0.00142	0.00228	0.000657	0.000313	-0.000371	-0.000418	-0.000276	0.000882
	8.8563e-06	0.00364	0.00373	0.00171	0.00087	0.00106	-0.000102	0.000564	-0.000264	0.00122	0.00124	0.0016	0.0019	0.0023	0.00318	0.00367	0.00304	0.00226	-0.000215	-0.00257	-0.00708	0.63731	-0.01635	-0.01933	-0.02036	-0.0171	-0.01315	-0.00923	-0.00626	-0.00236	-0.00242	-0.00211	0.00061	-0.000522	0.00158	0.00162	0.00158	0.00109	0.0003	0.00102	-0.00011	0.00039
	8.9562e-06	0.00449	0.00351	0.00212	0.00108	0.00197	0.00027	0.000561	-4.5271e-05	0.00152	0.00129	0.00194	0.00199	0.00363	0.00308	0.00367	0.00286	0.000808	-0.000136	-0.00307	-0.00657	0.64265	-0.01666	-0.01925	-0.01987	-0.01638	-0.01349	-0.01013	-0.00601	-0.00304	-0.00226	-0.000627	0.00129	0.00103	0.000501	0.000874	0.000486	0.000397	0.00106	-0.0016	0.000472	-0.000343
	9.0562e-06	0.00365	0.00424	0.00178	0.000595	0.000914	0.000571	-8.6373e-05	0.00101	0.000963	0.00119	0.00127	0.00274	0.0038	0.00393	0.00321	0.00187	0.00154	0.00112	-0.00198	-0.00699	0.64131	-0.01627	-0.01893	-0.0189	-0.01806	-0.01458	-0.01078	-0.00569	-0.00457	-0.00184	-0.0017	-0.000656	-0.000952	-8.1946e-05	-0.00028	6.7466e-05	0.000917	0.000384	-0.00135	-0.000522	0.00178
	9.1563e-06	0.00441	0.0046	0.0024	0.000938	0.000984	-0.0004	0.00121	0.00112	0.00081	0.00105	0.0017	0.00251	0.00407	0.00364	0.00317	0.00392	0.00187	0.00175	-0.00273	-0.00606	0.64483	-0.01635	-0.0186	-0.02044	-0.0175	-0.01324	-0.01094	-0.00553	-0.00304	-0.000424	-0.00161	0.000952	0.000769	0.000414	0.0003	-0.000514	0.000656	-0.000708	-0.00126	0.0018	6.3494e-05
	9.2562e-06	0.0048	0.00431	0.00102	0.000868	0.000281	0.000794	0.000318	0.00051	0.000557	0.00119	0.00103	0.00171	0.00274	0.0036	0.00348	0.00375	0.00134	0.000255	-0.00172	-0.00682	0.63766	-0.01777	-0.0199	-0.02004	-0.01742	-0.01265	-0.00932	-0.00674	-0.00372	-0.00134	-0.000708	0.000443	0.00172	0.000332	0.000379	0.000993	0.00222	-3.4962e-05	0.000257	0.000387	0.000228
	9.3563e-06	0.00449	0.00366	0.00295	0.000665	0.00042	-2.9623e-05	-0.000735	0.000563	0.00106	0.000718	0.000934	0.00213	0.00261	0.00346	0.00358	0.00245	0.00167	-0.00037	-0.00231	-0.00555	0.64306	-0.01516	-0.02014	-0.01874	-0.01782	-0.01383	-0.01005	-0.00723	-0.00449	-0.00275	-0.00112	-6.5219e-05	0.000425	-0.000169	0.000462	0.00183	0.000571	-0.000201	-0.000671	0.000558	0.00146
	9.4562e-06	0.00411	0.00467	0.0024	0.000869	0.000843	0.00139	-0.000332	0.000232	1.6975e-06	0.00148	0.000789	0.00213	0.00345	0.00364	0.00425	0.00275	0.0016	9.9893e-05	-0.00265	-0.00614	0.63907	-0.01627	-0.02046	-0.02085	-0.01742	-0.0129	-0.01086	-0.00561	-0.00389	-0.00242	-0.000544	-0.000235	0.000338	0.00158	0.00137	0.000908	0.000225	4.9405e-05	0.000682	0.00122	-9.8664e-05
	9.5563e-06	0.00549	0.00468	0.00316	0.00149	0.0012	0.000272	0.00121	0.000673	0.000507	0.00185	0.000884	0.00246	0.00371	0.00346	0.00348	0.00287	0.0018	0.000333	-0.00257	-0.00615	0.64305	-0.01746	-0.01836	-0.02061	-0.01782	-0.01433	-0.0098	-0.00536	-0.0033	-0.00275	-4.9442e-05	-0.000318	0.000594	0.000998	0.000875	-0.000854	-3.379e-05	0.000639	0.000766	0.000888	-1.8572e-05
	9.6562e-06	0.00526	0.00402	0.00226	0.00149	0.00014	0.00124	0.000805	0.000731	0.000556	0.00143	0.00117	0.00171	0.00261	0.00341	0.0043	0.00269	0.00114	-0.000135	-0.00273	-0.00648	0.63941	-0.01572	-0.01998	-0.02036	-0.0183	-0.01399	-0.0107	-0.00618	-0.00347	-0.00159	0.000365	-0.000571	0.000424	0.00192	-0.000774	0.000489	-0.000552	0.000133	0.000682	0.000806	0.000556
	9.7562e-06	0.00419	0.00416	0.00178	0.000663	-0.000282	0.000793	-0.000249	-0.00021	0.00137	0.000717	0.000789	0.00246	0.00301	0.00364	0.00326	0.00398	0.000874	-5.7783e-05	-0.00172	-0.00742	0.63621	-0.0165	-0.02103	-0.01947	-0.0171	-0.0145	-0.00939	-0.00723	-0.00304	-0.00259	-0.000462	-0.000405	-9.2482e-05	8.0078e-05	0.000791	0.000822	0.00101	-0.00155	-0.000252	0.0013	-0.000427
	9.8563e-06	0.00395	0.00409	0.00226	0.00155	-0.000492	0.000496	-0.000736	0.000231	0.00147	0.000481	0.00189	0.00265	0.00274	0.0028	0.0038	0.00281	0.00194	-0.000292	-0.00113	-0.00589	0.63622	-0.01714	-0.02046	-0.0185	-0.01846	-0.01383	-0.00972	-0.00577	-0.00381	-0.00284	-0.00211	0.000102	0.000943	0.000164	0.000379	0.000403	0.00213	-0.000119	0.000853	-0.00019	0.00113
	9.9562e-06	0.00526	0.00424	0.00261	0.00176	-0.00105	0.00057	-0.000897	0.000509	0.00132	0.000811	0.0017	0.00232	0.00292	0.00421	0.00353	0.00263	0.0022	-0.000135	-0.00181	-0.00657	0.63661	-0.01587	-0.01998	-0.01979	-0.0179	-0.01408	-0.01062	-0.00739	-0.00415	-0.00317	-0.000131	0.000781	0.000853	0.000666	-0.000115	0.000235	-0.00012	0.00114	8.8635e-05	0.000637	-0.000999
	1.0056e-05	0.00433	0.00409	0.00184	0.00156	0.000633	0.00087	-0.000413	0.000729	0.000608	0.001	0.000883	0.00241	0.00363	0.00364	0.00348	0.00304	0.00127	0.000255	-0.00113	-0.00657	0.64204	-0.01548	-0.02046	-0.01955	-0.01734	-0.01408	-0.01143	-0.00731	-0.00372	-0.0025	-0.00161	-0.000909	0.000852	0.000832	0.00038	0.00124	-0.000895	0.0003	-0.000759	0.0013	0.000151
	1.0156e-05	0.00349	0.0038	0.00268	0.00162	0.00014	0.00139	-0.000331	0.000674	0.000355	0.000481	0.000693	0.00194	0.00402	0.00369	0.00376	0.00381	0.0022	-0.000371	-0.00274	-0.00708	0.64239	-0.01611	-0.01893	-0.02085	-0.01822	-0.01214	-0.01086	-0.00674	-0.00389	-0.00309	-0.000952	-0.00108	0.000509	0.000499	0.000709	-0.000268	-0.000894	0.000472	-0.000843	-0.000441	0.000557
	1.0256e-05	0.00526	0.00395	0.00261	0.00128	0.000142	0.000419	-8.8192e-05	-0.000486	0.00106	8.4641e-06	0.000837	0.00293	0.00336	0.0035	0.00321	0.00286	0.00286	0.00119	-0.00189	-0.00572	0.63731	-0.01587	-0.01982	-0.01955	-0.01798	-0.01383	-0.00972	-0.00699	-0.00449	-0.00209	-0.000215	0.000527	0.000424	0.000414	0.00162	0.00183	-0.000636	0.000133	-0.00025	0.000721	0.000556
	1.0356e-05	0.00449	0.00446	0.00226	0.000459	-7.102e-05	-0.000176	-0.000248	0.000231	0.00142	0.00114	0.00179	0.00241	0.00398	0.0035	0.00317	0.00316	0.00233	9.8548e-05	-0.00282	-0.00742	0.63875	-0.01571	-0.01868	-0.02052	-0.01734	-0.015	-0.01021	-0.00617	-0.00423	-0.00126	-0.00169	0.000104	0.000165	0.00141	0.00104	0.000823	0.000832	-0.00037	-0.000419	-0.000441	-0.000184
	1.0456e-05	0.00457	0.00409	0.00289	0.00204	0.00028	0.000569	-0.000169	0.00173	0.000203	0.00214	0.000885	0.00204	0.00292	0.00407	0.00353	0.00357	0.0014	0.000804	-0.00189	-0.0069	0.63028	-0.01556	-0.0207	-0.02052	-0.01838	-0.0134	-0.00956	-0.00723	-0.00219	-0.00267	-0.00211	0.000192	0.0006	0.000582	-0.000193	-0.000101	5.5753e-05	-0.00129	-0.00152	0.00114	0.00162
	1.0606e-05	0.00461	0.00478	0.00164	0.000903	0.000773	-0.000102	0.000887	6.6278e-05	0.00132	0.00143	0.0012	0.00206	0.00352	0.00395	0.00371	0.00284	0.00177	-0.000447	-0.00248	-0.00682	0.63165	-0.01567	-0.02018	-0.01971	-0.01734	-0.01353	-0.01025	-0.00747	-0.0033	-0.00217	-0.00161	0.000446	-0.000266	0.00117	0.000339	0.000783	0.00157	-7.6753e-05	0.000471	-0.000978	0.00117
	1.0806e-05	0.0041	0.00362	0.00243	0.00149	0.000281	0.0012	3.52e-05	0.000286	0.00159	0.00145	0.00115	0.00192	0.0036	0.00343	0.00364	0.00298	0.00177	0.000336	-0.00379	-0.0061	0.63535	-0.01659	-0.01905	-0.02137	-0.0179	-0.01399	-0.01021	-0.00706	-0.00415	-0.00283	-0.00129	0.000315	0.000681	0.000708	0.00187	0.000449	0.000918	-0.000287	-0.000885	0.00122	-0.000548
	1.1006e-05	0.00495	0.00373	0.00233	0.0017	0.000985	0.000869	3.5983e-05	0.00037	0.00119	0.000576	0.00067	0.00267	0.00303	0.00407	0.0036	0.00313	0.00266	-9.6132e-05	-0.00172	-0.0064	0.63462	-0.01623	-0.01986	-0.02024	-0.01858	-0.01395	-0.01094	-0.00577	-0.00444	-0.00229	-0.000873	-0.00116	0.000466	0.000957	0.000793	0.000572	0.000484	-3.3987e-05	-8.048e-05	0.000722	-0.000181
	1.1206e-05	0.00472	0.00438	0.00212	0.00183	0.000913	0.000681	-0.000372	0.00103	0.00124	0.00129	0.00105	0.00187	0.00334	0.00343	0.00387	0.00257	0.00164	-9.5746e-05	-0.00202	-0.00615	0.63283	-0.01686	-0.01929	-0.0204	-0.01786	-0.01458	-0.01041	-0.00662	-0.00377	-0.00196	-0.00128	-0.000446	0.000293	-0.000211	-0.000113	0.000992	-0.000161	-0.000328	0.000639	-0.000104	-0.000631
	1.1406e-05	0.00522	0.00485	0.00223	0.00138	0.000422	0.00102	-0.000208	0.000286	0.000709	0.00148	0.00143	0.00227	0.00268	0.00313	0.0038	0.00287	0.00144	0.000335	-0.00223	-0.00581	0.63004	-0.0169	-0.01965	-0.02121	-0.01858	-0.01357	-0.01053	-0.00585	-0.00359	-0.00374	-0.00133	-0.000319	0.000294	0.000832	0.000711	0.00125	0.000616	-0.000369	8.9293e-05	0.00014	-5.9237e-05
	1.1606e-05	0.00434	0.00427	0.00257	0.000869	0.0012	0.000644	-0.000332	0.000646	0.00132	0.00093	0.00124	0.0026	0.00325	0.00372	0.00398	0.00337	0.0016	0.000373	-0.00219	-0.00585	0.63468	-0.01599	-0.02022	-0.02113	-0.0185	-0.01391	-0.01037	-0.0071	-0.00313	-0.00242	-0.00174	-0.000151	0.000769	0.000668	0.00116	0.000571	-0.000117	0.0006	-0.00105	0.000555	-0.000998
	1.1806e-05	0.00592	0.00522	0.00205	0.00162	-0.000386	0.000684	0.000115	0.000673	0.00129	0.00152	0.000884	0.00269	0.00334	0.00428	0.00405	0.00289	0.00157	-9.4223e-05	-0.00206	-0.00635	0.63038	-0.01599	-0.01982	-0.02101	-0.0181	-0.01399	-0.01045	-0.00715	-0.00558	-0.00288	-0.000748	-0.000276	-0.000308	-0.000335	0.000464	0.000193	-3.3859e-05	-0.000957	-0.00114	0.00147	0.000431
	1.2006e-05	0.00526	0.0042	0.00164	0.00204	6.1391e-07	0.000494	0.000887	0.00112	0.000279	0.0011	0.0011	0.00248	0.00343	0.00418	0.00416	0.00316	0.00173	-0.00072	-0.00269	-0.00712	0.62672	-0.01658	-0.0197	-0.02008	-0.01766	-0.01449	-0.01142	-0.00605	-0.00398	-0.0025	-0.00145	-0.00112	0.000294	0.000542	0.000835	0.00133	0.00113	0.00047	-3.8171e-05	-0.00069	-0.000426
	1.2206e-05	0.00414	0.00395	0.00271	0.00135	-3.5745e-05	0.000383	0.000726	0.000536	0.00124	0.00221	0.00146	0.00258	0.00358	0.00407	0.00369	0.00283	0.00197	-0.000448	-0.00265	-0.00564	0.62676	-0.01567	-0.01949	-0.02056	-0.01774	-0.01362	-0.01147	-0.00678	-0.00385	-0.00283	-0.00165	-0.000442	-0.000348	-4.0469e-05	0.00121	0.000949	0.00127	-0.000456	-0.000164	-0.000398	0.00138
	1.2406e-05	0.00422	0.00333	0.0016	0.000938	0.00102	0.00113	0.00044	0.000701	0.00104	0.00126	0.00127	0.00251	0.00336	0.00365	0.00405	0.00316	0.002	2.1673e-05	-0.00253	-0.00551	0.62989	-0.01615	-0.0205	-0.0206	-0.01858	-0.01374	-0.01017	-0.00715	-0.00334	-0.00254	-0.00207	0.000106	0.000211	0.000247	0.000915	2.5745e-05	-0.00029	-0.000709	0.00102	-0.0004	-0.00104
	1.25e-05	0.00487	0.00414	0.00327	0.00201	0.00157	0.00209	0.0019	0.00163	0.00267	0.00217	0.00273	0.00374	0.00364	0.00454	0.00376	0.00386	0.00217	0.000457	-0.00333	-0.00595	-0.01106	-0.01686	-0.02141	-0.02156	-0.01899	-0.0145	-0.01139	-0.00839	-0.0048	-0.00329	-0.00143	-0.000132	-2.1784e-06	0.000455	0.000878	0.000857	0.00113	0.000647	0.000768	0.000181	0.000902
	1.2606e-05	0.00441	0.00435	0.00296	0.00139	0.000456	0.00165	-0.000332	0.000756	0.00132	0.00105	0.000884	0.00274	0.00267	0.004	0.00317	0.00304	0.00243	-0.000799	-0.00269	-0.00691	0.62382	-0.01571	-0.01986	-0.02004	-0.01834	-0.01408	-0.01062	-0.0065	-0.00431	-0.00238	-0.00157	-0.000148	-0.000696	0.000458	0.000217	0.000741	5.4101e-05	-7.4148e-05	-0.000376	0.000639	0.000146
	1.2806e-05	0.00441	0.00351	0.00147	0.000767	0.00169	0.000568	0.000522	0.000702	0.00139	0.00119	0.0011	0.00248	0.00323	0.00351	0.00378	0.00281	0.00187	0.000529	-0.00147	-0.00593	0.62136	-0.01599	-0.01986	-0.01984	-0.01738	-0.01429	-0.01057	-0.00767	-0.00474	-0.00288	-0.00141	0.000402	-0.000992	0.00129	0.00117	0.00074	0.000961	9.5016e-06	0.000216	0.00109	-0.000265
	1.3006e-05	0.00345	0.00449	0.00236	0.000903	0.00172	0.000755	0.000196	-0.000458	0.000683	0.000977	0.000837	0.00232	0.00332	0.00395	0.00315	0.00369	0.00223	1.8978e-05	-0.00336	-0.00632	0.62033	-0.01627	-0.01978	-0.02097	-0.0185	-0.01441	-0.01057	-0.00629	-0.00385	-0.00292	-0.00104	-0.000698	0.000508	0.000248	0.00108	0.00116	0.00109	-0.000161	-0.000671	0.000556	-0.000591
	1.3206e-05	0.00476	0.0038	0.00167	0.00104	0.00148	0.000421	0.00162	0.00112	0.00111	0.00103	0.00146	0.00222	0.00363	0.00329	0.0041	0.00328	0.0022	0.00108	-0.00261	-0.00547	0.62154	-0.01623	-0.0195	-0.02076	-0.0185	-0.01504	-0.01122	-0.00739	-0.00567	-0.00288	-0.00112	6.2187e-05	0.000983	0.000623	0.000588	-0.000392	0.000745	-0.000327	-0.000545	0.00118	-0.00051
	1.3406e-05	0.00511	0.00391	0.00229	0.00108	0.00028	0.00132	0.000846	0.000952	0.000986	0.00145	0.00103	0.00229	0.00283	0.00379	0.00382	0.00263	0.00253	0.000456	-0.00168	-0.00623	0.62121	-0.01666	-0.01953	-0.02073	-0.01814	-0.01416	-0.01183	-0.00694	-0.0041	-0.00317	-0.00108	0.000105	-0.000264	0.000246	-3.272e-05	-0.000603	0.000964	4.8871e-05	-0.000416	-0.000525	-0.000425
	1.3606e-05	0.0053	0.00482	0.00268	0.00149	-0.000141	0.00188	0.000604	0.00114	0.00147	0.00171	0.00155	0.00237	0.00363	0.00339	0.0038	0.00316	0.002	0.000492	-0.00261	-0.0055	0.62022	-0.0167	-0.02074	-0.02069	-0.01842	-0.01495	-0.01058	-0.00682	-0.00415	-0.00238	-0.00248	6.0807e-05	-4.7057e-05	0.00108	0.00116	-0.000267	0.000314	-0.000287	-0.000546	0.000389	0.000146
	1.3806e-05	0.00407	0.00428	0.00174	0.00217	0.000845	0.00012	-8.6382e-05	0.000646	0.00192	0.00195	0.00117	0.00232	0.00338	0.00402	0.0033	0.00278	0.00256	-0.000211	-0.00231	-0.00623	0.61682	-0.01615	-0.02034	-0.01988	-0.01838	-0.01366	-0.01041	-0.00666	-0.00393	-0.00217	-0.00116	-0.00053	0.000724	-0.000168	0.00125	0.000154	0.000658	-0.000157	0.000639	0.000143	-0.000264
	1.4006e-05	0.00488	0.00337	0.00247	0.00187	0.000633	0.00117	0.000565	0.00173	0.00167	0.00126	0.00134	0.0026	0.00352	0.00407	0.00378	0.00342	0.0017	-0.000291	-0.00273	-0.00687	0.61731	-0.01615	-0.02046	-0.02057	-0.01814	-0.01437	-0.01041	-0.00832	-0.00444	-0.0025	-0.00161	-0.000106	0.00081	-0.000373	0.000875	0.000446	0.000748	-0.000245	-0.000715	0.000679	-6.0035e-05
	1.4206e-05	0.00491	0.00525	0.0025	0.00138	0.000492	8.5083e-05	0.000724	0.00131	0.00149	0.00117	0.00167	0.0023	0.0034	0.00393	0.00333	0.00286	0.0024	-0.000682	-0.00252	-0.00555	0.61507	-0.0171	-0.0186	-0.02061	-0.0189	-0.01374	-0.01122	-0.00727	-0.0041	-0.00308	-0.00149	-6.5668e-05	0.000337	0.000372	0.000668	0.00116	0.00057	-0.000498	4.8905e-05	0.000471	-0.00063
	1.4406e-05	0.00395	0.00337	0.00243	0.00115	0.000913	0.00102	0.000196	0.00106	0.00137	0.00155	0.00201	0.00197	0.00352	0.00374	0.00382	0.00325	0.0022	-9.5351e-05	-0.00185	-0.00678	0.6185	-0.01658	-0.02042	-0.02032	-0.0183	-0.01471	-0.01049	-0.00714	-0.0047	-0.00242	-0.00124	6.2779e-05	0.000122	0.000624	0.000832	-0.000851	0.000313	0.000303	0.000385	0.000223	-9.8597e-05
	1.4606e-05	0.00384	0.00471	0.00122	0.00101	0.000104	0.000533	0.000482	0.00101	0.00122	0.0019	0.00194	0.00281	0.00349	0.00395	0.00391	0.00295	0.00273	-0.000409	-0.00253	-0.00678	0.61323	-0.01769	-0.02086	-0.02016	-0.0181	-0.01445	-0.01049	-0.00731	-0.00355	-0.00412	-0.00215	-0.000573	-0.000565	0.000207	0.000999	0.00124	-3.2829e-05	0.000175	0.00102	0.00072	-0.000633
	1.4806e-05	0.00457	0.00377	0.0024	0.00101	0.000844	0.0012	0.000562	0.000674	0.00111	0.00181	0.00129	0.00272	0.00336	0.00341	0.0043	0.0031	0.0017	0.000569	-0.00307	-0.00585	0.6132	-0.01729	-0.01974	-0.02109	-0.01846	-0.0142	-0.01017	-0.00828	-0.00512	-0.00267	-0.00218	-0.000697	0.000551	0.000122	4.8411e-05	0.000319	0.000315	0.000429	4.5201e-05	5.7517e-05	6.3558e-05
	1.5006e-05	0.00418	0.00435	0.0016	0.00115	0.000315	0.00124	0.00142	0.000562	0.00152	0.00143	0.0017	0.003	0.00356	0.00386	0.00351	0.00401	0.00193	0.000333	-0.00134	-0.00742	0.61184	-0.01579	-0.02034	-0.02105	-0.0195	-0.0147	-0.01126	-0.00787	-0.00478	-0.00288	-0.000708	-0.000526	-0.00198	0.000123	0.000378	-0.00031	0.00144	-0.000329	4.7309e-05	0.000762	-0.000426
	1.5206e-05	0.00472	0.00388	0.00212	0.00142	0.00197	0.00102	-6.8665e-06	0.00128	0.00159	0.00164	0.00179	0.00229	0.00363	0.00386	0.00457	0.00357	0.0023	0.000765	-0.00231	-0.00602	0.61236	-0.01722	-0.0205	-0.01979	-0.01886	-0.01429	-0.01001	-0.00804	-0.00499	-0.00262	-0.00198	-0.000404	0.000552	0.000498	0.000626	0.000571	0.000745	-0.000201	-0.000375	0.000346	6.3555e-05
	1.5406e-05	0.00449	0.0042	0.00233	0.00169	0.000351	0.00132	0.00109	0.00103	0.00185	0.00209	0.00115	0.00229	0.00301	0.00439	0.00389	0.00304	0.00194	0.0001	-0.00244	-0.00644	0.60899	-0.01678	-0.02002	-0.02052	-0.01846	-0.015	-0.0113	-0.00702	-0.00491	-0.00346	-0.00165	-6.2964e-05	3.7699e-05	0.00029	0.001	0.000697	0.000919	-7.871e-05	0.000257	0.000554	-0.000427
	1.5606e-05	0.00411	0.00409	0.00164	0.002	0.000351	0.00083	-8.7586e-05	0.0015	0.00137	0.0014	0.00182	0.00206	0.00367	0.00414	0.0043	0.00319	0.00183	-0.000916	-0.00257	-0.00585	0.60603	-0.01639	-0.0199	-0.0217	-0.0179	-0.01404	-0.01163	-0.0084	-0.0044	-0.0032	-0.00108	-0.000571	0.000467	0.000957	0.000256	0.000277	0.000401	-0.000201	-0.000249	0.00014	-0.000918
	1.5806e-05	0.00372	0.00493	0.0023	0.00173	-0.000491	0.00132	0.00105	0.000896	0.000936	0.00143	0.0016	0.00276	0.00394	0.00372	0.0034	0.00313	0.00173	0.000764	-0.00232	-0.00593	0.6102	-0.0167	-0.02014	-0.02052	-0.01894	-0.01424	-0.01163	-0.00747	-0.0052	-0.00292	-0.000749	-0.00074	0.000338	0.000875	0.00038	-0.000307	0.000355	0.000134	0.000343	0.000223	-9.7939e-05
	1.6006e-05	0.00387	0.00413	0.00181	0.00186	0.000105	0.000945	0.000766	0.000149	0.0017	0.0015	0.00177	0.00265	0.0036	0.00346	0.00394	0.00334	0.00217	-0.000839	-0.00261	-0.00636	0.60483	-0.01662	-0.0209	-0.02105	-0.0177	-0.01366	-0.01106	-0.00743	-0.00449	-0.00308	-0.00231	-0.000528	0.000728	0.00104	-0.000733	0.000739	0.00118	-0.000498	-0.000124	-6.715e-05	0.000227
	1.6206e-05	0.00518	0.00439	0.00209	0.00135	6.9165e-05	0.00143	0.000237	0.000951	0.00127	0.00181	0.00199	0.00279	0.00307	0.00433	0.00342	0.00295	0.00173	-0.000173	-0.00332	-0.00661	0.60751	-0.01722	-0.02066	-0.02004	-0.01918	-0.01437	-0.0113	-0.00759	-0.00525	-0.00325	-0.00211	-0.000695	0.000338	0.000834	0.000668	0.000363	1.0428e-05	0.000217	0.000427	-0.000276	0.000186
	1.6406e-05	0.00441	0.00366	0.00181	0.00101	0.000527	0.000606	0.000196	0.00101	0.00139	0.00138	0.00201	0.00232	0.00387	0.00388	0.00391	0.00345	0.00236	0.00057	-0.00265	-0.00593	0.60121	-0.01654	-0.02062	-0.02121	-0.01874	-0.01475	-0.01118	-0.00743	-0.00542	-0.00292	-0.00207	-0.000235	0.000552	0.000706	0.000668	0.000784	0.00105	-0.000581	-0.00029	0.00043	0.000188
	1.6606e-05	0.00522	0.00377	0.00202	0.000697	0.000913	0.000644	0.000197	0.00134	0.00185	0.00202	0.0017	0.00253	0.00354	0.00367	0.00373	0.0031	0.0022	-0.000486	-0.00257	-0.00627	0.60271	-0.01623	-0.02058	-0.02158	-0.0187	-0.01479	-0.0111	-0.00698	-0.00516	-0.00366	-0.000873	-0.000444	3.6256e-05	0.000623	0.000751	0.000404	0.00109	0.000303	4.6059e-05	0.000596	-0.000344
	1.6806e-05	0.00495	0.00348	0.0025	0.00166	0.000246	0.00057	0.000563	0.00145	0.00152	0.00209	0.00117	0.00267	0.00327	0.00362	0.00391	0.00339	0.00203	0.000764	-0.00206	-0.00665	0.60057	-0.01753	-0.02034	-0.02137	-0.0197	-0.01479	-0.01098	-0.00779	-0.00453	-0.00399	-0.00215	-0.000278	0.000423	0.000748	0.000133	0.000319	0.000355	0.000305	4.6453e-05	9.8871e-05	2.2707e-05
	1.7006e-05	0.00341	0.00384	0.00243	0.00114	0.000211	0.000531	0.000481	0.00103	0.00164	0.00188	0.00112	0.00281	0.0038	0.00416	0.0038	0.00328	0.0021	-9.7374e-05	-0.00236	-0.00665	0.60367	-0.01773	-0.02098	-0.02065	-0.01854	-0.01441	-0.01094	-0.00759	-0.00457	-0.00383	-0.00264	-0.000401	0.000724	0.000999	0.000588	0.000109	0.00122	0.000261	-0.00122	0.000389	0.000185
	1.7206e-05	0.00515	0.00381	0.00188	0.000869	0.000809	0.000569	0.0019	0.00126	0.0019	0.00152	0.00177	0.0026	0.00325	0.00404	0.00373	0.00345	0.00236	6.166e-05	-0.00231	-0.0061	0.59862	-0.01655	-0.0203	-0.02145	-0.01838	-0.01441	-0.0111	-0.00743	-0.00465	-0.00238	-0.00207	-0.000994	0.00051	0.000123	0.00038	0.00137	0.000398	-7.7601e-05	-0.00152	0.00043	-0.000222
	1.7406e-05	0.00534	0.00478	0.00278	0.00121	0.000845	0.00102	0.000521	0.000784	0.0021	0.00131	0.00124	0.00255	0.00349	0.00409	0.0036	0.00345	0.00203	0.000294	-0.00252	-0.00623	0.60057	-0.0173	-0.01949	-0.02149	-0.0185	-0.01563	-0.0107	-0.00812	-0.00575	-0.00366	-0.0019	-0.00103	0.000897	0.000373	0.000462	0.000405	0.000356	0.000133	0.000597	0.000266	-0.00112
	1.7606e-05	0.00457	0.00424	0.00209	0.00183	0.00088	0.000943	0.000643	0.00101	0.00208	0.00204	0.00165	0.00232	0.00371	0.00367	0.00351	0.00336	0.00173	-0.000252	-0.00198	-0.00564	0.60105	-0.01722	-0.0205	-0.02125	-0.0197	-0.01479	-0.01102	-0.00759	-0.00482	-0.00283	-0.00206	-0.00129	-0.000308	0.000414	0.000833	0.000237	-0.000247	-0.000454	-0.000166	0.000722	0.000107
	1.7806e-05	0.00384	0.00373	0.00223	0.00142	0.000457	0.00177	-0.000451	0.00151	0.00129	0.00181	0.00134	0.00239	0.00352	0.004	0.00387	0.00336	0.0022	-0.000526	-0.00278	-0.0064	0.59731	-0.01635	-0.02066	-0.02065	-0.0181	-0.01504	-0.01167	-0.00739	-0.00402	-0.003	-0.00206	0.000358	-0.000305	-0.000169	0.000833	0.0012	0.000703	0.000302	-0.000799	-0.000275	-0.000711
	1.8006e-05	0.00391	0.00431	0.00212	0.00114	0.000351	0.000944	0.000158	0.000702	0.00109	0.0015	0.00163	0.00269	0.00378	0.004	0.00412	0.00369	0.0022	9.9003e-05	-0.00151	-0.00623	0.59475	-0.01666	-0.0205	-0.02121	-0.01914	-0.015	-0.01126	-0.00816	-0.00579	-0.00304	-0.00231	-0.000782	0.000121	0.000833	0.000545	0.000238	0.00114	0.000428	-0.000588	-0.000357	-0.000141
	1.8206e-05	0.00519	0.00413	0.00146	0.00176	0.000457	0.00128	0.000319	0.00142	0.00185	0.00169	0.00136	0.00335	0.00349	0.00454	0.00344	0.00325	0.00256	0.000256	-0.00261	-0.00589	0.59517	-0.01702	-0.01978	-0.02194	-0.01898	-0.01387	-0.01187	-0.00767	-0.0044	-0.00362	-0.00165	-0.000657	-0.000481	0.000541	0.000919	0.000237	0.000485	-0.000495	-0.000334	0.00093	-0.000182
	1.8406e-05	0.00526	0.00391	0.00178	0.00125	0.00116	0.00106	0.000847	0.000979	0.00203	0.00157	0.0022	0.00232	0.004	0.004	0.00396	0.00325	0.00246	-5.7056e-05	-0.00193	-0.00678	0.59663	-0.01678	-0.02082	-0.02069	-0.01866	-0.01546	-0.01078	-0.00706	-0.00571	-0.00296	-0.00211	-0.000573	0.000207	0.000583	0.000754	0.000236	0.000832	0.00026	-8.1013e-05	0.00101	2.3264e-05
	1.8606e-05	0.00403	0.00355	0.00226	0.00152	0.00102	0.0011	0.00044	0.0012	0.00144	0.00209	0.00189	0.00274	0.00336	0.00367	0.00348	0.00319	0.00217	0.000178	-0.00294	-0.00648	0.59115	-0.01749	-0.02106	-0.02153	-0.01906	-0.01458	-0.01098	-0.00759	-0.00529	-0.00379	-0.00276	-0.000319	-0.000437	0.000123	0.000381	0.00049	0.000313	-0.000285	-3.7914e-05	-0.000235	-0.00112
	1.8806e-05	0.00461	0.00391	0.00167	0.00162	0.00134	0.000905	0.000319	0.00139	0.00177	0.00195	0.00187	0.00286	0.00332	0.00362	0.00396	0.00339	0.00177	0.000334	-0.00244	-0.00593	0.59051	-0.01729	-0.02006	-0.02157	-0.01886	-0.01483	-0.01029	-0.00803	-0.0055	-0.00288	-0.00137	-0.000149	0.00107	0.000458	0.000832	0.00049	0.0004	0.000512	0.000768	0.000472	-0.001
	1.9006e-05	0.00465	0.00475	0.00319	0.00224	-6.6789e-05	0.00128	0.000928	0.00134	0.00246	0.00185	0.00098	0.00298	0.00405	0.00341	0.00394	0.0031	0.00197	-0.000446	-0.00299	-0.00665	0.59145	-0.0165	-0.01925	-0.02105	-0.0197	-0.01391	-0.01143	-0.00763	-0.00482	-0.00288	-0.00116	-0.000654	-0.000349	0.00192	0.00141	-1.5274e-05	-0.000293	-0.000917	-0.000333	0.000473	-0.000181
	1.9206e-05	0.00495	0.00315	0.00202	0.00235	0.00102	0.00102	0.00024	0.00145	0.00142	0.00148	0.00199	0.00265	0.00383	0.00414	0.00459	0.00378	0.0016	-0.000681	-0.00244	-0.00572	0.58864	-0.01749	-0.02171	-0.02125	-0.01942	-0.01529	-0.01094	-0.00779	-0.00567	-0.00366	-0.00202	-0.00167	0.000422	0.00104	0.00116	-0.000352	0.000444	-0.000456	-0.00105	-0.000315	-0.000181
	1.9406e-05	0.0048	0.00442	0.00229	0.00259	0.000459	0.000831	0.000887	0.0017	0.00215	0.00223	0.00203	0.00298	0.00349	0.00383	0.00385	0.00298	0.00187	9.917e-05	-0.0021	-0.00653	0.58956	-0.01773	-0.02074	-0.02145	-0.01938	-0.01491	-0.01195	-0.00706	-0.00461	-0.00321	-0.00219	-0.00142	0.000254	0.000499	-0.000442	0.000655	0.000876	0.000302	0.000344	0.000475	-0.000304
	1.9606e-05	0.00472	0.00351	0.000636	0.00159	0.000878	0.00113	0.000482	0.00126	0.00157	0.00126	0.00141	0.00298	0.00371	0.00371	0.00378	0.00334	0.0018	0.001	-0.00198	-0.00644	0.58485	-0.01745	-0.01994	-0.02218	-0.01942	-0.01462	-0.01066	-0.00831	-0.00495	-0.00304	-0.00133	-0.000824	0.000336	0.000414	-0.000115	0.000196	0.000832	0.00144	0.000426	-0.000482	0.000759
	1.9806e-05	0.00438	0.00348	0.00122	0.00221	0.000915	0.00124	3.629e-05	0.00134	0.00177	0.00228	0.00208	0.0026	0.00403	0.00404	0.00398	0.0026	0.0021	5.9808e-05	-0.00223	-0.00661	0.58652	-0.01753	-0.02119	-0.0206	-0.02046	-0.01554	-0.01139	-0.00787	-0.00495	-0.00379	-0.00198	-0.00209	-0.000137	-0.00042	8.5033e-06	-0.000139	0.00165	0.000513	0.00064	0.00101	6.3367e-05
	2.0006e-05	0.00464	0.00351	0.00247	0.0019	0.000808	4.7152e-05	-0.000168	0.00173	0.00213	0.00202	0.0022	0.00269	0.00416	0.00402	0.00401	0.00278	0.00243	0.000294	-0.00257	-0.00576	0.58906	-0.01635	-0.02054	-0.02065	-0.0193	-0.01517	-0.01179	-0.00832	-0.0052	-0.00333	-0.00182	-0.000742	-0.000394	0.000456	0.000832	0.000784	0.000614	0.000263	-0.000927	-2.5868e-05	0.000923
	2.0206e-05	0.00422	0.00427	0.00181	0.0018	0.000456	0.000832	-4.5282e-05	0.000951	0.00223	0.00212	0.00191	0.00248	0.00301	0.00362	0.00371	0.00357	0.0021	-0.000993	-0.0032	-0.00602	0.58781	-0.01686	-0.02099	-0.02097	-0.01994	-0.01462	-0.01082	-0.00771	-0.00482	-0.0035	-0.00231	-0.000361	-0.000566	0.000499	0.0015	0.000614	0.00053	0.000723	-0.000333	-0.000192	0.000226
	2.0406e-05	0.00476	0.00341	0.00243	0.000697	0.000528	0.00128	0.00101	0.00181	0.00172	0.00164	0.0021	0.00232	0.00321	0.00372	0.00376	0.00342	0.0017	2.1116e-05	-0.00315	-0.00564	0.58197	-0.01663	-0.02046	-0.02161	-0.0195	-0.01612	-0.01175	-0.00844	-0.00461	-0.00333	-0.00244	-0.000783	-4.9356e-05	0.000247	0.000339	0.000277	0.000875	-0.000117	-3.6982e-05	5.5811e-05	-0.000957
	2.0606e-05	0.00453	0.00348	0.00177	0.00104	0.000351	0.00102	0.000522	0.00126	0.00251	0.00176	0.0016	0.00302	0.00351	0.00383	0.00335	0.00348	0.0025	-0.00111	-0.00139	-0.00687	0.584	-0.01718	-0.02062	-0.02149	-0.0189	-0.0142	-0.01151	-0.00755	-0.00461	-0.00379	-0.00112	0.000275	-0.00069	0.000541	0.000546	-1.5276e-05	0.000834	7.9312e-06	0.000258	0.00134	-0.000222
	2.0806e-05	0.00453	0.00366	0.00268	0.00145	0.000317	0.000571	0.000928	0.00142	0.0022	0.00207	0.00189	0.00295	0.0036	0.00414	0.00382	0.00378	0.0024	2.0556e-05	-0.00219	-0.00615	0.57778	-0.01686	-0.02078	-0.02149	-0.01926	-0.01599	-0.01139	-0.00751	-0.0058	-0.00288	-0.00165	-0.00129	-6.7229e-06	0.00138	0.000461	0.000571	0.00122	0.000344	-0.000336	0.00118	-1.9989e-05
	2.1006e-05	0.00403	0.00438	0.00122	0.000493	0.000597	0.000721	-6.9854e-06	0.000867	0.00203	0.00162	0.00215	0.00241	0.00283	0.00416	0.00371	0.00272	0.0024	-0.000291	-0.0029	-0.00657	0.58183	-0.01655	-0.02122	-0.02125	-0.01898	-0.01541	-0.01154	-0.00755	-0.00466	-0.00321	-0.00149	-0.000316	-0.000266	-0.000584	0.00121	0.000571	0.000184	0.000893	-0.000716	-6.9113e-05	-0.000713
	2.1206e-05	0.00461	0.00413	0.00237	0.00197	0.00158	0.00162	0.00134	0.00148	0.00213	0.00197	0.00179	0.003	0.00385	0.00367	0.0041	0.00384	0.00167	0.000138	-0.0029	-0.00649	0.58169	-0.01686	-0.0209	-0.02149	-0.01934	-0.01537	-0.01114	-0.00795	-0.00601	-0.00267	-0.00198	-0.000531	-0.000264	0.00121	0.000464	0.000908	-0.000292	-3.3013e-05	-0.000122	0.00101	-0.000345
	2.1406e-05	0.00422	0.00518	0.00136	0.00139	0.000247	0.000868	0.00105	0.00153	0.00197	0.0015	0.00182	0.00298	0.0034	0.00386	0.00326	0.00375	0.0019	-0.00037	-0.0029	-0.00631	0.57976	-0.01635	-0.0205	-0.02174	-0.0187	-0.01521	-0.0124	-0.00807	-0.00491	-0.00246	-0.00244	0.000188	-0.000738	-8.4082e-05	0.000669	-0.000559	9.2632e-06	9.2029e-05	0.000345	0.000762	-0.00133
	2.1606e-05	0.00407	0.00359	0.00108	0.00125	0.000738	0.00278	0.00113	0.00153	0.00314	0.00219	0.00225	0.0026	0.0036	0.00355	0.00362	0.00298	0.00236	-0.000292	-0.00336	-0.00636	0.57929	-0.0171	-0.02134	-0.02162	-0.0199	-0.01571	-0.01151	-0.00799	-0.00584	-0.00308	-0.0019	-0.00184	0.000683	0.000455	0.000423	-0.000266	-7.6981e-05	-0.000749	3.2145e-06	0.000389	-0.000263
	2.1906e-05	0.00474	0.00422	0.002	0.00121	0.00118	0.000888	0.000685	0.00159	0.00195	0.00217	0.00171	0.003	0.00391	0.00382	0.00379	0.00341	0.00225	-7.5388e-05	-0.00282	-0.00623	0.57518	-0.01706	-0.02094	-0.02214	-0.0195	-0.01554	-0.01163	-0.00805	-0.00529	-0.00389	-0.00194	-0.0011	-0.00048	0.000853	0.000258	0.00139	0.000336	0.000681	-0.000758	0.000308	0.000271
	2.2306e-05	0.00455	0.00437	0.00233	0.00142	0.00134	0.00111	0.00113	0.0018	0.00246	0.0018	0.00183	0.00312	0.00356	0.00381	0.00415	0.00344	0.00243	-0.000524	-0.00208	-0.00714	0.57441	-0.01737	-0.02078	-0.02216	-0.0195	-0.01579	-0.01161	-0.00797	-0.00455	-0.00389	-0.00182	-0.00114	0.000468	8.19e-05	0.000524	4.9418e-06	5.2723e-05	0.000575	-0.000249	0.000203	0.000678
	2.2706e-05	0.00498	0.00438	0.0023	0.00159	0.000615	0.0013	0.000278	0.00152	0.00175	0.00187	0.00221	0.00315	0.00314	0.0041	0.00386	0.00356	0.0023	2.7891e-06	-0.00284	-0.00665	0.57174	-0.01692	-0.02068	-0.02188	-0.01964	-0.01472	-0.01228	-0.00862	-0.00565	-0.00294	-0.00188	-0.00133	1.3509e-05	0.000309	0.000587	0.000634	0.000507	0.000723	-0.00044	-0.000232	-0.000957
	2.3106e-05	0.00459	0.00313	0.00223	0.00173	3.464e-05	0.00152	0.000359	0.00177	0.00206	0.00199	0.00183	0.00247	0.00391	0.00333	0.00365	0.00331	0.00232	-7.603e-05	-0.00275	-0.0067	0.57065	-0.0171	-0.02032	-0.02174	-0.02016	-0.01577	-0.01191	-0.00804	-0.00529	-0.00308	-0.00188	-0.000952	-0.000178	-0.0005	0.000215	9.2658e-05	0.0004	-0.000453	-0.000586	0.000742	-0.000365
	2.3506e-05	0.00468	0.00418	0.00178	0.00142	0.00116	0.000925	0.00144	0.00156	0.00223	0.00219	0.00218	0.00294	0.00337	0.00376	0.00389	0.00338	0.00212	9.8831e-05	-0.00271	-0.00663	0.568	-0.01787	-0.02024	-0.02143	-0.01964	-0.01537	-0.01189	-0.00781	-0.00487	-0.00402	-0.00192	-0.000931	3.5888e-05	0.000124	0.000215	0.000676	0.000334	0.000154	-0.000185	-0.00046	6.371e-05
	2.3906e-05	0.0047	0.0044	0.00235	0.00164	0.000897	0.00184	0.00132	0.00148	0.00237	0.00234	0.00182	0.00272	0.00377	0.00408	0.00396	0.00342	0.00233	0.000294	-0.0024	-0.00687	0.56944	-0.01724	-0.02117	-0.02161	-0.01956	-0.01533	-0.01231	-0.00787	-0.00527	-0.00329	-0.00256	-0.00135	8.0193e-05	0.000644	-0.000135	0.000319	0.000874	2.8501e-05	-0.000862	0.000473	0.000169
	2.4306e-05	0.00403	0.00366	0.0023	0.00178	0.000878	0.00145	0.00164	0.0018	0.00257	0.0025	0.00188	0.00294	0.00379	0.00408	0.00401	0.00311	0.00184	-0.00031	-0.00347	-0.00632	0.5667	-0.01741	-0.0216	-0.0224	-0.0193	-0.01502	-0.01175	-0.00866	-0.00592	-0.00408	-0.00207	-0.00116	-0.000522	0.000353	0.000484	0.000845	0.000378	-0.000645	-0.000692	-0.000127	-0.000283
	2.4706e-05	0.00468	0.00384	0.00202	0.00142	0.00118	0.00188	0.000645	0.00239	0.00183	0.00175	0.00204	0.00345	0.00376	0.00363	0.00367	0.0036	0.00223	-0.000193	-0.00328	-0.00701	0.56549	-0.01798	-0.0208	-0.02202	-0.01908	-0.01558	-0.01149	-0.00763	-0.0055	-0.00391	-0.00184	-0.00133	-0.000136	0.000812	0.000504	-0.000517	0.000421	-0.000391	-0.000228	-0.000813	0.000331
	2.5e-05	0.00487	0.00414	0.00327	0.00201	0.00214	0.00331	0.00256	0.00252	0.00389	0.00294	0.0035	0.00412	0.00364	0.00454	0.00376	0.00338	0.00163	-0.000175	-0.00333	-0.00733	-0.01171	-0.01814	-0.02141	-0.02287	-0.02029	-0.01586	-0.01204	-0.00905	-0.00548	-0.00329	-0.0021	-0.000816	-2.1784e-06	0.00113	0.000878	0.000857	0.000426	0.000647	0.000768	0.000854	0.000902
	2.5106e-05	0.00447	0.0048	0.00259	0.00138	0.000843	0.00154	0.000846	0.00231	0.00239	0.00187	0.00232	0.00319	0.00315	0.00407	0.00369	0.00298	0.00217	1.8565e-06	-0.00297	-0.00685	0.56186	-0.01738	-0.02111	-0.02125	-0.0195	-0.01585	-0.01191	-0.00822	-0.00499	-0.0031	-0.00155	-0.00167	-2.8524e-05	0.000102	-0.000198	0.000866	7.442e-05	7.026e-05	-0.000461	-6.462e-05	2.3021e-05
	2.5506e-05	0.00351	0.00389	0.00242	0.00171	0.00107	0.000831	0.00119	0.00145	0.00249	0.00215	0.00238	0.0028	0.00387	0.00387	0.0037	0.00363	0.0021	-9.5123e-05	-0.00273	-0.0071	0.55962	-0.01777	-0.02161	-0.0226	-0.01908	-0.01558	-0.01242	-0.00856	-0.00584	-0.00306	-0.00206	-0.000424	-0.000287	6.0365e-05	0.000401	-1.4365e-05	0.000182	6.9767e-05	-5.9891e-05	-0.000441	3.1551e-06
	2.5906e-05	0.00436	0.00429	0.00229	0.00192	0.0013	0.00186	0.000645	0.00173	0.00244	0.00215	0.0028	0.00296	0.00347	0.00393	0.00384	0.00357	0.00205	-0.000233	-0.00322	-0.00606	0.55918	-0.01735	-0.02125	-0.02194	-0.01914	-0.01598	-0.01183	-0.00848	-0.0051	-0.00412	-0.0019	-0.000741	-0.000285	0.000687	7.4051e-05	0.000718	0.000227	0.000303	-0.000357	-6.7252e-05	-0.000365
	2.6306e-05	0.00459	0.00395	0.00188	0.00224	0.00132	0.00137	0.000866	0.00211	0.00233	0.00213	0.0019	0.00291	0.00368	0.00377	0.00411	0.00342	0.00265	-0.000329	-0.00238	-0.00642	0.55547	-0.01708	-0.02129	-0.02236	-0.01938	-0.01546	-0.01229	-0.00854	-0.00588	-0.00323	-0.00163	-0.000506	0.000124	0.000268	0.000174	0.000174	-5.5897e-05	0.000407	-0.000459	-2.3788e-06	-0.000386
	2.6706e-05	0.00457	0.00382	0.00228	0.002	0.0012	0.00149	0.00125	0.00191	0.00235	0.00221	0.0028	0.00281	0.00397	0.00407	0.00362	0.00329	0.00213	-0.000273	-0.00347	-0.00693	0.55546	-0.01761	-0.02159	-0.02238	-0.01976	-0.01629	-0.01227	-0.00848	-0.00508	-0.00381	-0.00225	-0.0015	-9.2893e-05	0.000123	0.000173	0.000615	0.000552	0.000702	-0.000546	0.000307	-0.000653
	2.7106e-05	0.00401	0.00399	0.00288	0.00242	0.00141	0.00214	0.00135	0.00196	0.00257	0.00247	0.00282	0.00309	0.00355	0.0039	0.00377	0.00348	0.00198	-7.7042e-05	-0.00307	-0.00714	0.55297	-0.01791	-0.02106	-0.02181	-0.02024	-0.01562	-0.01262	-0.00818	-0.0055	-0.00389	-0.00246	-0.000846	0.000126	0.000394	0.000607	0.000132	-0.000333	-0.000454	-0.000314	0.000182	-0.000284
	2.7506e-05	0.00413	0.00395	0.00273	0.00171	0.000772	0.00143	0.00115	0.00175	0.0027	0.0022	0.00232	0.00275	0.00354	0.00428	0.00379	0.0032	0.0019	-0.000505	-0.00286	-0.00672	0.55077	-0.01765	-0.0211	-0.02178	-0.02036	-0.01535	-0.0124	-0.00894	-0.00607	-0.00395	-0.00278	-0.00104	-5.0251e-05	0.000561	0.00075	0.000572	0.000356	0.000409	-0.000609	0.000348	-0.000139
	2.7906e-05	0.00455	0.00378	0.00245	0.00154	0.00127	0.00205	0.00138	0.00221	0.00274	0.00223	0.00214	0.00307	0.00345	0.00403	0.00379	0.00356	0.0022	9.9651e-05	-0.00267	-0.00678	0.54867	-0.01787	-0.021	-0.02185	-0.01976	-0.01554	-0.01227	-0.00876	-0.00611	-0.00381	-0.0018	-0.0011	-0.000586	0.00113	0.000318	0.000299	0.000291	-0.000644	-3.8103e-05	0.000659	8.3524e-05
	2.8306e-05	0.00395	0.0036	0.00256	0.00169	0.00107	0.00196	0.00177	0.00235	0.00276	0.00202	0.00258	0.00306	0.00364	0.00391	0.00372	0.00298	0.00126	-0.000272	-0.00301	-0.0064	0.54823	-0.01785	-0.02161	-0.02192	-0.02046	-0.01546	-0.01181	-0.00822	-0.00598	-0.00395	-0.00192	-0.00102	-0.000479	0.000226	0.000545	0.000111	0.000141	0.000345	-0.000652	-4.657e-06	-0.00057
	2.8706e-05	0.00436	0.00404	0.00207	0.00204	0.00105	0.00136	0.00142	0.00248	0.00253	0.00226	0.00232	0.003	0.00366	0.0041	0.0041	0.00319	0.00187	-0.000194	-0.00274	-0.00634	0.549	-0.01735	-0.02215	-0.02192	-0.02034	-0.01564	-0.01195	-0.00876	-0.00601	-0.00385	-0.00264	-0.000677	-0.000521	0.000331	0.000256	0.00053	0.000356	7.2483e-06	-0.000123	-6.9991e-06	-0.00016
	2.9106e-05	0.00349	0.00362	0.00205	0.0023	0.00137	0.00141	0.00107	0.002	0.00258	0.0027	0.0025	0.00302	0.0037	0.00411	0.0037	0.00332	0.00213	-0.000487	-0.0033	-0.00659	0.5465	-0.01787	-0.02175	-0.02177	-0.02086	-0.01554	-0.01201	-0.00858	-0.00571	-0.00393	-0.00258	-0.000845	-0.000329	-4.3029e-05	-0.00034	0.000824	-0.000118	0.000113	-0.000525	0.000101	-0.000466
	2.9506e-05	0.00407	0.00415	0.00308	0.00221	0.00144	0.00207	0.00154	0.0021	0.0027	0.00227	0.00212	0.00321	0.00339	0.00405	0.00369	0.00344	0.00198	-5.6969e-05	-0.00303	-0.00655	0.54275	-0.01767	-0.02124	-0.0221	-0.0203	-0.01637	-0.01286	-0.00826	-0.00582	-0.00391	-0.002	-0.00135	-6.9805e-05	0.000853	-0.000155	0.000488	0.000615	-0.00102	-0.000672	0.000224	0.000186
	2.9906e-05	0.00451	0.00386	0.00259	0.00199	0.00144	0.00201	0.00123	0.00214	0.00277	0.00229	0.00268	0.00302	0.0037	0.00352	0.00408	0.00303	0.00212	-9.5182e-05	-0.00301	-0.00682	0.54015	-0.01791	-0.02155	-0.02159	-0.02026	-0.01577	-0.0125	-0.0083	-0.0052	-0.00416	-0.00227	-0.000762	-0.000328	0.000289	-0.000239	0.000384	9.7495e-05	-0.000453	-1.7509e-05	-0.000397	-0.000386
	3.0306e-05	0.00488	0.00355	0.0025	0.00259	0.000913	0.00173	0.00115	0.00203	0.00262	0.00207	0.00276	0.0028	0.00365	0.00359	0.00387	0.00285	0.00207	0.000199	-0.00292	-0.00651	0.53865	-0.01806	-0.02161	-0.02202	-0.02034	-0.01545	-0.01234	-0.00898	-0.00607	-0.0043	-0.00245	-0.00156	-0.000113	0.000331	0.000379	0.000299	-9.8195e-05	-0.000496	-0.000483	0.000805	0.000105
	3.0706e-05	0.00437	0.0035	0.00235	0.00173	0.00144	0.00218	0.00127	0.00252	0.00272	0.00253	0.00233	0.00308	0.00343	0.00408	0.00398	0.00332	0.00152	-0.000408	-0.00326	-0.00678	0.53625	-0.01803	-0.02137	-0.02212	-0.01996	-0.01591	-0.01149	-0.00886	-0.00592	-0.00339	-0.00192	-0.000972	0.000596	0.000269	7.0862e-05	0.000341	0.000508	0.000554	-0.000207	-0.000233	0.000331
	3.1106e-05	0.00439	0.00379	0.00252	0.00199	0.00102	0.00147	0.00119	0.00168	0.00274	0.0025	0.0026	0.00281	0.00393	0.00421	0.00356	0.00335	0.00192	-0.000369	-0.00372	-0.00678	0.53808	-0.01826	-0.02163	-0.0223	-0.02094	-0.01594	-0.01175	-0.00876	-0.00556	-0.00393	-0.00184	-0.000823	-0.000609	0.000645	-0.000383	4.8482e-05	0.000658	-0.000224	-0.000186	-0.000211	-0.00012
	3.1506e-05	0.00413	0.00402	0.00288	0.00188	0.00169	0.00238	0.00121	0.00209	0.00277	0.00295	0.00245	0.00296	0.00365	0.00386	0.00385	0.00317	0.0014	-0.000486	-0.0032	-0.00678	0.53421	-0.01844	-0.02136	-0.02216	-0.02054	-0.01629	-0.01199	-0.00876	-0.00577	-0.0036	-0.00245	-0.00146	0.000101	-6.3118e-05	-0.000197	0.000573	9.7455e-05	0.000282	-0.000121	-2.5773e-05	0.000288
	3.1906e-05	0.0042	0.0039	0.00252	0.00195	0.00123	0.00235	0.00109	0.00246	0.00318	0.00222	0.00257	0.00322	0.00354	0.00376	0.00391	0.00317	0.00218	-0.000446	-0.00248	-0.00722	0.53312	-0.01816	-0.02177	-0.02224	-0.02088	-0.01585	-0.01238	-0.00886	-0.00613	-0.0036	-0.00223	-0.0016	-0.000415	0.000664	0.000403	0.000278	0.000204	0.000385	0.000513	1.5823e-05	-0.00014
	3.2306e-05	0.00436	0.004	0.00243	0.00218	0.00123	0.00261	0.00109	0.00284	0.00274	0.00271	0.00292	0.00328	0.00333	0.00427	0.00357	0.00288	0.00147	-0.000524	-0.00351	-0.00703	0.52993	-0.01814	-0.02145	-0.02302	-0.02022	-0.01648	-0.01316	-0.00844	-0.00546	-0.00323	-0.00215	-0.00127	-0.000802	0.000226	0.000257	0.00116	0.000485	0.000282	-0.000525	5.9001e-05	-0.000181
	3.2706e-05	0.00401	0.00397	0.00275	0.00209	0.0013	0.00186	0.00183	0.00228	0.00303	0.00251	0.00249	0.00319	0.00355	0.00422	0.00341	0.00311	0.002	-5.5894e-05	-0.00347	-0.00689	0.53022	-0.01793	-0.02147	-0.02238	-0.02014	-0.01637	-0.01175	-0.00892	-0.00541	-0.00387	-0.00245	-0.00179	-0.000479	8.0527e-05	2.9513e-05	0.000489	-0.000141	0.000512	0.000324	0.000557	-0.00014
	3.3106e-05	0.00416	0.00373	0.00259	0.00193	0.00208	0.00179	0.00172	0.00223	0.00299	0.00299	0.00273	0.0032	0.00371	0.00404	0.00371	0.00313	0.00195	-0.000739	-0.00265	-0.00678	0.52841	-0.01808	-0.02201	-0.0227	-0.02008	-0.01616	-0.01232	-0.00864	-0.00596	-0.00418	-0.0025	-0.00129	-0.00048	0.000393	0.000134	0.000407	0.000421	9.0863e-05	5.2674e-06	-0.000192	-1.74e-05
	3.3506e-05	0.00399	0.00415	0.00217	0.00224	0.00146	0.00209	0.00199	0.0027	0.00286	0.00228	0.00238	0.00346	0.00373	0.00416	0.00375	0.00326	0.0017	-7.6068e-05	-0.00378	-0.00608	0.52689	-0.01787	-0.02161	-0.0231	-0.02006	-0.01604	-0.01276	-0.00882	-0.00609	-0.00371	-0.00231	-0.000803	-0.000523	0.000269	0.000585	-7.8576e-05	0.000443	-0.00035	0.00011	-3.8973e-06	-0.00053
	3.3906e-05	0.00453	0.00366	0.00247	0.00128	0.00201	0.00252	0.00164	0.00257	0.00261	0.00269	0.00278	0.00323	0.0036	0.00402	0.00355	0.00264	0.00124	-0.000292	-0.00299	-0.0068	0.52454	-0.01806	-0.02135	-0.02262	-0.01992	-0.01592	-0.01246	-0.009	-0.00599	-0.00356	-0.00233	-0.000847	-0.000136	-0.000187	5.0816e-05	0.000571	-0.00068	8.097e-06	-0.000523	-2.6089e-05	-0.000364
	3.4306e-05	0.00395	0.00386	0.00268	0.00231	0.00167	0.00231	0.00181	0.00225	0.00309	0.0024	0.00242	0.00348	0.00342	0.00431	0.00397	0.00347	0.00185	-0.000837	-0.00307	-0.00678	0.52326	-0.01846	-0.02211	-0.02288	-0.02034	-0.01642	-0.01236	-0.00878	-0.00609	-0.00383	-0.00221	-0.00196	-0.000394	-0.000666	0.000236	-3.6751e-05	0.000551	-1.2705e-05	-0.00108	0.000367	0.000821
	3.4706e-05	0.00416	0.00351	0.00256	0.00188	0.00148	0.00147	0.00191	0.00266	0.00311	0.00295	0.00305	0.00347	0.00364	0.00369	0.00415	0.00316	0.00132	-0.000526	-0.00377	-0.0067	0.52156	-0.01853	-0.02119	-0.02228	-0.02042	-0.01656	-0.01242	-0.00927	-0.00601	-0.00405	-0.00315	-0.00137	-0.0002	0.000334	0.00112	0.000719	0.000508	-0.000203	4.824e-05	-0.000418	0.00117
	3.5106e-05	0.00393	0.00382	0.00228	0.00175	0.00158	0.00216	0.00174	0.00253	0.00347	0.00242	0.00282	0.00353	0.00367	0.00434	0.00404	0.00336	0.00192	-9.6223e-05	-0.00326	-0.0071	0.52037	-0.01848	-0.02191	-0.02256	-0.02036	-0.0165	-0.01256	-0.00822	-0.0062	-0.00333	-0.00151	-0.000718	-0.00048	0.000478	0.000751	0.000174	-0.000138	-0.000476	-0.000311	0.000202	6.5401e-05
	3.5506e-05	0.00428	0.0038	0.00266	0.00159	0.00104	0.00156	0.00158	0.00214	0.00313	0.00266	0.00244	0.00314	0.00356	0.00401	0.00339	0.00328	0.00189	-0.000815	-0.00265	-0.00676	0.51955	-0.0183	-0.02189	-0.02286	-0.02038	-0.01548	-0.01203	-0.00866	-0.00594	-0.00342	-0.00176	-0.00116	-0.00063	0.000562	3.0425e-05	0.000825	-0.000507	0.000133	2.6033e-05	-0.000626	0.000269
	3.5906e-05	0.00491	0.00428	0.00299	0.00187	0.00183	0.00242	0.00174	0.00241	0.00341	0.00264	0.00238	0.00306	0.0033	0.00402	0.00397	0.00311	0.00192	-0.000838	-0.00351	-0.00699	0.51765	-0.01854	-0.02159	-0.02276	-0.02072	-0.01629	-0.01288	-0.00886	-0.00622	-0.00395	-0.00137	-0.00156	-0.000544	-6.4432e-05	0.000217	0.000258	9.7392e-05	-5.5144e-05	-0.00027	7.8609e-05	0.00023
	3.6306e-05	0.00465	0.00362	0.002	0.00204	0.00128	0.00186	0.00191	0.00257	0.0031	0.00266	0.00322	0.0031	0.00357	0.00388	0.00365	0.00286	0.00139	-0.000701	-0.00429	-0.00743	0.513	-0.01881	-0.02139	-0.02272	-0.02108	-0.01642	-0.01284	-0.00856	-0.00626	-0.00377	-0.0026	-0.00156	-0.000201	0.000812	-5.3518e-05	-0.000246	-0.000528	0.000262	-0.000291	1.5447e-05	0.000166
	3.6706e-05	0.00401	0.00409	0.00214	0.00252	0.00135	0.00208	0.00182	0.00243	0.00329	0.00245	0.00285	0.00318	0.00364	0.00384	0.0039	0.00332	0.0014	-0.000485	-0.00362	-0.0071	0.51321	-0.01824	-0.02167	-0.02252	-0.0209	-0.01633	-0.01217	-0.00908	-0.00561	-0.00368	-0.00297	-0.00102	-0.000866	-0.00069	7.0708e-05	0.000552	0.000616	-0.000411	4.5758e-05	0.000347	0.000227
	3.7106e-05	0.00364	0.00371	0.00266	0.00199	0.00203	0.0022	0.00168	0.00303	0.00315	0.00266	0.00285	0.00362	0.00379	0.00401	0.00352	0.00304	0.00154	-0.000487	-0.00332	-0.00746	0.51087	-0.01842	-0.02199	-0.02248	-0.0206	-0.01648	-0.01288	-0.00856	-0.00586	-0.00402	-0.00256	-0.000907	3.5e-05	6.1995e-05	3.0678e-05	-0.000141	-0.000677	0.000323	-0.000271	-0.000151	-0.000403
	3.75e-05	0.00487	0.00356	0.00327	0.00201	0.00272	0.00331	0.00256	0.00342	0.00472	0.00371	0.0035	0.00412	0.00328	0.00417	0.00339	0.00338	0.0011	-0.000175	-0.00401	-0.00733	-0.01235	-0.01877	-0.02271	-0.02287	-0.02029	-0.01586	-0.0127	-0.00905	-0.00548	-0.00396	-0.0021	-0.000816	-2.1784e-06	0.000455	0.000878	0.000857	0.00113	0.000647	0.000768	0.000181	0.000902
	3.7506e-05	0.0042	0.00411	0.0029	0.00221	0.00116	0.00237	0.00195	0.00278	0.00328	0.00272	0.00251	0.00314	0.00358	0.00364	0.00365	0.003	0.00149	-0.000994	-0.00297	-0.00714	0.51053	-0.01818	-0.02209	-0.02284	-0.02032	-0.01714	-0.01268	-0.00882	-0.00577	-0.00389	-0.00178	-0.00143	-0.000587	0.000354	0.000298	8.9334e-05	-5.4253e-05	-0.000222	-0.000439	0.000287	0.000105
	3.7906e-05	0.00466	0.00395	0.00276	0.00159	0.00176	0.00244	0.0026	0.00302	0.00321	0.00324	0.00291	0.0033	0.00346	0.00394	0.00368	0.00247	0.00198	-0.000896	-0.00368	-0.00775	0.50875	-0.01926	-0.02163	-0.02296	-0.02012	-0.01623	-0.01248	-0.00914	-0.00605	-0.00391	-0.00297	-0.00143	-0.000759	1.9176e-05	9.3195e-05	0.000698	-0.000702	0.000492	-0.000545	0.00043	0.000393
	3.8306e-05	0.0039	0.00368	0.0029	0.00214	0.00153	0.0025	0.00221	0.00275	0.00351	0.00307	0.00315	0.00318	0.0038	0.00394	0.00365	0.00303	0.00157	-0.00109	-0.00343	-0.00706	0.50769	-0.01793	-0.02203	-0.02294	-0.02044	-0.0161	-0.01246	-0.00902	-0.00518	-0.00335	-0.00206	-0.000991	-0.00093	-0.00021	-0.000135	-0.00014	0.000227	0.000261	-0.000799	-0.000213	0.000207
	3.8706e-05	0.00424	0.00393	0.00302	0.00156	0.00176	0.00235	0.00199	0.00214	0.00317	0.00252	0.00333	0.00318	0.00345	0.00395	0.00328	0.00307	0.00188	-0.000779	-0.00335	-0.0068	0.50789	-0.0184	-0.02207	-0.02308	-0.0206	-0.01683	-0.01248	-0.00924	-0.0055	-0.00387	-0.00221	-0.00139	-7.1913e-05	0.000311	-0.000216	0.00053	0.000637	0.000619	-0.000228	-0.000377	-0.000284
	3.9106e-05	0.00459	0.00398	0.00259	0.00171	0.00157	0.00283	0.00207	0.00246	0.00346	0.00301	0.00253	0.0033	0.00367	0.00355	0.00376	0.00295	0.00167	-0.000408	-0.00379	-0.00697	0.50458	-0.01844	-0.02173	-0.02338	-0.02056	-0.01658	-0.01282	-0.00882	-0.00592	-0.00395	-0.00211	-0.000783	-0.000995	4.0016e-05	0.000607	-1.5954e-05	5.2211e-05	3.0457e-05	-0.000377	-0.000295	0.000207
	3.9506e-05	0.00447	0.00413	0.00252	0.00228	0.00174	0.00272	0.00286	0.00282	0.00321	0.00314	0.00312	0.00327	0.00355	0.00395	0.00362	0.003	0.00137	-0.000447	-0.00282	-0.00706	0.50294	-0.01818	-0.02189	-0.02312	-0.0208	-0.01635	-0.0123	-0.00882	-0.00546	-0.00466	-0.00165	-0.00122	-0.000824	-0.000106	0.000505	-9.8598e-05	0.000335	-1.3126e-05	-0.000652	-0.000583	2.2524e-05
	3.9906e-05	0.00437	0.00435	0.00249	0.00216	0.00181	0.00216	0.00184	0.00248	0.00324	0.00301	0.00318	0.00333	0.00411	0.00355	0.0037	0.00307	0.00157	-0.000174	-0.00385	-0.00786	0.50235	-0.01842	-0.02199	-0.02274	-0.02074	-0.01664	-0.01264	-0.00852	-0.00565	-0.00397	-0.00215	-0.00188	-0.000544	0.000188	-0.000197	-0.000705	-5.1579e-05	0.000198	0.00028	5.7014e-05	-0.000202
	4.0306e-05	0.00372	0.00406	0.00281	0.00207	0.00201	0.00165	0.00237	0.00256	0.00346	0.00295	0.00322	0.00352	0.00358	0.00365	0.00369	0.00292	0.00152	-9.5968e-05	-0.00343	-0.00659	0.50026	-0.01822	-0.02243	-0.02294	-0.02038	-0.01619	-0.01288	-0.00886	-0.0051	-0.00424	-0.00284	-0.00118	3.6227e-05	0.000166	0.000114	-0.000329	0.000615	0.000261	-9.9469e-05	-0.000564	4.2086e-05
	4.0706e-05	0.00407	0.00391	0.00202	0.00185	0.00234	0.00199	0.00227	0.00262	0.00361	0.00285	0.00275	0.00312	0.00385	0.00379	0.00376	0.00267	0.0019	-0.000623	-0.00295	-0.00712	0.49769	-0.01852	-0.02213	-0.02258	-0.0207	-0.016	-0.01345	-0.00943	-0.00565	-0.00393	-0.00248	-0.00146	-0.00104	0.000999	9.1409e-05	0.000488	-3.3787e-05	0.000303	-0.000249	-0.000605	0.000351
	4.1106e-05	0.00459	0.00357	0.00223	0.0024	0.00236	0.00254	0.00205	0.00303	0.00336	0.00328	0.00347	0.00321	0.00362	0.00382	0.00381	0.00278	0.00202	-0.000816	-0.00313	-0.0075	0.49634	-0.0183	-0.02161	-0.02276	-0.02066	-0.0166	-0.01244	-0.00884	-0.00506	-0.00375	-0.00184	-0.000994	-6.8336e-05	-0.000376	-0.000505	0.000742	0.000119	4.8876e-05	-0.000461	-0.000708	-0.000244
	4.1506e-05	0.00468	0.00379	0.00316	0.00202	0.00206	0.00289	0.00252	0.00293	0.00364	0.00321	0.00306	0.00316	0.00367	0.00379	0.00369	0.00295	0.00129	-0.000133	-0.00324	-0.00716	0.49754	-0.01842	-0.02235	-0.02351	-0.02108	-0.01577	-0.01298	-0.00866	-0.00573	-0.00366	-0.00217	-0.00118	-0.00063	0.000498	0.000502	-0.000685	-0.000118	-0.000497	-0.000188	-0.000378	-0.000549
	4.1906e-05	0.00401	0.00406	0.00219	0.00197	0.00135	0.00199	0.00209	0.00271	0.00331	0.00324	0.00293	0.00313	0.00357	0.00373	0.00387	0.00317	0.00165	-0.000701	-0.00397	-0.00739	0.4947	-0.01867	-0.02223	-0.023	-0.02012	-0.01631	-0.0125	-0.00904	-0.00558	-0.00344	-0.0028	-0.00171	-0.00063	0.000187	0.000543	2.6974e-05	0.000507	0.000261	-0.000313	-0.000193	-0.000182
	4.2306e-05	0.0044	0.00382	0.00294	0.00181	0.00195	0.0028	0.00176	0.00284	0.00333	0.00298	0.00291	0.00346	0.00333	0.00398	0.00346	0.00248	0.00202	-0.000448	-0.0038	-0.00674	0.49304	-0.01859	-0.02215	-0.02264	-0.02097	-0.01573	-0.01326	-0.00852	-0.00518	-0.00327	-0.00227	-0.00133	-0.000672	0.000123	-0.000465	-0.000455	0.000249	-0.00018	-5.9549e-05	-6.7248e-05	-0.00012
	4.2706e-05	0.00453	0.00389	0.00238	0.002	0.00225	0.00175	0.00256	0.0028	0.00378	0.00295	0.00259	0.00329	0.00353	0.00363	0.00351	0.00276	0.00169	-0.00035	-0.00366	-0.00733	0.49038	-0.01905	-0.02231	-0.02272	-0.02076	-0.01648	-0.01282	-0.00898	-0.00592	-0.00402	-0.00274	-0.00106	-0.000652	0.000458	0.000174	0.000908	9.5913e-05	-0.000161	-0.000228	-0.000171	-9.9592e-05
	4.3106e-05	0.00391	0.004	0.00327	0.00166	0.00144	0.00248	0.0027	0.00298	0.00394	0.0029	0.00299	0.00299	0.00374	0.00388	0.00337	0.00278	0.00167	-0.000662	-0.00404	-0.00752	0.49191	-0.01822	-0.02189	-0.02341	-0.02062	-0.01637	-0.01286	-0.0086	-0.0058	-0.00466	-0.00262	-0.000231	-0.000653	-0.000313	0.000565	-0.000204	3.1855e-05	0.000303	-0.000207	0.000286	-0.000366
	4.3506e-05	0.0038	0.00404	0.00321	0.00214	0.00153	0.00257	0.00223	0.0035	0.00333	0.00353	0.00321	0.00347	0.00347	0.00395	0.00382	0.0025	0.00137	-0.000856	-0.0032	-0.0076	0.4879	-0.01859	-0.02181	-0.02294	-0.0208	-0.01662	-0.01242	-0.00922	-0.00533	-0.00449	-0.00213	-0.00169	-0.000285	0.000103	-0.0003	0.000258	-0.000379	9.4798e-05	0.000619	-0.000356	-0.000285
	4.3906e-05	0.00449	0.00368	0.00261	0.00207	0.00202	0.00212	0.00195	0.00267	0.0038	0.00277	0.0032	0.00306	0.00353	0.00377	0.00362	0.0026	0.00167	-0.000759	-0.00358	-0.00797	0.48735	-0.01836	-0.02175	-0.02294	-0.02024	-0.01583	-0.01276	-0.00854	-0.00586	-0.00387	-0.00244	-0.00139	-0.00063	0.000394	0.000317	-0.000811	0.000377	0.000113	0.000469	-2.5933e-05	0.000247
	4.4506e-05	0.00415	0.0041	0.00246	0.0019	0.00202	0.00225	0.0021	0.00316	0.00376	0.0033	0.00313	0.00316	0.00349	0.00379	0.00364	0.00251	0.00171	-0.000575	-0.00329	-0.00775	0.48506	-0.01866	-0.02224	-0.02312	-0.02033	-0.01676	-0.01265	-0.00866	-0.006	-0.00424	-0.00261	-0.00102	-0.0008	0.000479	-0.000105	0.000184	-0.000216	-0.000171	-0.000227	-0.000139	7.4062e-05
	4.5306e-05	0.00403	0.0037	0.00266	0.00245	0.00202	0.00244	0.00267	0.00313	0.00384	0.00322	0.00301	0.00347	0.00364	0.00355	0.00354	0.00259	0.00136	-0.0012	-0.0035	-0.00787	0.48244	-0.01839	-0.02213	-0.02296	-0.02082	-0.01613	-0.01263	-0.00911	-0.00601	-0.00424	-0.00224	-0.00151	-0.00111	3.0175e-05	-0.000228	9.0844e-05	0.000248	0.000165	9.0314e-05	-0.000451	-0.000519
	4.6106e-05	0.00418	0.0043	0.00221	0.00201	0.00227	0.0023	0.00251	0.00256	0.00396	0.00326	0.00323	0.00357	0.00363	0.0037	0.00354	0.00249	0.00141	-0.000779	-0.00378	-0.00777	0.47849	-0.01851	-0.0222	-0.02324	-0.02101	-0.0165	-0.01288	-0.0089	-0.0057	-0.00395	-0.00292	-0.00128	-0.000994	2.0603e-05	-0.000237	0.000132	0.000184	-5.5727e-05	-5.9378e-05	-6.6631e-05	-0.000172
	4.6906e-05	0.00414	0.00412	0.00288	0.00224	0.00215	0.00225	0.00256	0.00332	0.00392	0.00344	0.00319	0.00333	0.00361	0.00361	0.00356	0.00286	0.00121	-0.000954	-0.00369	-0.00739	0.47764	-0.01874	-0.02281	-0.02357	-0.0212	-0.01653	-0.01302	-0.00885	-0.00598	-0.00439	-0.00255	-0.00104	-0.00103	-0.000137	1.94e-05	2.7022e-05	5.384e-05	-0.000117	-0.000439	0.000286	-8.9841e-05
	4.7706e-05	0.00436	0.00399	0.00232	0.00217	0.00222	0.00286	0.00264	0.003	0.00379	0.00342	0.00334	0.00335	0.0038	0.0037	0.00327	0.00263	0.0015	-0.000866	-0.00406	-0.00745	0.4738	-0.01878	-0.02269	-0.02321	-0.02104	-0.01633	-0.01266	-0.00871	-0.00563	-0.00416	-0.00292	-0.00128	-0.00133	0.000207	-0.000361	0.000488	0.000107	0.000302	7.778e-05	-0.000337	-0.000149
	4.8506e-05	0.00439	0.00379	0.00217	0.00197	0.00265	0.00259	0.00237	0.00351	0.00385	0.00336	0.00332	0.00352	0.00388	0.0036	0.0036	0.00271	0.00127	-0.000486	-0.00369	-0.00801	0.47102	-0.01875	-0.02274	-0.02303	-0.02104	-0.01711	-0.01291	-0.00897	-0.00546	-0.00405	-0.00267	-0.000941	-0.000951	-0.000323	9.5947e-06	2.6551e-05	0.00014	7.9991e-06	-0.000428	0.000161	-0.000344
	4.9306e-05	0.00389	0.00368	0.00232	0.00215	0.00196	0.00255	0.00239	0.00326	0.00386	0.00327	0.00339	0.00339	0.00377	0.00351	0.00365	0.00252	0.00146	-0.0011	-0.00365	-0.00769	0.46764	-0.01857	-0.02219	-0.02329	-0.02092	-0.01609	-0.01275	-0.00866	-0.00548	-0.00416	-0.00252	-0.00127	-0.000758	-9.4594e-05	8.2061e-05	0.000163	-0.000248	-4.4551e-05	-0.000492	-4.5618e-06	-0.000519
	5e-05	0.00487	0.00356	0.00327	0.00256	0.00272	0.00452	0.00323	0.00387	0.00513	0.00409	0.00428	0.0045	0.00364	0.00417	0.00339	0.00291	0.0011	-0.000807	-0.00401	-0.00801	-0.013	-0.01877	-0.02271	-0.02352	-0.02158	-0.01653	-0.0127	-0.00905	-0.00548	-0.00396	-0.0021	-0.000816	-2.1784e-06	0.000455	0.000211	0.000177	0.000426	0.000647	0.000768	0.000181	0.000239
	5.0106e-05	0.00433	0.00351	0.0023	0.00189	0.00218	0.00291	0.00234	0.00343	0.00416	0.00354	0.00328	0.00337	0.00347	0.00352	0.00326	0.00287	0.000834	-0.000799	-0.00412	-0.00792	0.46525	-0.01859	-0.02294	-0.02334	-0.02089	-0.01644	-0.01335	-0.00884	-0.00578	-0.00398	-0.00281	-0.00109	-0.0013	2.0576e-05	0.000184	-0.000245	0.000507	-0.000298	-0.000217	-0.000119	0.000208
	5.0906e-05	0.0046	0.00407	0.00255	0.00193	0.00241	0.00293	0.00274	0.00328	0.00436	0.00342	0.00327	0.00348	0.00361	0.00384	0.00341	0.00228	0.00109	-0.00077	-0.00423	-0.00794	0.46291	-0.01935	-0.0226	-0.02384	-0.02096	-0.01636	-0.01335	-0.00845	-0.00576	-0.00419	-0.00239	-0.00111	-0.000877	-0.000366	-4.1901e-05	0.000164	0.000345	-0.000306	8.9362e-05	-0.000223	-0.000202
	5.1706e-05	0.00387	0.00408	0.00256	0.002	0.00257	0.00262	0.00285	0.00308	0.00372	0.00355	0.00374	0.00347	0.0038	0.00358	0.0032	0.00249	0.00149	-0.00122	-0.00394	-0.00825	0.46169	-0.01891	-0.02266	-0.0236	-0.0209	-0.01657	-0.01282	-0.00919	-0.0057	-0.00413	-0.00271	-0.00108	-0.000844	-0.000355	5.9914e-05	-0.000392	0.000292	-0.000108	-0.000461	1.5826e-05	-0.000386
	5.2506e-05	0.0045	0.00384	0.00289	0.00255	0.0022	0.00268	0.0028	0.00358	0.00413	0.00389	0.00342	0.0033	0.00361	0.00354	0.00367	0.00264	0.000668	-0.00104	-0.00381	-0.00793	0.45889	-0.01859	-0.02214	-0.02364	-0.02121	-0.01664	-0.01317	-0.009	-0.00573	-0.00422	-0.00203	-0.00136	-0.000973	-9.5138e-05	9.2069e-05	-0.000151	-0.000216	-0.000171	2.5148e-05	0.000317	-0.000406
	5.3306e-05	0.00395	0.00431	0.00204	0.0018	0.00273	0.00254	0.00249	0.00323	0.00423	0.00394	0.00342	0.0036	0.00354	0.00343	0.00352	0.0027	0.000662	-0.00105	-0.00405	-0.00802	0.456	-0.0185	-0.02293	-0.02364	-0.02084	-0.01671	-0.01291	-0.00939	-0.0056	-0.00382	-0.0025	-0.00115	-0.000308	0.000165	6.1124e-05	0.000501	-0.000421	-0.000253	-0.000398	0.00012	-0.000447
	5.4106e-05	0.00419	0.0045	0.00249	0.00251	0.00253	0.00291	0.00296	0.00364	0.00427	0.00382	0.00362	0.00365	0.00371	0.00367	0.00328	0.00268	0.00107	-0.000798	-0.00365	-0.00826	0.45384	-0.01892	-0.02276	-0.02377	-0.02093	-0.01663	-0.01287	-0.00869	-0.00532	-0.00428	-0.00251	-0.00105	-0.000662	-0.000397	-0.000289	-0.000632	-9.7354e-05	-0.00035	-0.000631	0.000202	-0.000325
	5.4906e-05	0.00413	0.00452	0.00262	0.0025	0.00249	0.00241	0.00329	0.00345	0.00411	0.00395	0.00336	0.00353	0.00347	0.00367	0.00353	0.0024	0.000841	-0.00175	-0.00458	-0.00801	0.45096	-0.01923	-0.02245	-0.02348	-0.02093	-0.0168	-0.01304	-0.00903	-0.00577	-0.00423	-0.00276	-0.0015	-0.000694	5.1199e-05	0.000318	-0.000152	2.1485e-05	-0.000349	-0.000746	0.000525	-0.00013
	5.5706e-05	0.00431	0.00443	0.00236	0.00232	0.00278	0.00266	0.00272	0.00366	0.00425	0.00395	0.0034	0.00364	0.00354	0.00366	0.00351	0.00228	0.000891	-0.00128	-0.00384	-0.00819	0.44953	-0.01896	-0.0226	-0.02355	-0.02099	-0.01676	-0.01294	-0.00904	-0.00587	-0.0041	-0.00287	-0.00116	-0.00111	-1.1364e-05	0.000236	-0.000172	0.00041	0.000146	-0.000567	0.00012	-0.000406
	5.6506e-05	0.00396	0.00432	0.0022	0.00225	0.00226	0.00269	0.00261	0.00397	0.0041	0.0039	0.00355	0.00347	0.00337	0.00361	0.0033	0.00264	0.00086	-0.00173	-0.00416	-0.00847	0.44571	-0.01924	-0.02285	-0.02323	-0.02088	-0.01664	-0.01303	-0.00906	-0.00614	-0.00436	-0.00278	-0.00169	-0.000941	-0.000511	0.000154	0.000258	-4.2867e-05	-0.000287	-0.000122	0.000203	-0.000181
	5.7306e-05	0.00447	0.00408	0.00197	0.00217	0.00248	0.00303	0.00264	0.00406	0.00405	0.004	0.00363	0.00362	0.00361	0.00355	0.00315	0.00233	0.000652	-0.00105	-0.00416	-0.00823	0.44373	-0.01924	-0.02277	-0.02379	-0.0213	-0.01677	-0.01292	-0.00897	-0.0062	-0.00437	-0.00287	-0.00112	-0.000683	-0.000209	0.000307	-1.4387e-05	0.000161	-0.000213	-0.000301	0.000358	-0.000202
	5.8106e-05	0.0046	0.00412	0.00273	0.00226	0.00253	0.00273	0.00269	0.00377	0.00439	0.00411	0.00353	0.00377	0.00345	0.00362	0.00321	0.00245	0.000908	-0.00106	-0.00428	-0.00786	0.44146	-0.01907	-0.02289	-0.02356	-0.02118	-0.01734	-0.01305	-0.00908	-0.00607	-0.00447	-0.00227	-0.00158	-0.00116	-0.000365	0.00032	0.000121	-4.2118e-05	-0.000235	-0.000364	0.000421	-0.000222
	5.8906e-05	0.00395	0.00449	0.00221	0.00248	0.00269	0.00268	0.00279	0.0036	0.00423	0.00397	0.00352	0.00379	0.00333	0.00343	0.00317	0.00199	0.000776	-0.000925	-0.00398	-0.00839	0.43874	-0.01911	-0.02278	-0.02382	-0.02114	-0.01671	-0.01294	-0.00927	-0.00588	-0.00436	-0.00325	-0.00172	-0.000887	-0.000396	-0.000144	0.000321	-0.00027	0.000144	-0.000451	0.000151	7.4303e-05
	5.9706e-05	0.0045	0.00443	0.00232	0.00239	0.00275	0.00275	0.00308	0.00414	0.00436	0.00407	0.00362	0.00379	0.00354	0.00324	0.00316	0.00229	0.000751	-0.0013	-0.00424	-0.00817	0.43576	-0.01934	-0.02338	-0.0239	-0.02116	-0.01717	-0.01309	-0.00918	-0.00618	-0.00466	-0.0027	-0.0013	-0.00127	-0.000272	-0.000145	0.000331	5.4415e-05	0.000165	-0.000799	0.000276	-8.8636e-05
	6.0506e-05	0.00436	0.00433	0.00228	0.0022	0.00247	0.00317	0.00295	0.00401	0.0048	0.00393	0.0035	0.00377	0.00338	0.00325	0.00326	0.00248	0.00095	-0.00128	-0.00411	-0.00828	0.43388	-0.01927	-0.02261	-0.02348	-0.02148	-0.01686	-0.01295	-0.00869	-0.00566	-0.00408	-0.00289	-0.00147	-0.00129	7.0909e-05	-3.2452e-05	-0.000183	-0.00041	-0.000316	-0.000555	0.000171	-0.000588
	6.1306e-05	0.00431	0.00403	0.00231	0.00253	0.00255	0.00294	0.00253	0.00392	0.00467	0.0042	0.0034	0.00359	0.00365	0.00345	0.00333	0.00226	0.000735	-0.00125	-0.00419	-0.00806	0.43132	-0.01894	-0.02288	-0.02383	-0.02136	-0.01711	-0.0131	-0.00894	-0.00604	-0.00415	-0.00277	-0.000961	-0.00124	-0.000335	0.000297	-0.000151	-8.5457e-05	-0.000212	-0.00045	0.000493	-0.000753
	6.2106e-05	0.00442	0.00416	0.00267	0.00269	0.00268	0.00339	0.00245	0.00407	0.00433	0.00408	0.00355	0.00362	0.0036	0.00332	0.00335	0.0025	0.000834	-0.00143	-0.00439	-0.00847	0.43098	-0.0192	-0.0231	-0.02402	-0.02128	-0.01696	-0.01316	-0.00899	-0.006	-0.00438	-0.00257	-0.00111	-0.000662	-0.000531	5.0079e-05	-0.000329	-0.000216	7.5716e-06	-0.000566	-1.4657e-05	-0.000567
	6.25e-05	0.00487	0.00414	0.00383	0.00312	0.00329	0.00452	0.00455	0.00432	0.00554	0.00447	0.00506	0.0045	0.00328	0.00379	0.00303	0.00243	0.000564	-0.00144	-0.00469	-0.0087	-0.01364	-0.02005	-0.02271	-0.02352	-0.02093	-0.01653	-0.0127	-0.00905	-0.00617	-0.00396	-0.00276	-0.000816	-2.1784e-06	-0.00022	0.000211	0.000177	0.00113	-3.5795e-05	0.000768	0.000181	0.000239
	6.2906e-05	0.00445	0.00407	0.00268	0.0027	0.00268	0.00331	0.00278	0.00401	0.00447	0.00431	0.00356	0.00359	0.00351	0.00341	0.00319	0.00252	0.0011	-0.00129	-0.00435	-0.00813	0.42634	-0.01922	-0.02276	-0.02362	-0.02126	-0.01699	-0.01272	-0.00923	-0.00629	-0.00449	-0.00298	-0.0013	-0.000941	0.000342	-0.000207	0.000268	-4.357e-05	-0.000497	-0.000355	0.000191	0.000208
	6.3706e-05	0.00414	0.00402	0.0025	0.00209	0.00242	0.00303	0.00334	0.00433	0.00481	0.00418	0.00366	0.00343	0.00366	0.00318	0.00304	0.00208	0.000503	-0.00149	-0.00471	-0.00848	0.42421	-0.01972	-0.02321	-0.0238	-0.02102	-0.01686	-0.01331	-0.00898	-0.00596	-0.00465	-0.0027	-0.00149	-0.000477	-0.000584	-0.000289	5.5109e-06	0.000367	-0.000308	-0.000323	0.000172	-0.000355
	6.4506e-05	0.00435	0.00442	0.00273	0.00243	0.00249	0.00281	0.0027	0.00414	0.00475	0.00433	0.00345	0.00356	0.00343	0.00307	0.00307	0.00209	0.000437	-0.00142	-0.00451	-0.00826	0.42306	-0.01972	-0.02306	-0.0237	-0.02116	-0.01636	-0.01339	-0.00946	-0.00614	-0.00453	-0.00308	-0.00132	-0.000648	-0.00047	-0.00032	-0.000434	-1.1237e-05	-0.000433	-0.000207	0.000203	-0.000151
	6.5306e-05	0.00408	0.0041	0.00244	0.00226	0.00253	0.00327	0.00297	0.00408	0.00487	0.00449	0.00356	0.00345	0.00355	0.00346	0.00311	0.00188	0.00052	-0.00178	-0.00402	-0.00844	0.41899	-0.01904	-0.02315	-0.02384	-0.02143	-0.01697	-0.01312	-0.00934	-0.00642	-0.00425	-0.00254	-0.00163	-0.00147	-0.000219	0.000454	-8.6025e-05	9.8437e-05	-0.000769	-0.000715	7.0202e-06	-0.00016
	6.6106e-05	0.00461	0.00417	0.00294	0.00218	0.00257	0.00286	0.0026	0.00393	0.00479	0.0045	0.00379	0.00348	0.00361	0.00319	0.0032	0.00231	0.000776	-0.00174	-0.00433	-0.00832	0.41738	-0.01922	-0.02305	-0.02406	-0.02092	-0.01669	-0.01322	-0.00946	-0.00617	-0.00395	-0.00332	-0.00144	-0.000898	-0.000449	-6.3631e-05	-7.7804e-05	0.000269	-0.000359	-0.000111	0.000411	-0.00055
	6.6906e-05	0.00422	0.00411	0.00266	0.0023	0.00262	0.00326	0.0032	0.00459	0.00494	0.00461	0.00351	0.00342	0.00353	0.00332	0.00321	0.00248	0.000421	-0.00175	-0.00438	-0.00857	0.41551	-0.01921	-0.02305	-0.0241	-0.02124	-0.01753	-0.01309	-0.00967	-0.00653	-0.00419	-0.00262	-0.00177	-0.000822	-0.000646	5.0726e-05	-8.954e-05	0.000259	7.0437e-05	-0.000377	0.000295	-0.000448
	6.7706e-05	0.00403	0.00425	0.00301	0.00281	0.00258	0.00341	0.00339	0.00423	0.00495	0.0047	0.00395	0.00348	0.00346	0.00336	0.0032	0.00217	0.000414	-0.00189	-0.00422	-0.0088	0.41235	-0.01906	-0.02288	-0.02379	-0.02149	-0.01688	-0.01306	-0.00961	-0.00626	-0.00444	-0.00231	-0.00153	-0.000586	-0.000584	-0.000122	-0.00034	-8.7032e-05	-0.000127	-0.000271	0.000329	-0.00057
	6.8506e-05	0.004	0.00424	0.00249	0.0027	0.00307	0.00315	0.00304	0.00426	0.00533	0.00468	0.00374	0.00365	0.00326	0.00319	0.00325	0.00221	0.000479	-0.00195	-0.00472	-0.00867	0.41199	-0.01964	-0.02335	-0.02389	-0.02144	-0.01723	-0.01361	-0.00906	-0.00635	-0.00457	-0.00316	-0.00119	-0.000898	-0.000334	-1.1533e-05	-0.000613	0.000184	-0.000138	-5.7198e-05	6.1289e-06	-0.000478
	6.9306e-05	0.00434	0.00428	0.003	0.0026	0.0022	0.00353	0.00276	0.00441	0.00494	0.00441	0.00401	0.00383	0.00344	0.00308	0.00307	0.00233	0.000611	-0.00168	-0.00416	-0.0085	0.40883	-0.01994	-0.02336	-0.02438	-0.02144	-0.01683	-0.01368	-0.00921	-0.00615	-0.00449	-0.00241	-0.00165	-0.000619	-0.000501	-0.000156	-0.000129	-8.6567e-05	2.7768e-05	-0.000281	0.000295	-0.000477
	7.0106e-05	0.00412	0.00405	0.00248	0.00292	0.00248	0.0028	0.00323	0.00439	0.00472	0.00477	0.00371	0.00377	0.00344	0.00326	0.00312	0.0021	0.000578	-0.00162	-0.00524	-0.00841	0.40664	-0.01987	-0.02339	-0.02393	-0.0215	-0.01706	-0.01329	-0.00953	-0.0067	-0.00429	-0.0029	-0.00157	-0.000639	0.000281	0.000359	-5.3431e-06	0.000216	-0.000276	-0.000842	0.000554	-0.000232
	7.0906e-05	0.004	0.00384	0.00274	0.00241	0.00287	0.00305	0.00319	0.00471	0.00487	0.0045	0.00389	0.00361	0.0036	0.00297	0.00306	0.00222	0.000835	-0.00141	-0.00481	-0.00874	0.40433	-0.01982	-0.02323	-0.02423	-0.02151	-0.01659	-0.01359	-0.00931	-0.00603	-0.00464	-0.00242	-0.00168	-0.00113	-0.000335	-0.000247	0.000194	0.000247	-0.000265	-0.000693	0.000318	-0.000171
	7.1706e-05	0.00433	0.00428	0.00326	0.00254	0.00238	0.00332	0.00373	0.00451	0.00499	0.00463	0.00414	0.00376	0.00354	0.00306	0.00312	0.00209	0.000421	-0.002	-0.00485	-0.00891	0.40077	-0.02008	-0.02348	-0.02403	-0.02122	-0.01721	-0.01351	-0.00932	-0.00607	-0.00447	-0.00247	-0.00173	-0.000822	-6.3158e-05	-0.000114	-0.000298	0.000269	-4.4568e-05	-0.000303	4.6297e-05	0.000127
	7.2506e-05	0.00383	0.00425	0.00306	0.00294	0.00261	0.00334	0.0033	0.00465	0.00531	0.00463	0.00393	0.00377	0.00363	0.00349	0.0029	0.00215	0.000429	-0.00183	-0.00477	-0.00886	0.399	-0.01972	-0.02353	-0.02399	-0.0216	-0.01676	-0.01292	-0.00915	-0.00696	-0.00431	-0.00326	-0.0015	-0.000813	-0.000293	-1.4263e-06	-0.000139	-6.3932e-05	-0.000349	-0.00063	-1.5832e-05	-0.000109
	7.3306e-05	0.00438	0.00407	0.00288	0.00285	0.00254	0.00382	0.00375	0.00462	0.00502	0.00442	0.00428	0.00364	0.00376	0.00311	0.00284	0.00194	0.000388	-0.00192	-0.00469	-0.009	0.39706	-0.01984	-0.02368	-0.02398	-0.02144	-0.01699	-0.01337	-0.0091	-0.00665	-0.00466	-0.00252	-0.00143	-0.00106	-0.0002	0.000144	-0.00014	0.000443	-0.000391	-0.000652	-1.4896e-05	-0.000272
	7.4106e-05	0.00437	0.00413	0.00249	0.00254	0.00281	0.00322	0.0034	0.00446	0.00523	0.00462	0.00414	0.00352	0.00334	0.00326	0.00279	0.00231	0.00066	-0.00217	-0.00485	-0.00923	0.39532	-0.02003	-0.02333	-0.02373	-0.02157	-0.01697	-0.01302	-0.0095	-0.00646	-0.00414	-0.00328	-0.00173	-0.000908	2.8654e-05	6.0993e-05	0.000194	0.000184	0.000187	-0.000619	-0.000336	-0.00014
	7.4906e-05	0.00394	0.0039	0.00295	0.00292	0.00245	0.00326	0.00353	0.00487	0.00521	0.00461	0.00433	0.00366	0.00354	0.00315	0.003	0.0019	0.000338	-0.0018	-0.00441	-0.00881	0.39324	-0.02034	-0.02293	-0.02399	-0.02126	-0.01758	-0.01294	-0.00916	-0.0067	-0.00433	-0.00205	-0.00184	-0.00101	-0.000242	-8.3931e-05	-0.000256	-6.5216e-05	-0.000192	-0.000417	0.000223	8.4352e-05
	7.5e-05	0.00425	0.00414	0.00383	0.00368	0.00386	0.00513	0.00522	0.00522	0.00678	0.00524	0.00506	0.0045	0.00293	0.00379	0.0023	0.00196	3.0639e-05	-0.00144	-0.00537	-0.00938	-0.01429	-0.02005	-0.02336	-0.02417	-0.02222	-0.01653	-0.0127	-0.0097	-0.00617	-0.00396	-0.0021	-0.000816	-0.000699	0.000455	0.000211	0.000857	0.000426	0.000647	0.000768	0.000181	0.000239
	7.5706e-05	0.00384	0.00385	0.00291	0.00282	0.0027	0.00345	0.00364	0.00486	0.00512	0.00482	0.00441	0.00385	0.00326	0.0029	0.00277	0.00217	0.000297	-0.00217	-0.00475	-0.00848	0.39088	-0.02018	-0.02354	-0.02381	-0.02168	-0.01678	-0.01336	-0.00932	-0.00636	-0.00443	-0.00329	-0.00183	-0.000928	-0.000468	-0.000113	-0.000203	0.000389	-0.000169	-0.000683	-0.00014	-0.000529
	7.6506e-05	0.00409	0.00408	0.00328	0.003	0.00291	0.00354	0.00353	0.00486	0.00557	0.00503	0.0042	0.00403	0.00326	0.00296	0.00291	0.00206	0.000289	-0.00194	-0.00519	-0.00843	0.38974	-0.01988	-0.02385	-0.02403	-0.02187	-0.01712	-0.0135	-0.0099	-0.00692	-0.00429	-0.00235	-0.00157	-0.00117	-0.000251	-0.000371	0.000395	8.7642e-05	-0.000465	-0.000324	-8.7116e-05	-0.000702
	7.7306e-05	0.0039	0.00371	0.00304	0.00283	0.00242	0.00341	0.00357	0.00488	0.0053	0.00458	0.00437	0.00366	0.00348	0.00302	0.0025	0.0019	0.000231	-0.00219	-0.00526	-0.00832	0.3874	-0.02001	-0.02349	-0.0242	-0.02178	-0.01697	-0.01354	-0.00969	-0.0069	-0.00441	-0.0029	-0.00145	-0.000276	-0.000229	-0.000629	0.000257	0.000238	0.000535	-0.000757	-1.5644e-05	-0.000385
	7.8106e-05	0.00417	0.00407	0.00277	0.00266	0.00236	0.00356	0.00333	0.0052	0.0054	0.00482	0.00432	0.00368	0.0033	0.00314	0.00289	0.00187	0.000562	-0.00199	-0.00499	-0.00901	0.38451	-0.02061	-0.02353	-0.02382	-0.02174	-0.0173	-0.01355	-0.00923	-0.00618	-0.00467	-0.00303	-0.00131	-0.000683	-0.000366	-0.000372	0.00012	0.000247	0.000387	-0.000641	-1.4641e-05	-0.000365
	7.8906e-05	0.00381	0.00404	0.00287	0.00308	0.0025	0.00343	0.00399	0.00498	0.00561	0.0048	0.00442	0.00365	0.00342	0.00307	0.00239	0.00192	-1.6936e-05	-0.00203	-0.00467	-0.00885	0.38232	-0.02031	-0.02341	-0.02415	-0.02149	-0.01729	-0.01359	-0.00999	-0.00652	-0.00438	-0.00287	-0.00171	-0.000467	-6.2562e-07	-1.3378e-06	0.000121	0.000205	-7.5975e-05	-9.1345e-05	-0.000149	0.000126
	7.9706e-05	0.00412	0.00349	0.00276	0.00293	0.00332	0.00398	0.00378	0.00477	0.00561	0.00488	0.00457	0.0036	0.00343	0.00302	0.00263	0.0019	9.911e-05	-0.00237	-0.00482	-0.00899	0.38172	-0.02027	-0.02355	-0.02396	-0.02167	-0.01702	-0.01309	-0.00931	-0.00686	-0.00499	-0.00316	-0.00152	-0.000565	0.000122	-0.000187	0.000374	-0.000162	0.000515	-0.000153	-2.5931e-05	-0.000507
	8.0506e-05	0.00422	0.00381	0.00296	0.00315	0.00279	0.00353	0.00403	0.00512	0.0054	0.00502	0.00413	0.00374	0.00347	0.003	0.00256	0.0018	8.3031e-05	-0.00211	-0.00534	-0.00921	0.37886	-0.01997	-0.0232	-0.02431	-0.02185	-0.01712	-0.01325	-0.00934	-0.00632	-0.00418	-0.00219	-0.00225	-0.000329	-7.4126e-05	-0.000433	-0.000361	-0.000388	-0.000358	-0.000725	-3.5174e-05	0.000176
	8.1306e-05	0.00391	0.00328	0.00293	0.00288	0.00304	0.00377	0.00396	0.00489	0.00566	0.00485	0.00408	0.00393	0.00323	0.00286	0.00261	0.00142	7.4381e-05	-0.00191	-0.00581	-0.00894	0.37644	-0.02057	-0.02351	-0.02465	-0.02178	-0.01703	-0.01362	-0.0098	-0.00659	-0.00453	-0.00287	-0.00203	-0.000757	7.0943e-05	-0.000248	-0.000161	0.000423	-1.2717e-05	-0.000472	0.00012	-0.000171
	8.2106e-05	0.00432	0.00389	0.003	0.00264	0.00332	0.0039	0.00361	0.00486	0.00583	0.00498	0.00437	0.00367	0.0034	0.00281	0.00276	0.00179	3.332e-05	-0.00232	-0.0049	-0.00948	0.37453	-0.02068	-0.02359	-0.02403	-0.02161	-0.01744	-0.01328	-0.00996	-0.00689	-0.0044	-0.00252	-0.0015	-0.000705	-0.000449	-0.000506	0.000152	0.000336	0.000197	-0.000132	-0.000203	6.4299e-05
	8.2906e-05	0.00407	0.00447	0.00307	0.00298	0.00286	0.00394	0.00384	0.00504	0.00592	0.00504	0.00441	0.00377	0.00311	0.0031	0.00291	0.00176	0.000107	-0.0022	-0.00563	-0.00936	0.37356	-0.02034	-0.02371	-0.02435	-0.02176	-0.01726	-0.01332	-0.00991	-0.00655	-0.00455	-0.00252	-0.00153	-0.000918	-0.000356	9.0847e-05	-0.000236	0.000271	-1.7203e-06	-0.000133	-0.000138	0.00031
	8.3706e-05	0.00464	0.00403	0.00286	0.00322	0.00237	0.00399	0.00358	0.00521	0.00563	0.00512	0.00438	0.00352	0.00334	0.00288	0.00277	0.00171	-0.000519	-0.00223	-0.00527	-0.00889	0.37062	-0.02036	-0.0237	-0.02439	-0.02167	-0.01713	-0.01352	-0.00939	-0.00672	-0.00414	-0.00261	-0.00153	-0.000457	6.2624e-05	-0.000217	6.9504e-05	-0.000355	0.000333	-0.000504	-0.000265	0.000259
	8.4506e-05	0.00398	0.00416	0.00271	0.00326	0.00297	0.0038	0.00411	0.00544	0.00582	0.00519	0.00465	0.004	0.00318	0.00305	0.00245	0.00197	-3.2355e-05	-0.00204	-0.00536	-0.00901	0.3699	-0.02034	-0.02428	-0.02429	-0.02176	-0.01789	-0.01359	-0.00951	-0.00678	-0.00445	-0.00236	-0.00203	-0.00093	9.5753e-06	-0.000218	0.000195	-0.000151	-0.000297	-0.00042	-0.000325	4.3737e-05
	8.5306e-05	0.00449	0.00423	0.0026	0.00302	0.00292	0.00383	0.00398	0.00518	0.00592	0.00504	0.00449	0.00408	0.0033	0.00341	0.00274	0.00143	2.4945e-05	-0.00216	-0.0057	-0.00868	0.36707	-0.02032	-0.02376	-0.02431	-0.02171	-0.01731	-0.01346	-0.00946	-0.00629	-0.00426	-0.00275	-0.00153	-0.000844	-0.000168	-0.00034	0.000237	-0.00015	-0.000138	1.4541e-05	-0.00018	2.7312e-06
	8.6106e-05	0.0046	0.00406	0.00278	0.00252	0.0031	0.00393	0.00419	0.00513	0.006	0.00532	0.00466	0.00365	0.00318	0.00302	0.00258	0.00161	4.6688e-07	-0.00234	-0.00515	-0.00952	0.36562	-0.02021	-0.02411	-0.02436	-0.02152	-0.01736	-0.01378	-0.00973	-0.00627	-0.0045	-0.00261	-0.00143	-0.000973	-0.000354	-0.000114	-1.5239e-05	0.00028	-2.3368e-05	-0.000143	-0.000729	-0.000406
	8.6906e-05	0.00409	0.00395	0.00282	0.00314	0.00325	0.00372	0.00395	0.00526	0.00607	0.00527	0.0047	0.00373	0.00321	0.00267	0.00256	0.0014	-0.000239	-0.00223	-0.00541	-0.00894	0.36344	-0.02057	-0.02374	-0.02407	-0.0219	-0.01719	-0.01326	-0.00959	-0.00643	-0.00433	-0.00321	-0.00181	-0.00049	-0.000145	-0.000145	-4.5253e-05	0.000217	-0.000139	-0.000841	-0.000585	-2.8012e-05
	8.75e-05	0.00487	0.00356	0.00383	0.00368	0.00443	0.00513	0.00522	0.00567	0.00678	0.00563	0.00544	0.00488	0.00293	0.00304	0.0023	0.00149	-0.000502	-0.0027	-0.00605	-0.01006	-0.01429	-0.02068	-0.024	-0.02417	-0.02158	-0.01653	-0.01335	-0.0097	-0.00617	-0.00396	-0.00276	-0.0015	-0.000699	0.000455	0.000211	0.000857	0.00113	-3.5795e-05	0.000768	0.000181	0.000239
	8.7706e-05	0.00375	0.00372	0.00324	0.00314	0.00312	0.00437	0.00376	0.0055	0.00626	0.00502	0.0044	0.00368	0.00317	0.00295	0.00243	0.00141	-1.5851e-05	-0.00236	-0.00584	-0.00936	0.36071	-0.02043	-0.02396	-0.02399	-0.02216	-0.01754	-0.01343	-0.00973	-0.00659	-0.00448	-0.0021	-0.00158	-0.00165	-6.3871e-05	0.000112	-0.000423	-1.0984e-07	0.000281	-8.8371e-05	-0.00045	-0.000118
	8.8506e-05	0.00378	0.00374	0.0034	0.00279	0.00294	0.00416	0.0041	0.00539	0.00613	0.00518	0.00453	0.00373	0.00322	0.00294	0.00249	0.00179	-0.000312	-0.00244	-0.00551	-0.00945	0.35942	-0.02045	-0.02388	-0.02433	-0.02199	-0.01692	-0.01325	-0.00956	-0.00605	-0.00448	-0.00297	-0.00188	-0.00078	-0.000303	-0.000402	-0.000119	0.00026	0.000176	-0.000281	-0.000492	-0.000129
	8.9706e-05	0.00444	0.00393	0.003	0.00281	0.00307	0.00393	0.00448	0.00554	0.00619	0.00525	0.00461	0.00388	0.0031	0.00292	0.00245	0.00143	-0.000251	-0.00239	-0.00566	-0.00906	0.35799	-0.02049	-0.02377	-0.02454	-0.02214	-0.01747	-0.01371	-0.00958	-0.00638	-0.00426	-0.00254	-0.00161	-0.00124	-8.4887e-05	-0.000304	6.32e-05	0.000314	-0.000423	-0.000271	-0.000513	-0.000243
	9.1306e-05	0.00414	0.00382	0.00312	0.00301	0.00308	0.00413	0.0046	0.00556	0.00614	0.00513	0.00451	0.00387	0.00325	0.00273	0.00238	0.00126	-0.000136	-0.00267	-0.0055	-0.00915	0.35372	-0.02047	-0.02409	-0.02434	-0.02213	-0.01722	-0.01385	-0.00961	-0.00643	-0.00413	-0.00281	-0.00163	-0.00113	-0.000303	-0.000134	-0.000177	-0.000242	0.000312	-0.000133	-0.000201	-0.000442
	9.2906e-05	0.00369	0.00406	0.00278	0.00318	0.00359	0.0043	0.00414	0.00555	0.00612	0.00518	0.00464	0.00384	0.00326	0.00272	0.00262	0.00138	-0.000337	-0.00239	-0.00595	-0.00928	0.35053	-0.02062	-0.02411	-0.0246	-0.02208	-0.01745	-0.01373	-0.00968	-0.00608	-0.00453	-0.00276	-0.00175	-0.000902	-0.000303	0.000174	-3.0646e-05	-0.000128	-6.4824e-05	-0.000228	-0.000113	-0.000166
	9.4506e-05	0.00418	0.00393	0.00285	0.00276	0.00364	0.00426	0.0047	0.00585	0.0064	0.00521	0.0046	0.00401	0.00319	0.00279	0.00236	0.00119	-0.000247	-0.00277	-0.00578	-0.00999	0.34682	-0.0206	-0.02409	-0.02439	-0.02209	-0.01719	-0.01375	-0.00978	-0.00611	-0.00426	-0.00304	-0.00144	-0.000823	0.000161	-0.000187	0.000142	0.000189	-0.000212	-0.000339	-6.1762e-05	-0.000136
	9.6106e-05	0.00378	0.00384	0.00284	0.00311	0.00337	0.0041	0.00461	0.00567	0.00625	0.00539	0.00491	0.00392	0.00337	0.00269	0.00223	0.00109	-0.000597	-0.00258	-0.00609	-0.00971	0.34372	-0.02084	-0.02397	-0.02487	-0.02199	-0.01736	-0.01362	-0.0095	-0.00636	-0.00413	-0.00286	-0.0015	-0.000597	-0.000386	-0.000115	0.000137	-8.1182e-05	1.922e-05	-0.000186	-0.000154	-0.00016
	9.7706e-05	0.00427	0.00373	0.00268	0.00303	0.00342	0.00431	0.00437	0.00583	0.00633	0.00557	0.00492	0.004	0.00337	0.00259	0.00225	0.00128	-0.000716	-0.00283	-0.00582	-0.01	0.3395	-0.02097	-0.02417	-0.02453	-0.02208	-0.01748	-0.01338	-0.00965	-0.00616	-0.00457	-0.00293	-0.00165	-0.000961	-0.000173	-7.2551e-05	-0.000104	0.000275	-0.000161	-0.00071	0.000145	-0.000324
	9.9306e-05	0.00402	0.004	0.00314	0.0032	0.00359	0.00429	0.00473	0.00591	0.00633	0.00562	0.00485	0.00391	0.00299	0.00255	0.00224	0.00127	-0.000618	-0.00332	-0.00587	-0.00982	0.33621	-0.02095	-0.02424	-0.02481	-0.0222	-0.01753	-0.01327	-0.0092	-0.00631	-0.00402	-0.00297	-0.00172	-0.00122	0.000306	-0.00034	0.000268	0.000135	-0.000302	-0.000266	-2.6042e-05	-0.000278
	0.0001	0.00487	0.00414	0.00383	0.00368	0.00443	0.00575	0.00588	0.00612	0.00761	0.00602	0.00583	0.0045	0.00293	0.00304	0.00194	0.00149	-0.000502	-0.0027	-0.00673	-0.01006	-0.01493	-0.02131	-0.024	-0.02482	-0.02158	-0.01721	-0.0127	-0.0097	-0.00617	-0.00396	-0.0021	-0.0015	-2.1784e-06	0.000455	0.000211	0.000177	0.000426	-3.5795e-05	8.1465e-05	0.000181	0.000239
	0.000101	0.00414	0.00426	0.00318	0.00332	0.00373	0.00419	0.00506	0.00584	0.00643	0.0057	0.0049	0.00387	0.00316	0.00244	0.00229	0.000939	-0.000503	-0.00321	-0.0061	-0.00999	0.33298	-0.02081	-0.02426	-0.02463	-0.02171	-0.01757	-0.01347	-0.00975	-0.00612	-0.00406	-0.00287	-0.00167	-0.00121	-0.000235	-6.1552e-05	0.0001	0.000269	0.000162	-0.000508	0.000105	-0.000289
	0.000103	0.00417	0.00412	0.0029	0.00317	0.00368	0.00445	0.00486	0.00618	0.0067	0.00592	0.00494	0.00401	0.00306	0.00245	0.0022	0.00109	-0.000634	-0.00292	-0.00591	-0.0102	0.33021	-0.0207	-0.02407	-0.02466	-0.02194	-0.01758	-0.0134	-0.00928	-0.0063	-0.00414	-0.0027	-0.00155	-0.00151	-0.000246	-0.000114	2.6849e-05	-3.8594e-05	-0.000334	-0.000508	7.7514e-05	-0.000335
	0.000104	0.00396	0.00449	0.00272	0.00337	0.00398	0.00446	0.00452	0.00608	0.00667	0.00583	0.00495	0.00398	0.00312	0.00249	0.00208	0.00068	-0.000802	-0.00282	-0.00586	-0.00997	0.32668	-0.02094	-0.02403	-0.0247	-0.02205	-0.01718	-0.01365	-0.00955	-0.00572	-0.00433	-0.0028	-0.00165	-0.00136	-0.000797	0.000272	-0.000387	-6.4593e-05	-0.000155	-0.000429	0.000218	-0.000503
	0.000106	0.00376	0.00417	0.00288	0.00332	0.00425	0.00432	0.00471	0.00616	0.00663	0.00569	0.00484	0.00399	0.00324	0.00259	0.00212	0.000922	-0.00107	-0.00313	-0.00603	-0.01018	0.32345	-0.0207	-0.02413	-0.02495	-0.02218	-0.0174	-0.01323	-0.0096	-0.00596	-0.00434	-0.00315	-0.00179	-0.00133	-0.00035	-6.8367e-05	-0.000329	-0.000162	-0.000265	-0.000376	0.000167	-0.000432
	0.000107	0.00413	0.00394	0.00282	0.00324	0.00376	0.00452	0.00472	0.00623	0.0067	0.00595	0.00483	0.00407	0.00315	0.00248	0.00197	0.000756	-0.000971	-0.00312	-0.00595	-0.01041	0.3205	-0.02108	-0.02431	-0.0248	-0.02211	-0.0176	-0.01341	-0.00959	-0.00593	-0.00432	-0.00281	-0.00121	-0.00118	-0.000173	-8.7877e-05	-0.000209	7.1e-05	-0.000543	-0.000291	0.000415	-0.000305
	0.000109	0.00389	0.00456	0.00308	0.00304	0.00391	0.00454	0.00481	0.0062	0.00681	0.00621	0.00481	0.00408	0.00304	0.00244	0.0021	0.0009	-0.00126	-0.00314	-0.00636	-0.01062	0.31754	-0.02115	-0.0243	-0.02504	-0.02213	-0.01746	-0.0136	-0.00918	-0.00615	-0.00459	-0.0029	-0.00163	-0.00093	-0.000464	0.000107	-0.00022	-0.000135	-0.000333	-0.000435	0.000105	-0.000427
	0.000111	0.00424	0.00437	0.00299	0.0035	0.00366	0.00446	0.00491	0.00644	0.00668	0.00612	0.00503	0.00425	0.0028	0.00219	0.00198	0.00103	-0.00116	-0.00326	-0.00631	-0.01008	0.31432	-0.02094	-0.02438	-0.02515	-0.02237	-0.01747	-0.01349	-0.00945	-0.00611	-0.00436	-0.0028	-0.00165	-0.00122	-0.000371	-0.000125	-0.000124	-1.6939e-05	-0.000338	-0.000566	0.000297	-0.00014
	0.000112	0.00407	0.00391	0.00266	0.00332	0.00382	0.00456	0.00494	0.00628	0.0069	0.00629	0.00478	0.00397	0.00308	0.00237	0.0019	0.000742	-0.00137	-0.00311	-0.00636	-0.01066	0.31084	-0.02103	-0.02469	-0.02509	-0.0219	-0.01773	-0.01336	-0.00942	-0.00624	-0.00428	-0.00274	-0.00199	-0.00116	-0.000449	-0.000284	-0.000413	-0.000166	-0.000491	-0.000524	2.6537e-05	-0.000483
	0.000113	0.00487	0.00414	0.00383	0.00368	0.00501	0.00636	0.00588	0.00657	0.00843	0.00679	0.00622	0.00488	0.00257	0.00266	0.00194	0.00102	-0.00103	-0.00333	-0.00673	-0.01075	-0.01557	-0.02195	-0.02465	-0.02482	-0.02158	-0.01653	-0.01335	-0.0097	-0.00617	-0.00396	-0.0021	-0.000816	-2.1784e-06	0.000455	0.000211	0.000177	0.000426	-3.5795e-05	0.000768	0.000181	0.000239
	0.000114	0.00392	0.00454	0.00293	0.00341	0.00389	0.00468	0.00508	0.0066	0.00729	0.00618	0.00493	0.00413	0.00307	0.00223	0.00196	0.000907	-0.0011	-0.00348	-0.0062	-0.01064	0.30898	-0.02124	-0.0244	-0.02503	-0.02213	-0.01729	-0.01392	-0.00958	-0.00638	-0.00446	-0.00272	-0.00169	-0.00118	-0.000833	-0.000145	-0.000471	6.9875e-05	-0.000197	-0.00064	0.000167	-0.000197
	0.000115	0.00382	0.00441	0.0031	0.00332	0.00415	0.00516	0.00513	0.00667	0.00711	0.00646	0.0051	0.00402	0.00282	0.00217	0.00175	0.000684	-0.00109	-0.00318	-0.00623	-0.0107	0.30597	-0.02134	-0.02425	-0.02493	-0.02207	-0.01741	-0.01356	-0.00964	-0.00643	-0.00452	-0.00255	-0.00195	-0.000859	-0.000448	-0.000444	-0.000255	-4.4235e-05	-0.000643	-0.000228	6.341e-05	-0.000502
	0.000117	0.00389	0.00432	0.00319	0.00343	0.00392	0.00483	0.00501	0.00688	0.00717	0.00651	0.00492	0.00404	0.00279	0.0022	0.00191	0.00064	-0.00125	-0.00366	-0.00633	-0.01053	0.30303	-0.02095	-0.02431	-0.02494	-0.02221	-0.01758	-0.01364	-0.00962	-0.00639	-0.00468	-0.00303	-0.00168	-0.000887	-0.00037	-0.000335	-0.000356	3.6736e-05	-0.000103	-0.000513	0.000249	-0.000134
	0.000119	0.00393	0.00415	0.00304	0.00366	0.00403	0.00481	0.0051	0.00678	0.00718	0.00648	0.00527	0.00392	0.00306	0.0021	0.00169	0.000783	-0.00132	-0.0035	-0.00676	-0.0108	0.3004	-0.02119	-0.02433	-0.02476	-0.02234	-0.01747	-0.01332	-0.00985	-0.00639	-0.00456	-0.00307	-0.0014	-0.000806	-0.000314	-9.2658e-05	-0.000318	9.1252e-05	-0.000207	-0.000714	0.000447	-0.000319
	0.00012	0.00385	0.00406	0.003	0.00363	0.00383	0.00491	0.00506	0.00687	0.00735	0.00651	0.00535	0.00407	0.0031	0.00223	0.00182	0.000673	-0.00142	-0.00358	-0.00632	-0.0107	0.29725	-0.02155	-0.02468	-0.02487	-0.02225	-0.01773	-0.01336	-0.00942	-0.00649	-0.00468	-0.00312	-0.00164	-0.000844	-0.000563	-0.00011	-0.000444	6.9632e-05	-0.000359	-0.000625	0.00011	-0.000217
	0.000122	0.00393	0.00371	0.0029	0.00354	0.00385	0.00497	0.00522	0.00676	0.00728	0.00657	0.0055	0.00414	0.00294	0.00211	0.0017	0.000863	-0.00137	-0.00367	-0.00663	-0.01065	0.29428	-0.02123	-0.02477	-0.02495	-0.02234	-0.01776	-0.01383	-0.00957	-0.00678	-0.00473	-0.00301	-0.00198	-0.00056	-0.00061	2.5309e-05	-7.2154e-05	-9.2047e-05	-0.000213	-0.000524	-5.6175e-05	-6.8614e-05
	0.000123	0.0041	0.00412	0.0034	0.00357	0.00369	0.00476	0.00523	0.00692	0.00728	0.00674	0.00547	0.00416	0.00284	0.00209	0.00164	0.000899	-0.0013	-0.00388	-0.00686	-0.01088	0.29119	-0.02152	-0.02461	-0.02536	-0.02229	-0.01743	-0.01387	-0.00977	-0.00676	-0.00451	-0.00306	-0.00179	-0.000742	-0.000494	-2.707e-05	-0.000246	8.1306e-05	7.6936e-05	-0.000403	5.313e-05	-0.000339
	0.000125	0.00399	0.00385	0.0034	0.00369	0.00398	0.00513	0.00549	0.00676	0.00759	0.00657	0.00555	0.00411	0.0029	0.00212	0.00169	0.000508	-0.00137	-0.00395	-0.00666	-0.01067	0.28908	-0.02162	-0.02485	-0.02514	-0.02196	-0.01754	-0.01359	-0.00992	-0.00652	-0.0045	-0.00294	-0.00176	-0.000721	-0.000183	-0.000474	-0.000476	0.000129	-6.5949e-05	-0.000904	1.111e-05	-0.000365
	0.000125	0.00487	0.00414	0.00383	0.00424	0.00501	0.00636	0.00655	0.00747	0.00885	0.00679	0.00661	0.00488	0.00257	0.00266	0.00157	0.000543	-0.00157	-0.00395	-0.0074	-0.01075	-0.01621	-0.02195	-0.02465	-0.02482	-0.02222	-0.01721	-0.01335	-0.0097	-0.00617	-0.00396	-0.00276	-0.0015	-0.000699	-0.00022	0.000878	0.000177	0.000426	-3.5795e-05	0.000768	0.000854	0.000239
	0.000127	0.00388	0.00405	0.00333	0.00347	0.00432	0.00532	0.00532	0.00702	0.00761	0.00694	0.00522	0.00403	0.00283	0.00224	0.00151	0.000545	-0.00148	-0.00379	-0.00712	-0.01101	0.28624	-0.02161	-0.02487	-0.02516	-0.02215	-0.0176	-0.01346	-0.00954	-0.00664	-0.00461	-0.00258	-0.00196	-0.000694	-0.000661	-0.00016	-4.1238e-05	0.000275	-0.000113	-0.000556	-0.000129	-0.000279
	0.000128	0.00372	0.00431	0.00339	0.00377	0.0041	0.00513	0.00517	0.00725	0.00767	0.00673	0.0056	0.00399	0.00288	0.00214	0.00153	0.000377	-0.00164	-0.00387	-0.00693	-0.0111	0.28338	-0.02167	-0.02455	-0.02535	-0.02256	-0.01774	-0.01333	-0.00986	-0.00644	-0.00446	-0.00281	-0.0018	-0.000952	-0.000246	-0.000119	4.79e-05	0.000184	-0.000108	-0.000831	3.6974e-05	-0.000492
	0.00013	0.00378	0.00418	0.0033	0.00367	0.00427	0.00529	0.00558	0.00728	0.00788	0.00682	0.0056	0.00418	0.00286	0.00205	0.0015	0.000512	-0.00173	-0.00385	-0.00703	-0.01084	0.28079	-0.02196	-0.02518	-0.02486	-0.02244	-0.01788	-0.01351	-0.00981	-0.00671	-0.00457	-0.00264	-0.00176	-0.000539	-0.000189	-0.000237	-9.8459e-05	3.7886e-05	-3.315e-05	-0.000555	-0.000217	-0.00011
	0.000131	0.00368	0.00418	0.00339	0.00351	0.00412	0.00517	0.00576	0.00733	0.00808	0.00683	0.00549	0.00413	0.00267	0.00202	0.00144	0.000603	-0.0018	-0.0043	-0.00699	-0.01066	0.27869	-0.02197	-0.02488	-0.02496	-0.02244	-0.0177	-0.01381	-0.00964	-0.00663	-0.00424	-0.00265	-0.00195	-0.00101	-1.6877e-05	-0.000417	-0.000141	-9.1692e-05	0.000119	-0.000545	3.1469e-05	-0.000155
	0.000133	0.00362	0.00394	0.00336	0.00394	0.00424	0.0055	0.00567	0.00723	0.00802	0.00695	0.00549	0.00426	0.00266	0.00214	0.00142	0.000186	-0.00187	-0.00384	-0.0074	-0.0111	0.27555	-0.02181	-0.02496	-0.02504	-0.02229	-0.0178	-0.0137	-0.00951	-0.00665	-0.00423	-0.00274	-0.00157	-0.000544	2.4974e-05	-1.5772e-05	5.8259e-05	3.3402e-05	-0.000233	-0.000625	0.000162	0.000294
	0.000135	0.00395	0.00418	0.00344	0.00365	0.00431	0.00524	0.00587	0.00716	0.00804	0.00673	0.00567	0.00438	0.00276	0.00202	0.00138	0.000176	-0.00187	-0.00401	-0.00715	-0.01108	0.27256	-0.0222	-0.02503	-0.02491	-0.02252	-0.0177	-0.0133	-0.00979	-0.00637	-0.00441	-0.00255	-0.00197	-0.000791	0.00016	-0.000526	-1.969e-05	0.000211	-9.1177e-05	-0.000667	4.1627e-05	-0.00033
	0.000136	0.00416	0.00391	0.00377	0.00392	0.00427	0.00522	0.00604	0.00741	0.00798	0.00683	0.00573	0.00433	0.00257	0.00187	0.00142	-0.00012	-0.00178	-0.00396	-0.00718	-0.01121	0.27037	-0.02194	-0.02506	-0.02537	-0.02256	-0.01775	-0.01367	-0.00985	-0.00667	-0.00453	-0.00249	-0.00194	-0.000855	-8.9287e-05	-0.000181	-0.000366	-0.00034	-0.00016	-0.000603	-0.000373	5.9884e-05
	0.000138	0.00425	0.00414	0.00439	0.00424	0.00501	0.00697	0.00655	0.00793	0.00926	0.00756	0.00661	0.00526	0.00257	0.00228	0.00121	7.1827e-05	-0.0021	-0.00395	-0.0074	-0.01143	-0.01621	-0.02258	-0.0253	-0.02547	-0.02222	-0.01653	-0.01335	-0.0097	-0.00617	-0.00396	-0.00276	-0.000816	-2.1784e-06	0.000455	0.000211	0.000857	0.000426	-3.5795e-05	0.000768	-0.00049	0.000239
	0.000138	0.00376	0.00402	0.00342	0.00379	0.00426	0.0056	0.00593	0.00745	0.0084	0.00707	0.00583	0.00427	0.00276	0.00191	0.00135	6.6078e-05	-0.00192	-0.00428	-0.00717	-0.01092	0.26761	-0.02214	-0.02519	-0.02489	-0.0223	-0.01781	-0.01363	-0.0099	-0.00658	-0.00429	-0.00277	-0.00185	-0.00121	-0.00022	9.1401e-06	-0.00035	-0.000345	-0.000376	-0.000154	-1.5275e-05	-0.000196
	0.000139	0.0038	0.00425	0.00334	0.00393	0.00452	0.0055	0.00589	0.00747	0.00819	0.00691	0.00578	0.00425	0.00289	0.00192	0.00134	-0.000197	-0.00192	-0.00408	-0.00715	-0.01144	0.26544	-0.02193	-0.02506	-0.02509	-0.0223	-0.01769	-0.01357	-0.00965	-0.00632	-0.00415	-0.00279	-0.00182	-0.000935	-0.000246	-0.000299	-9.9246e-05	0.000151	-0.000365	-0.000593	-0.000517	-0.000258
	0.000141	0.00391	0.00415	0.00353	0.00358	0.00456	0.00572	0.0063	0.0076	0.00853	0.00702	0.0058	0.0043	0.00277	0.002	0.00135	-0.000113	-0.00179	-0.00413	-0.00754	-0.01112	0.26327	-0.022	-0.02504	-0.02544	-0.02219	-0.01792	-0.01361	-0.00962	-0.00642	-0.00441	-0.0029	-0.00179	-0.00111	-0.000531	-0.000309	-1.4028e-05	2.1941e-05	-0.000202	-0.000408	-0.000316	-0.000136
	0.000143	0.00393	0.00435	0.00331	0.00368	0.00476	0.00575	0.00637	0.00743	0.00829	0.0072	0.0059	0.00421	0.00275	0.00174	0.00118	-0.00024	-0.00213	-0.00404	-0.00767	-0.01136	0.26062	-0.0223	-0.02526	-0.02542	-0.02222	-0.01795	-0.01365	-0.00982	-0.00649	-0.00441	-0.00238	-0.00189	-0.000806	-0.000443	-0.00014	-0.000124	5.9783e-05	-0.000223	-0.00046	-0.000336	-5.8724e-05
	0.000144	0.00373	0.00413	0.0036	0.00393	0.00478	0.00543	0.00628	0.00763	0.00849	0.00715	0.00585	0.00428	0.00267	0.00195	0.00113	-0.000233	-0.00207	-0.00454	-0.00748	-0.01157	0.25819	-0.0218	-0.02497	-0.02537	-0.02245	-0.01749	-0.01351	-0.00963	-0.00618	-0.00444	-0.00258	-0.00202	-0.00111	-0.000574	-0.000212	-0.000194	-3.6744e-05	-8.1072e-05	-0.000217	-0.000346	-9.9721e-05
	0.000146	0.00413	0.00404	0.00342	0.00355	0.00477	0.00578	0.00623	0.00788	0.00839	0.00738	0.00603	0.0046	0.00274	0.00171	0.00123	-0.000156	-0.00221	-0.00441	-0.00757	-0.0118	0.25581	-0.02204	-0.02541	-0.02529	-0.02257	-0.01752	-0.01353	-0.00951	-0.00594	-0.0046	-0.00266	-0.00138	-0.000742	-0.000209	-0.000109	-9.3958e-05	0.000216	-0.000165	-0.000154	-0.000232	-5.8555e-05
	0.000147	0.00403	0.00414	0.00347	0.00385	0.00487	0.00559	0.00651	0.00783	0.00855	0.00741	0.00608	0.00414	0.00255	0.00158	0.000874	-0.000368	-0.00234	-0.00453	-0.00749	-0.01161	0.2534	-0.02242	-0.02478	-0.02532	-0.02251	-0.01767	-0.01332	-0.00962	-0.00653	-0.00424	-0.00293	-0.00147	-0.00117	-0.000423	-0.000294	9.0931e-05	0.000405	-0.000233	-0.000572	-3.4712e-05	-0.000325
	0.000149	0.00376	0.00416	0.00354	0.00379	0.00496	0.00569	0.00624	0.0081	0.00866	0.00738	0.00592	0.00447	0.00263	0.00159	0.00112	-0.000488	-0.00216	-0.00462	-0.00733	-0.01209	0.251	-0.02238	-0.02512	-0.02564	-0.02259	-0.01735	-0.01366	-0.00921	-0.00609	-0.00422	-0.00283	-0.0019	-0.00146	-0.000413	-0.000212	0.000111	0.000297	-0.000413	-0.000318	-0.00014	-4.8354e-05
	0.00015	0.00425	0.00414	0.00439	0.00424	0.00558	0.00697	0.00722	0.00838	0.00968	0.00795	0.007	0.00526	0.00257	0.00191	0.000848	7.1827e-05	-0.0021	-0.00458	-0.00808	-0.0121	-0.01621	-0.02258	-0.0253	-0.02547	-0.02222	-0.01721	-0.01335	-0.0097	-0.00617	-0.00396	-0.0021	-0.0015	-2.1784e-06	0.000455	0.000211	0.000177	0.000426	-3.5795e-05	0.000768	0.000181	0.000239
	0.000151	0.00347	0.00431	0.00353	0.00364	0.00502	0.00562	0.00621	0.00807	0.00875	0.00749	0.00599	0.0045	0.00258	0.00151	0.00103	-0.000259	-0.00244	-0.00476	-0.00747	-0.01149	0.24872	-0.02219	-0.02522	-0.02584	-0.02248	-0.0176	-0.01358	-0.00923	-0.00591	-0.00421	-0.00285	-0.00162	-0.00122	-0.000198	-0.000386	-3.6055e-05	-2.159e-05	-0.000517	-0.000323	5.2684e-05	-0.000478
	0.000152	0.00387	0.00402	0.00333	0.00391	0.00503	0.00581	0.00656	0.00783	0.00856	0.0074	0.00614	0.00429	0.00272	0.00154	0.00115	-0.000405	-0.00229	-0.00439	-0.0075	-0.01173	0.24658	-0.02235	-0.02523	-0.02577	-0.02262	-0.01796	-0.01367	-0.00962	-0.00619	-0.00412	-0.00285	-0.0016	-0.00125	-0.000454	-4.2425e-05	-0.000292	-4.7519e-06	-0.000328	-0.000461	0.000151	-0.000329
	0.000154	0.00378	0.0041	0.00333	0.00401	0.00508	0.0058	0.0064	0.00806	0.00874	0.00767	0.00612	0.00438	0.00259	0.00143	0.00116	-0.000211	-0.00255	-0.00454	-0.00772	-0.01163	0.24388	-0.02213	-0.0256	-0.02549	-0.02251	-0.01779	-0.0134	-0.00974	-0.00631	-0.00449	-0.00269	-0.00171	-0.0013	-0.000615	-0.00032	-0.000439	5.8489e-06	-0.000328	-0.000504	5.239e-05	-0.000334
	0.000155	0.00389	0.00447	0.00367	0.00412	0.0047	0.00573	0.00617	0.00805	0.00864	0.00764	0.00593	0.00429	0.0028	0.00155	0.000894	-0.000174	-0.00261	-0.00459	-0.00771	-0.01201	0.24164	-0.02232	-0.02533	-0.0255	-0.02258	-0.01779	-0.01365	-0.00958	-0.00611	-0.00441	-0.00298	-0.00159	-0.00119	-0.000246	-0.000212	-0.000618	8.0242e-07	-0.000197	-0.000529	7.8149e-05	-0.000477
	0.000157	0.00355	0.00458	0.00328	0.00394	0.0049	0.00594	0.00619	0.00831	0.00877	0.00765	0.0062	0.00444	0.0025	0.0016	0.000751	-0.000335	-0.00251	-0.00469	-0.00796	-0.0118	0.23979	-0.02254	-0.02543	-0.02587	-0.02289	-0.01755	-0.0136	-0.00949	-0.00638	-0.00409	-0.00294	-0.00193	-0.00102	-0.000641	-0.000114	-0.000308	7.4763e-05	-0.000512	-0.000397	0.000214	-0.000396
	0.000159	0.00372	0.00444	0.00337	0.00385	0.00534	0.00586	0.00608	0.00835	0.00874	0.00778	0.00611	0.00429	0.00258	0.00144	0.000801	-0.00035	-0.00261	-0.00481	-0.00768	-0.01232	0.2373	-0.02261	-0.02522	-0.02561	-0.02291	-0.01779	-0.0136	-0.00976	-0.00602	-0.00444	-0.00262	-0.00158	-0.00117	-0.000532	-0.000314	-0.000271	0.000205	-0.00057	-0.000603	0.000441	-0.000472
	0.00016	0.00402	0.00409	0.00349	0.00419	0.00506	0.0058	0.00647	0.00859	0.00859	0.0079	0.00622	0.00451	0.00257	0.00151	0.000818	-0.00039	-0.00265	-0.00504	-0.00784	-0.0122	0.23518	-0.02286	-0.02505	-0.02575	-0.02252	-0.01743	-0.01331	-0.00921	-0.00626	-0.00427	-0.00283	-0.00193	-0.00118	-0.000371	-5.2831e-05	-0.000261	0.000325	3.9701e-05	-0.00062	0.000447	-0.00013
	0.000162	0.00397	0.00427	0.00321	0.00427	0.00488	0.00604	0.00613	0.00835	0.00904	0.00791	0.00628	0.00449	0.00254	0.00141	0.000835	-0.000397	-0.00275	-0.00489	-0.00807	-0.01236	0.23307	-0.02224	-0.02559	-0.02561	-0.02286	-0.01812	-0.01324	-0.00953	-0.0067	-0.00447	-0.00303	-0.00196	-0.00086	-0.00025	2.0067e-05	-0.000293	-4.7876e-06	-0.000512	-0.000645	1.0594e-05	-0.000201
	0.000163	0.00373	0.00435	0.00343	0.00404	0.00496	0.00572	0.00623	0.00843	0.00884	0.00773	0.00611	0.00451	0.00266	0.00131	0.000711	-0.000553	-0.00264	-0.00512	-0.00791	-0.01221	0.23126	-0.02262	-0.02533	-0.02564	-0.02244	-0.01766	-0.01375	-0.00941	-0.0063	-0.0043	-0.00321	-0.00141	-0.000742	-0.000356	-0.00015	-0.000376	0.000167	-0.000255	-0.000381	0.000104	-0.000114
	0.000163	0.00425	0.00414	0.00439	0.0048	0.00558	0.00758	0.00788	0.00883	0.0101	0.00834	0.00739	0.00526	0.00222	0.00191	0.000486	-0.000399	-0.00263	-0.00458	-0.00808	-0.01278	-0.01685	-0.02258	-0.02594	-0.02547	-0.02222	-0.01721	-0.01335	-0.0097	-0.00548	-0.00396	-0.0021	-0.0015	-2.1784e-06	-0.00022	0.000211	0.000177	0.000426	0.000647	0.000768	0.000181	0.000239
	0.000165	0.00402	0.00432	0.00369	0.00433	0.00491	0.00604	0.00656	0.00881	0.00894	0.00797	0.00616	0.00456	0.0025	0.00125	0.000576	-0.000634	-0.00286	-0.00519	-0.00777	-0.01228	0.22937	-0.02281	-0.02522	-0.0255	-0.02253	-0.01789	-0.01335	-0.00963	-0.00609	-0.00473	-0.00301	-0.00165	-0.00103	-0.000974	-0.000145	-0.000277	-2.6966e-05	-0.000271	-0.000386	0.000482	-0.000222
	0.000167	0.0037	0.00429	0.00353	0.00435	0.00478	0.00617	0.00655	0.00856	0.00905	0.00786	0.00628	0.00444	0.00255	0.00135	0.000666	-0.000631	-0.00279	-0.00536	-0.00836	-0.01218	0.22771	-0.02264	-0.02544	-0.02558	-0.02232	-0.01785	-0.01388	-0.00929	-0.00618	-0.00482	-0.00272	-0.00171	-0.000881	-0.000678	-2.673e-05	-0.000366	7.5962e-05	-0.000112	-0.00091	0.000193	-0.000294
	0.000168	0.00369	0.00424	0.00364	0.0042	0.005	0.00612	0.00697	0.00878	0.00919	0.00796	0.00621	0.00438	0.0024	0.00131	0.000753	-0.00058	-0.00271	-0.00515	-0.00809	-0.01221	0.22519	-0.02248	-0.02577	-0.02592	-0.02262	-0.01771	-0.01377	-0.00942	-0.00643	-0.00454	-0.00286	-0.00172	-0.00107	-0.000786	-0.000185	-0.00022	0.000119	-0.000444	-0.000593	0.000223	-0.000385
	0.00017	0.00372	0.00436	0.00354	0.00408	0.00495	0.00619	0.00669	0.00872	0.00912	0.00817	0.00626	0.00438	0.00261	0.00104	0.000344	-0.000769	-0.00299	-0.00503	-0.00813	-0.01234	0.2228	-0.0231	-0.0256	-0.02582	-0.02255	-0.01776	-0.0141	-0.00958	-0.00646	-0.00465	-0.00324	-0.0017	-0.000726	-0.00047	-0.000258	-0.000518	8.5743e-05	-0.000155	-0.000715	7.3293e-05	-0.000232
	0.000171	0.00383	0.00412	0.00371	0.00431	0.00497	0.0063	0.00693	0.00876	0.00927	0.00811	0.00633	0.00448	0.00237	0.00118	0.00054	-0.000813	-0.00281	-0.00515	-0.00857	-0.01218	0.22154	-0.02253	-0.02563	-0.02598	-0.02264	-0.01762	-0.01357	-0.00947	-0.00632	-0.00438	-0.00292	-0.00193	-0.000516	-0.000438	-0.000304	-0.000345	0.000487	-0.000113	-0.000583	3.6206e-05	-0.000192
	0.000173	0.00391	0.00417	0.00357	0.00453	0.00498	0.00611	0.00708	0.00881	0.00939	0.00811	0.0064	0.00453	0.00245	0.00121	0.000481	-0.000707	-0.00302	-0.00536	-0.00818	-0.01261	0.21913	-0.02287	-0.02576	-0.02568	-0.02273	-0.0176	-0.01332	-0.00937	-0.00655	-0.00443	-0.00285	-0.00164	-0.000426	-0.000522	-8.3667e-05	-0.00046	0.000205	-0.00036	-0.000821	3.5612e-07	0.0001
	0.000175	0.00425	0.00414	0.00439	0.0048	0.00616	0.00758	0.00855	0.00929	0.01051	0.00873	0.00739	0.00526	0.00222	0.00153	0.000486	-0.000869	-0.00263	-0.0052	-0.00875	-0.01278	-0.01685	-0.02321	-0.0253	-0.02547	-0.02286	-0.01721	-0.01335	-0.0097	-0.00548	-0.00396	-0.0021	-0.0015	-2.1784e-06	0.000455	0.000211	0.000177	0.000426	0.000647	8.1465e-05	0.000181	0.000239
	0.000175	0.00389	0.00434	0.00376	0.00414	0.00511	0.00626	0.00712	0.00888	0.00956	0.00824	0.00648	0.0046	0.00244	0.00114	0.000467	-0.000904	-0.003	-0.00568	-0.00839	-0.01246	0.21688	-0.0225	-0.02583	-0.02551	-0.02247	-0.01759	-0.01346	-0.00964	-0.00655	-0.00437	-0.00292	-0.00187	-0.000629	-0.000391	-0.00032	-9.829e-05	0.00013	-0.000186	-0.000809	-4.6059e-05	-0.000243
	0.000176	0.00369	0.00428	0.0038	0.00436	0.00502	0.0063	0.00691	0.00912	0.00953	0.00834	0.00654	0.00448	0.00236	0.00118	0.000313	-0.000732	-0.00306	-0.00527	-0.00859	-0.01257	0.21529	-0.02299	-0.02592	-0.02579	-0.02259	-0.01766	-0.01388	-0.00966	-0.00648	-0.00453	-0.00269	-0.00192	-0.000656	-8.407e-05	-0.000387	-0.000334	0.000124	0.000145	-0.000831	-0.000211	-0.00013
	0.000178	0.00364	0.00429	0.00379	0.00433	0.00488	0.00635	0.00699	0.00897	0.00954	0.00837	0.00655	0.00445	0.00238	0.000998	0.00047	-0.00083	-0.00294	-0.00542	-0.00855	-0.01255	0.21323	-0.02314	-0.0257	-0.02562	-0.02248	-0.01789	-0.01358	-0.0098	-0.00648	-0.00494	-0.00296	-0.00214	-0.000528	-0.000231	-0.00032	-5.6709e-05	-0.000152	-9.7222e-05	-0.000899	-0.000155	-0.000105
	0.000179	0.00397	0.0042	0.00396	0.00423	0.00484	0.00612	0.00696	0.00914	0.00965	0.00838	0.00658	0.00457	0.00232	0.00106	0.000391	-0.000679	-0.00326	-0.00544	-0.00862	-0.01269	0.21176	-0.02325	-0.02584	-0.02579	-0.02294	-0.01759	-0.01359	-0.00981	-0.00651	-0.00443	-0.00276	-0.00207	-0.000861	-1.6319e-06	-0.000105	8.3443e-05	0.000196	1.2943e-05	-0.00027	2.8669e-05	-0.000165
	0.000188	0.00425	0.00414	0.00439	0.0048	0.00616	0.00758	0.00855	0.00974	0.01051	0.00911	0.00778	0.00526	0.00222	0.00153	0.000124	-0.00134	-0.00316	-0.0052	-0.00875	-0.01278	-0.01749	-0.02321	-0.02594	-0.02547	-0.02222	-0.01721	-0.01335	-0.0097	-0.00617	-0.00396	-0.0021	-0.0015	0.000695	0.000455	0.000211	0.000857	0.000426	-3.5795e-05	0.000768	0.000181	0.000239
	0.0002	0.00425	0.00414	0.00439	0.0048	0.00673	0.0082	0.00855	0.0102	0.01135	0.0095	0.00778	0.00564	0.00222	0.00116	-0.000237	-0.00134	-0.00368	-0.00583	-0.00943	-0.01346	-0.01749	-0.02384	-0.02594	-0.02612	-0.02286	-0.01721	-0.01335	-0.00905	-0.00548	-0.00396	-0.0021	-0.000816	-2.1784e-06	-0.00022	0.000211	0.000177	0.000426	-3.5795e-05	8.1465e-05	0.000181	0.000239
	0.000213	0.00425	0.00414	0.00495	0.00536	0.00673	0.00881	0.00855	0.01066	0.01177	0.00989	0.00817	0.00526	0.00186	0.000781	-0.000237	-0.00181	-0.00368	-0.00645	-0.0101	-0.01414	-0.01813	-0.02384	-0.02594	-0.02612	-0.02286	-0.01721	-0.01335	-0.0097	-0.00548	-0.00396	-0.0021	-0.0015	-2.1784e-06	0.000455	0.000211	0.000857	0.00113	0.000647	8.1465e-05	0.000854	0.000239
	0.000225	0.00425	0.00414	0.00439	0.00536	0.00673	0.00881	0.00922	0.01111	0.01177	0.00989	0.00817	0.00564	0.00186	0.000781	-0.000598	-0.00181	-0.00421	-0.00645	-0.0101	-0.01414	-0.01813	-0.02384	-0.02658	-0.02612	-0.02286	-0.01721	-0.01335	-0.00905	-0.00617	-0.00396	-0.0021	-0.000816	-0.000699	0.000455	0.000211	0.000177	0.000426	-3.5795e-05	0.000768	0.000181	0.000239
	0.000237	0.00425	0.00414	0.00495	0.00536	0.00673	0.00881	0.00922	0.01111	0.01218	0.01028	0.00857	0.00564	0.00186	0.000781	-0.000959	-0.00228	-0.00421	-0.00645	-0.0101	-0.01481	-0.01877	-0.02447	-0.02658	-0.02612	-0.02286	-0.01721	-0.01335	-0.00905	-0.00548	-0.00396	-0.0021	-0.0015	-0.000699	-0.00022	0.000211	0.000857	0.00113	-3.5795e-05	8.1465e-05	0.000854	0.000239
	0.00025	0.00425	0.00414	0.00495	0.00536	0.00731	0.00943	0.0099	0.01157	0.0126	0.01067	0.00896	0.00602	0.00186	0.000406	-0.000959	-0.00275	-0.00474	-0.00707	-0.01077	-0.01481	-0.0194	-0.02447	-0.02723	-0.02676	-0.02286	-0.01721	-0.01335	-0.00905	-0.00617	-0.00396	-0.0021	-0.0015	-2.1784e-06	0.000455	0.000211	0.000177	0.000426	-3.5795e-05	0.000768	0.000181	0.000902
	0.000263	0.00425	0.00473	0.00495	0.00592	0.00731	0.00943	0.0099	0.01203	0.01302	0.01106	0.00896	0.00602	0.00151	0.000406	-0.00132	-0.00275	-0.00527	-0.00707	-0.01077	-0.01481	-0.0194	-0.0251	-0.02723	-0.02676	-0.02286	-0.01721	-0.01335	-0.00905	-0.00548	-0.00396	-0.0021	-0.0015	-2.1784e-06	0.000455	0.000878	0.000177	0.000426	-3.5795e-05	0.000768	0.000181	0.000902
	0.000275	0.00425	0.00414	0.00495	0.00592	0.00731	0.00943	0.01057	0.01248	0.01302	0.01106	0.00896	0.00602	0.00151	3.1795e-05	-0.00132	-0.00275	-0.00527	-0.0077	-0.01144	-0.01548	-0.0194	-0.0251	-0.02723	-0.02612	-0.02286	-0.01721	-0.01335	-0.00905	-0.00548	-0.00329	-0.0021	-0.0015	-2.1784e-06	-0.00022	0.000211	0.000857	0.000426	-3.5795e-05	0.000768	0.000854	0.000239
	0.000287	0.00425	0.00414	0.00495	0.00592	0.00731	0.00943	0.01057	0.01248	0.01344	0.01145	0.00935	0.00564	0.00151	3.1795e-05	-0.00168	-0.00321	-0.00579	-0.0077	-0.01144	-0.01548	-0.0194	-0.0251	-0.02723	-0.02676	-0.02351	-0.01721	-0.0127	-0.0097	-0.00548	-0.00396	-0.0021	-0.0015	-2.1784e-06	-0.00022	0.000211	0.000177	0.000426	-3.5795e-05	8.1465e-05	0.000181	0.000239
	0.0003	0.00425	0.00473	0.00495	0.00592	0.00731	0.01005	0.01057	0.01248	0.01386	0.01145	0.00935	0.00602	0.00151	-0.000342	-0.00204	-0.00321	-0.00579	-0.0077	-0.01211	-0.01616	-0.02004	-0.0251	-0.02787	-0.02676	-0.02351	-0.01788	-0.01335	-0.0097	-0.00548	-0.00396	-0.0021	-0.000816	-2.1784e-06	0.000455	0.000878	0.000177	0.000426	0.000647	8.1465e-05	0.000854	0.000239
	0.000313	0.00425	0.00414	0.00495	0.00648	0.00789	0.01005	0.01057	0.0134	0.01386	0.01184	0.00974	0.00602	0.00151	-0.000342	-0.00204	-0.00368	-0.00632	-0.00832	-0.01211	-0.01616	-0.02004	-0.02572	-0.02787	-0.02676	-0.02286	-0.01721	-0.0127	-0.00905	-0.00548	-0.00396	-0.0021	-0.000816	-2.1784e-06	-0.00022	0.000211	0.000177	0.000426	-3.5795e-05	0.000768	0.000181	0.000239
	0.000325	0.00425	0.00414	0.00495	0.00648	0.00789	0.01005	0.01124	0.0134	0.01428	0.01184	0.00935	0.00602	0.00115	-0.000342	-0.0024	-0.00368	-0.00632	-0.00832	-0.01277	-0.01616	-0.02067	-0.02572	-0.02787	-0.02676	-0.02286	-0.01721	-0.0127	-0.00905	-0.00548	-0.00396	-0.0021	-0.000816	-2.1784e-06	-0.00022	0.000211	0.000177	0.000426	0.000647	0.000768	0.000181	0.000239
	0.000338	0.00425	0.00414	0.00495	0.00648	0.00789	0.01067	0.01124	0.01386	0.01428	0.01224	0.01014	0.00602	0.00151	-0.000716	-0.0024	-0.00368	-0.00632	-0.00832	-0.01277	-0.01683	-0.02067	-0.02572	-0.02787	-0.02676	-0.02351	-0.01721	-0.01335	-0.00905	-0.00548	-0.00396	-0.0021	-0.000816	-2.1784e-06	0.000455	0.000878	0.000177	0.000426	-3.5795e-05	0.000768	0.000181	0.000239
	0.00035	0.00425	0.00414	0.00551	0.00648	0.00847	0.01005	0.01192	0.01432	0.0147	0.01263	0.00974	0.00602	0.00115	-0.000716	-0.00276	-0.00415	-0.00632	-0.00894	-0.01277	-0.01683	-0.02067	-0.02572	-0.02787	-0.02676	-0.02286	-0.01721	-0.0127	-0.00905	-0.0048	-0.00329	-0.0021	-0.0015	-2.1784e-06	0.000455	0.000211	0.000177	0.000426	0.000647	0.000768	0.000181	0.000239
	0.000363	0.00425	0.00414	0.00495	0.00648	0.00847	0.01067	0.01192	0.01432	0.0147	0.01263	0.01014	0.00641	0.00115	-0.00109	-0.00312	-0.00415	-0.00684	-0.00894	-0.01344	-0.01683	-0.02131	-0.02635	-0.02787	-0.02676	-0.02286	-0.01721	-0.0127	-0.00905	-0.00548	-0.00329	-0.0021	-0.000816	-2.1784e-06	0.000455	0.000878	0.000177	0.000426	-3.5795e-05	0.000768	0.000181	0.000239
	0.000375	0.00425	0.00414	0.00551	0.00648	0.00847	0.01129	0.01192	0.01432	0.01512	0.01263	0.01053	0.00602	0.00115	-0.00109	-0.00312	-0.00461	-0.00684	-0.00894	-0.01344	-0.01683	-0.02131	-0.02635	-0.02851	-0.02676	-0.02351	-0.01721	-0.01335	-0.00905	-0.00548	-0.00396	-0.0021	-0.0015	-2.1784e-06	0.000455	0.000211	0.000177	0.000426	0.000647	8.1465e-05	0.000854	0.000239
	0.000388	0.00425	0.00414	0.00551	0.00704	0.00847	0.01067	0.01259	0.01478	0.01512	0.01302	0.01053	0.00641	0.000795	-0.00109	-0.00312	-0.00508	-0.00684	-0.00956	-0.01344	-0.01683	-0.02131	-0.02635	-0.02851	-0.02741	-0.02286	-0.01721	-0.0127	-0.00905	-0.00548	-0.00329	-0.0021	-0.000816	-2.1784e-06	-0.00022	0.000878	0.000177	0.000426	0.000647	0.000768	0.000854	0.000239
	0.0004	0.00425	0.00473	0.00495	0.00704	0.00847	0.01067	0.01259	0.01478	0.01554	0.01302	0.01053	0.00602	0.00115	-0.00146	-0.00348	-0.00508	-0.00737	-0.00956	-0.01344	-0.0175	-0.02194	-0.02697	-0.02851	-0.02741	-0.02351	-0.01721	-0.0127	-0.00905	-0.0048	-0.00329	-0.0021	-0.000816	-2.1784e-06	0.000455	0.000878	0.000177	0.000426	0.000647	8.1465e-05	0.000181	0.000239
	0.000412	0.00363	0.00414	0.00551	0.00704	0.00847	0.01129	0.01259	0.01524	0.01597	0.01341	0.01092	0.00641	0.000795	-0.00146	-0.00384	-0.00508	-0.00737	-0.01017	-0.01411	-0.0175	-0.02194	-0.02635	-0.02851	-0.02741	-0.02351	-0.01721	-0.01335	-0.00839	-0.0048	-0.00329	-0.0021	-0.000816	-2.1784e-06	-0.00022	0.000878	0.000177	0.00113	-3.5795e-05	0.000768	0.000181	0.000239
	0.000425	0.00425	0.00473	0.00551	0.00648	0.00905	0.01129	0.01259	0.01524	0.01597	0.01341	0.01092	0.00641	0.000795	-0.00146	-0.00384	-0.00554	-0.00737	-0.01017	-0.01411	-0.0175	-0.02194	-0.02697	-0.02851	-0.02741	-0.02286	-0.01721	-0.0127	-0.00905	-0.00548	-0.00329	-0.0021	-0.000816	-2.1784e-06	-0.00022	0.000878	0.000177	0.000426	-3.5795e-05	0.000768	0.000181	0.000239
	0.000438	0.00425	0.00414	0.00551	0.00704	0.00905	0.01191	0.01327	0.01524	0.01597	0.01341	0.01092	0.00641	0.000795	-0.00146	-0.00384	-0.00554	-0.00737	-0.01017	-0.01411	-0.0175	-0.02194	-0.02697	-0.02851	-0.02741	-0.02286	-0.01721	-0.0127	-0.00905	-0.00548	-0.00329	-0.0021	-0.000816	-2.1784e-06	-0.00022	0.000878	0.000857	0.000426	-3.5795e-05	0.000768	0.000181	0.000239
	0.00045	0.00363	0.00414	0.00551	0.00704	0.00963	0.01129	0.01327	0.0157	0.01639	0.01381	0.01132	0.00641	0.000795	-0.00146	-0.00419	-0.00554	-0.00789	-0.01017	-0.01411	-0.01817	-0.02257	-0.02697	-0.02851	-0.02741	-0.02351	-0.01721	-0.0127	-0.00839	-0.00548	-0.00329	-0.0021	-0.000816	-2.1784e-06	-0.00022	0.000878	0.000177	0.000426	0.000647	0.000768	0.000181	0.000239
	0.000463	0.00487	0.00414	0.00551	0.00704	0.00905	0.01191	0.01327	0.0157	0.01639	0.01381	0.01132	0.00641	0.000795	-0.00184	-0.00419	-0.00601	-0.00841	-0.01017	-0.01477	-0.01817	-0.02257	-0.02697	-0.02851	-0.02741	-0.02351	-0.01653	-0.0127	-0.00905	-0.00548	-0.00329	-0.0021	-0.000132	-2.1784e-06	-0.00022	0.000878	0.000177	0.000426	-3.5795e-05	8.1465e-05	0.000181	0.000239
	0.000475	0.00425	0.00414	0.00551	0.00704	0.00963	0.01191	0.01327	0.0157	0.01639	0.01381	0.01132	0.00641	0.000441	-0.00184	-0.00419	-0.00647	-0.00841	-0.01079	-0.01477	-0.01817	-0.02257	-0.02697	-0.02851	-0.02741	-0.02351	-0.01653	-0.0127	-0.00905	-0.0048	-0.00329	-0.0021	-0.000816	-2.1784e-06	-0.00022	0.000878	0.000857	0.000426	-3.5795e-05	0.000768	0.000181	0.000239
	0.000488	0.00425	0.00414	0.00551	0.00704	0.00963	0.01191	0.01327	0.01616	0.01681	0.0142	0.01132	0.00641	0.000441	-0.00221	-0.00455	-0.00601	-0.00841	-0.01079	-0.01477	-0.01817	-0.02257	-0.0276	-0.02915	-0.02741	-0.02286	-0.01721	-0.0127	-0.00839	-0.0048	-0.00329	-0.00143	-0.000816	-2.1784e-06	-0.00022	0.000211	0.000177	0.000426	-3.5795e-05	0.000768	0.000181	0.000239
	0.0005	0.00425	0.00414	0.00551	0.00704	0.00963	0.01253	0.01327	0.01616	0.01681	0.0142	0.01171	0.00641	0.000441	-0.00221	-0.00455	-0.00647	-0.00894	-0.01079	-0.01477	-0.01884	-0.02257	-0.0276	-0.02915	-0.02741	-0.02286	-0.01721	-0.0127	-0.00905	-0.0048	-0.00329	-0.0021	-0.000816	-2.1784e-06	0.000455	0.000211	0.000857	0.000426	-3.5795e-05	8.1465e-05	0.000181	0.000239
	0.000513	0.00425	0.00414	0.00608	0.00704	0.00963	0.01253	0.01395	0.01663	0.01723	0.01459	0.01132	0.00641	0.000441	-0.00221	-0.00455	-0.00647	-0.00894	-0.01141	-0.01543	-0.01884	-0.02257	-0.0276	-0.02915	-0.02741	-0.02351	-0.01653	-0.0127	-0.00839	-0.0048	-0.00329	-0.00143	-0.000816	-2.1784e-06	0.000455	0.000878	0.000177	0.000426	0.000647	0.000768	0.000181	0.000239
	0.000525	0.00363	0.00414	0.00551	0.00704	0.00963	0.01253	0.01395	0.01663	0.01723	0.01459	0.01132	0.00641	0.000441	-0.00258	-0.00491	-0.00647	-0.00841	-0.01141	-0.01543	-0.01884	-0.0232	-0.0276	-0.02915	-0.02741	-0.02351	-0.01653	-0.0127	-0.00905	-0.0048	-0.00329	-0.0021	-0.000816	-0.000699	-0.00022	0.000878	0.000177	0.000426	0.000647	0.000768	0.000181	0.000239
	0.000537	0.00425	0.00414	0.00551	0.00704	0.00963	0.01253	0.01463	0.01663	0.01723	0.01459	0.01171	0.00641	0.000441	-0.00221	-0.00491	-0.00694	-0.00894	-0.01141	-0.01543	-0.01884	-0.0232	-0.0276	-0.02915	-0.02741	-0.02351	-0.01653	-0.0127	-0.00839	-0.0048	-0.00329	-0.0021	-0.000816	-2.1784e-06	-0.00022	0.000211	0.000177	0.000426	-3.5795e-05	8.1465e-05	0.000181	0.000239
	0.00055	0.00363	0.00473	0.00551	0.00704	0.00963	0.01253	0.01395	0.01709	0.01723	0.01459	0.01171	0.00641	0.000441	-0.00258	-0.00491	-0.00694	-0.00946	-0.01141	-0.01543	-0.01884	-0.0232	-0.0276	-0.02915	-0.02741	-0.02351	-0.01721	-0.0127	-0.00839	-0.0048	-0.00329	-0.00143	-0.000816	-2.1784e-06	-0.00022	0.000211	0.000177	0.000426	-3.5795e-05	0.000768	0.000181	0.000239
	0.000563	0.00425	0.00414	0.00551	0.00704	0.00963	0.01315	0.01395	0.01709	0.01766	0.01499	0.01171	0.00641	8.6709e-05	-0.00258	-0.00491	-0.00694	-0.00946	-0.01141	-0.01543	-0.01951	-0.0232	-0.0276	-0.02915	-0.02741	-0.02351	-0.01653	-0.0127	-0.00839	-0.0048	-0.00329	-0.00143	-0.000816	-2.1784e-06	-0.00022	0.000211	0.000857	0.000426	-3.5795e-05	0.000768	0.000854	0.000239
	0.000575	0.00425	0.00414	0.00551	0.00704	0.01021	0.01315	0.01463	0.01709	0.01766	0.01459	0.01171	0.00641	8.6709e-05	-0.00295	-0.00491	-0.00694	-0.00946	-0.01202	-0.0161	-0.01951	-0.0232	-0.02822	-0.02915	-0.02741	-0.02286	-0.01653	-0.01204	-0.00839	-0.0048	-0.00329	-0.0021	-0.000816	-2.1784e-06	-0.00022	0.000878	0.000177	0.000426	-3.5795e-05	0.000768	0.000854	0.000239
	0.000588	0.00425	0.00414	0.00551	0.0076	0.01021	0.01253	0.01463	0.01709	0.01808	0.01499	0.0121	0.00641	8.6709e-05	-0.00295	-0.00527	-0.0074	-0.00946	-0.01202	-0.0161	-0.02017	-0.0232	-0.0276	-0.02915	-0.02741	-0.02286	-0.01721	-0.0127	-0.00839	-0.0048	-0.00329	-0.00143	-0.000816	-2.1784e-06	0.000455	0.000211	0.000177	0.000426	-3.5795e-05	0.000768	0.000181	0.000239
	0.0006	0.00363	0.00473	0.00551	0.00704	0.00963	0.01315	0.01463	0.01709	0.01808	0.01499	0.0121	0.00641	8.6709e-05	-0.00295	-0.00527	-0.0074	-0.00946	-0.01202	-0.0161	-0.01951	-0.0232	-0.02822	-0.02915	-0.02741	-0.02351	-0.01721	-0.0127	-0.00839	-0.0048	-0.00329	-0.00143	-0.000816	-2.1784e-06	-0.00022	0.000878	0.000857	0.000426	-3.5795e-05	8.1465e-05	0.000181	-0.000424
	0.000612	0.00363	0.00414	0.00551	0.0076	0.00963	0.01315	0.01463	0.01755	0.01808	0.01538	0.0121	0.00641	8.6709e-05	-0.00295	-0.00527	-0.0074	-0.00998	-0.01202	-0.0161	-0.02017	-0.02383	-0.02822	-0.02915	-0.02741	-0.02286	-0.01653	-0.01204	-0.00839	-0.0048	-0.00262	-0.00143	-0.000816	-2.1784e-06	-0.00022	0.000211	0.000177	0.000426	0.000647	0.000768	0.000181	0.000239
	0.000625	0.00363	0.00414	0.00551	0.0076	0.01021	0.01315	0.01463	0.01755	0.01808	0.01538	0.0121	0.00641	8.6709e-05	-0.00295	-0.00527	-0.00786	-0.00946	-0.01202	-0.0161	-0.01951	-0.02383	-0.02822	-0.02915	-0.02741	-0.02286	-0.01653	-0.01204	-0.00839	-0.0048	-0.00262	-0.0021	-0.000816	-0.000699	-0.00022	0.000878	0.000177	0.00113	-3.5795e-05	0.000768	0.000181	0.000239
	0.000638	0.00425	0.00414	0.00551	0.0076	0.01021	0.01315	0.01463	0.01802	0.01808	0.01538	0.01171	0.00641	8.6709e-05	-0.00295	-0.00562	-0.0074	-0.00998	-0.01202	-0.0161	-0.02017	-0.02383	-0.02822	-0.02979	-0.02741	-0.02286	-0.01653	-0.01204	-0.00839	-0.0048	-0.00262	-0.00143	-0.0015	-2.1784e-06	0.000455	0.000211	0.000177	0.000426	-3.5795e-05	0.000768	0.000181	0.000239
	0.00065	0.00425	0.00414	0.00608	0.0076	0.01021	0.01315	0.01531	0.01802	0.0185	0.01538	0.0121	0.00641	-0.000267	-0.00332	-0.00562	-0.00786	-0.00998	-0.01264	-0.0161	-0.02017	-0.02383	-0.02822	-0.02979	-0.02741	-0.02286	-0.01653	-0.01204	-0.00774	-0.0048	-0.00262	-0.00143	-0.000816	-2.1784e-06	0.000455	0.000211	0.000177	0.00113	-3.5795e-05	0.000768	0.000181	0.000239
	0.000663	0.00425	0.00473	0.00551	0.0076	0.01021	0.01315	0.01531	0.01802	0.0185	0.01538	0.0121	0.00641	-0.000267	-0.00295	-0.00527	-0.00786	-0.00998	-0.01202	-0.01676	-0.02017	-0.02383	-0.02822	-0.02915	-0.02741	-0.02286	-0.01586	-0.01204	-0.00839	-0.0048	-0.00262	-0.00143	-0.000816	-0.000699	0.000455	0.000211	0.000177	0.000426	-3.5795e-05	8.1465e-05	0.000854	0.000239
	0.000675	0.00363	0.00414	0.00608	0.0076	0.01021	0.01315	0.01463	0.01802	0.0185	0.01538	0.0121	0.00641	-0.000267	-0.00332	-0.00562	-0.00786	-0.00998	-0.01264	-0.01676	-0.02017	-0.02383	-0.02822	-0.02915	-0.02741	-0.02286	-0.01653	-0.01204	-0.00774	-0.0048	-0.00262	-0.00143	-0.000816	-2.1784e-06	-0.00022	0.000211	0.000177	0.00113	0.000647	0.000768	0.000854	-0.000424
	0.000688	0.00363	0.00414	0.00608	0.0076	0.01021	0.01377	0.01463	0.01802	0.0185	0.01578	0.0121	0.00641	-0.000267	-0.00332	-0.00562	-0.00786	-0.00998	-0.01264	-0.01676	-0.02017	-0.02446	-0.02822	-0.02979	-0.02805	-0.02286	-0.01653	-0.01204	-0.00774	-0.0048	-0.00262	-0.00143	-0.000132	-2.1784e-06	0.000455	0.000211	0.000177	0.000426	-3.5795e-05	0.000768	0.000181	0.000239
	0.0007	0.00363	0.00414	0.00608	0.0076	0.01079	0.01315	0.01531	0.01802	0.01893	0.01578	0.0121	0.00679	-0.000267	-0.00332	-0.00562	-0.00786	-0.0105	-0.01264	-0.01676	-0.02084	-0.02383	-0.02822	-0.02979	-0.02741	-0.02286	-0.01653	-0.01204	-0.00839	-0.00411	-0.00262	-0.00143	-0.000816	-2.1784e-06	0.000455	0.000878	0.000177	0.000426	-3.5795e-05	8.1465e-05	0.000181	0.000239
	0.000719	0.00363	0.00414	0.00608	0.0076	0.01079	0.01315	0.01463	0.01871	0.01872	0.01578	0.0121	0.00641	-0.000267	-0.00351	-0.0058	-0.00809	-0.0105	-0.01264	-0.01676	-0.02084	-0.02446	-0.02822	-0.02947	-0.02741	-0.02286	-0.01586	-0.01204	-0.00806	-0.00411	-0.00262	-0.00143	-0.000816	-2.1784e-06	0.000455	0.000211	0.000517	0.000776	0.000305	0.000425	0.000518	0.000239
	0.000744	0.00394	0.00414	0.00608	0.0076	0.01079	0.01315	0.01497	0.01848	0.01893	0.01578	0.0121	0.00641	-0.000444	-0.00351	-0.00616	-0.00809	-0.01076	-0.01295	-0.01676	-0.02084	-0.02446	-0.02853	-0.02947	-0.02741	-0.02286	-0.01653	-0.01204	-0.00774	-0.00445	-0.00262	-0.00143	-0.000816	-2.1784e-06	0.000455	0.000544	0.000177	0.000426	-3.5795e-05	0.000425	0.000854	0.000239
	0.000769	0.00363	0.00444	0.00608	0.0076	0.01079	0.01346	0.01531	0.01848	0.01893	0.01578	0.0121	0.0066	-0.000444	-0.00369	-0.00598	-0.00833	-0.01076	-0.01295	-0.01709	-0.02084	-0.02446	-0.02822	-0.02915	-0.02741	-0.02254	-0.01586	-0.01139	-0.00806	-0.00445	-0.00262	-0.00143	-0.000816	-2.1784e-06	0.000455	0.000878	0.000517	0.000426	0.000305	0.000768	0.000518	0.000239
	0.000794	0.00363	0.00414	0.00608	0.0076	0.01079	0.01377	0.01531	0.01848	0.01893	0.01578	0.0123	0.0066	-0.000621	-0.00388	-0.00634	-0.00833	-0.01102	-0.01356	-0.01742	-0.02084	-0.02446	-0.02884	-0.02947	-0.02741	-0.02254	-0.01586	-0.01171	-0.00774	-0.00411	-0.00262	-0.00143	-0.000816	-2.1784e-06	0.000118	0.000878	0.000177	0.000426	-3.5795e-05	8.1465e-05	0.000518	0.000239
	0.000819	0.00363	0.00414	0.00608	0.0076	0.01079	0.01346	0.01565	0.01895	0.01935	0.01578	0.0123	0.00679	-0.000621	-0.00369	-0.00634	-0.00856	-0.01102	-0.01325	-0.01742	-0.02117	-0.02509	-0.02884	-0.02979	-0.02741	-0.02286	-0.01586	-0.01171	-0.00774	-0.00411	-0.00262	-0.0011	-0.000816	-2.1784e-06	0.000455	0.000544	0.000177	0.000426	-3.5795e-05	8.1465e-05	0.000518	0.000239
	0.000844	0.00363	0.00444	0.00608	0.00817	0.0105	0.01377	0.01531	0.01871	0.01935	0.01597	0.0125	0.0066	-0.000621	-0.00388	-0.00634	-0.00856	-0.01102	-0.01356	-0.01742	-0.0215	-0.02478	-0.02884	-0.02947	-0.02741	-0.02222	-0.01552	-0.01139	-0.00741	-0.00411	-0.00262	-0.00143	-0.000474	-2.1784e-06	0.000455	0.000544	0.000517	0.000426	0.000305	0.000768	0.000854	0.000239
	0.000869	0.00363	0.00444	0.00608	0.00817	0.01079	0.01377	0.01565	0.01895	0.01935	0.01597	0.0125	0.0066	-0.000621	-0.00406	-0.00651	-0.00879	-0.01154	-0.01356	-0.01742	-0.0215	-0.02509	-0.02884	-0.02915	-0.02741	-0.02222	-0.01586	-0.01139	-0.00708	-0.00411	-0.00228	-0.000767	-0.000816	-2.1784e-06	0.000455	0.000544	0.000517	0.000426	0.000305	0.000425	0.000181	0.000239
	0.000894	0.00394	0.00473	0.00608	0.0076	0.01079	0.01377	0.01599	0.01895	0.01935	0.01617	0.0125	0.0066	-0.000621	-0.00406	-0.00634	-0.00902	-0.01128	-0.01387	-0.01742	-0.02117	-0.02509	-0.02884	-0.02947	-0.02741	-0.02222	-0.01586	-0.01139	-0.00741	-0.00411	-0.00262	-0.000767	-0.000474	-2.1784e-06	0.000118	0.000544	0.000177	0.000426	0.000305	8.1465e-05	0.000181	0.000239
	0.000919	0.00363	0.00414	0.00608	0.00817	0.01079	0.01377	0.01565	0.01895	0.01935	0.01597	0.0125	0.00679	-0.000797	-0.00406	-0.00651	-0.00879	-0.01154	-0.01387	-0.01775	-0.0215	-0.02509	-0.02884	-0.02947	-0.02709	-0.02222	-0.01586	-0.01139	-0.00741	-0.00411	-0.00194	-0.0011	-0.000474	-2.1784e-06	0.000455	0.000544	0.000517	0.000426	0.000647	0.000425	0.000518	0.000239
	0.000944	0.00363	0.00414	0.00608	0.00817	0.01079	0.01346	0.01531	0.01895	0.01957	0.01597	0.0125	0.0066	-0.000621	-0.00443	-0.00669	-0.00925	-0.0118	-0.01417	-0.01808	-0.0215	-0.02509	-0.02916	-0.02915	-0.02741	-0.02222	-0.01552	-0.01106	-0.00708	-0.00411	-0.00228	-0.0011	-0.000474	-2.1784e-06	0.000455	0.000878	0.000517	0.000426	0.000647	0.000425	0.000854	0.000239
	0.000969	0.00363	0.00444	0.00608	0.00817	0.01079	0.01377	0.01599	0.01895	0.01935	0.01597	0.0127	0.00641	-0.000797	-0.00425	-0.00669	-0.00948	-0.0118	-0.01387	-0.01808	-0.02117	-0.02509	-0.02884	-0.02915	-0.02741	-0.02222	-0.01552	-0.01073	-0.00708	-0.00377	-0.00194	-0.00143	-0.000816	-0.00035	0.000455	0.000878	0.000177	0.000426	0.000647	0.000425	0.000181	0.000239
	0.000994	0.00363	0.00414	0.00608	0.00817	0.01108	0.01377	0.01565	0.01895	0.01935	0.01617	0.0125	0.00641	-0.000797	-0.00443	-0.00687	-0.00925	-0.0118	-0.01417	-0.01808	-0.0215	-0.02509	-0.02884	-0.02915	-0.02741	-0.02222	-0.01518	-0.01073	-0.00708	-0.00377	-0.00194	-0.000767	-0.000474	0.000347	0.000455	0.000878	0.000177	0.000776	0.000647	0.000768	0.000181	0.000239
	0.00102	0.00363	0.00414	0.00608	0.00817	0.01079	0.01377	0.01599	0.01895	0.01978	0.01617	0.0125	0.00641	-0.000797	-0.00443	-0.00687	-0.00948	-0.01206	-0.01417	-0.01808	-0.0215	-0.0254	-0.02884	-0.02915	-0.02676	-0.02222	-0.01518	-0.01073	-0.00708	-0.00342	-0.00194	-0.000767	-0.000474	-2.1784e-06	0.000455	0.000544	0.000517	0.000426	0.000305	0.000425	0.000518	0.000239
	0.00104	0.00363	0.00414	0.00608	0.00788	0.01079	0.01408	0.01565	0.01895	0.01957	0.01617	0.0127	0.00641	-0.000974	-0.00443	-0.00705	-0.00948	-0.01206	-0.01448	-0.01808	-0.0215	-0.02509	-0.02884	-0.02915	-0.02676	-0.0219	-0.01518	-0.01073	-0.00643	-0.00342	-0.00194	-0.000767	-0.000474	-2.1784e-06	0.000455	0.000878	0.000517	0.000426	-3.5795e-05	0.000425	0.000181	0.000239
	0.00107	0.00363	0.00414	0.00608	0.0076	0.01108	0.01377	0.01599	0.01895	0.01957	0.01637	0.0125	0.00641	-0.000974	-0.00443	-0.00705	-0.00948	-0.01206	-0.01448	-0.01841	-0.0215	-0.02509	-0.02884	-0.02915	-0.02676	-0.02222	-0.01518	-0.0104	-0.00675	-0.00342	-0.00194	-0.000767	-0.000132	-2.1784e-06	0.000455	0.000544	0.000177	0.000776	0.000647	0.000425	0.000518	0.000239
	0.00109	0.00363	0.00414	0.00608	0.00817	0.01079	0.01408	0.01565	0.01895	0.01978	0.01617	0.0127	0.00641	-0.000974	-0.00462	-0.00723	-0.00971	-0.01206	-0.01448	-0.01841	-0.02183	-0.02509	-0.02884	-0.02915	-0.02676	-0.0219	-0.01518	-0.0104	-0.00708	-0.00342	-0.00161	-0.00143	-0.000132	-2.1784e-06	0.000455	0.000878	0.000517	0.000426	0.000305	0.000425	0.000518	0.000239
	0.00112	0.00363	0.00414	0.00608	0.00817	0.01079	0.01377	0.01633	0.01895	0.01935	0.01617	0.0127	0.00641	-0.000974	-0.00443	-0.00705	-0.00971	-0.01206	-0.01448	-0.01841	-0.0215	-0.0254	-0.02884	-0.02915	-0.02676	-0.02158	-0.0145	-0.0104	-0.00708	-0.00342	-0.00194	-0.000767	-0.000132	-2.1784e-06	0.000455	0.000544	0.000177	0.000426	0.000647	0.000425	0.000518	0.000239
	0.00114	0.00363	0.00414	0.00608	0.00788	0.01079	0.01377	0.01599	0.01895	0.01978	0.01637	0.0125	0.00621	-0.00115	-0.0048	-0.0074	-0.00971	-0.01232	-0.01478	-0.01874	-0.02183	-0.02509	-0.02884	-0.02883	-0.02676	-0.02158	-0.01484	-0.0104	-0.00643	-0.00308	-0.00161	-0.000767	-0.000132	-2.1784e-06	0.000455	0.000878	0.000177	0.000426	0.000305	0.000425	0.000181	0.000239
	0.00117	0.00363	0.00414	0.00608	0.00788	0.01108	0.01408	0.01599	0.01895	0.01957	0.01617	0.0127	0.00641	-0.00115	-0.00462	-0.00705	-0.01017	-0.01232	-0.01448	-0.01808	-0.0215	-0.02509	-0.02884	-0.02915	-0.02676	-0.02158	-0.0145	-0.01007	-0.00643	-0.00273	-0.00161	-0.000767	-0.000132	-2.1784e-06	0.000455	0.000211	0.000517	0.000426	0.000305	0.000768	0.000518	0.000239
	0.00119	0.00363	0.00414	0.00608	0.00817	0.01108	0.01377	0.01599	0.01918	0.01957	0.01617	0.0125	0.00641	-0.00115	-0.0048	-0.00723	-0.01017	-0.01232	-0.01509	-0.01841	-0.02183	-0.02572	-0.02884	-0.02915	-0.02644	-0.02158	-0.0145	-0.01007	-0.00643	-0.00308	-0.00194	-0.000767	-0.000132	-2.1784e-06	0.000455	0.000544	0.000177	0.000426	0.000647	0.000425	0.000518	0.00057
	0.00122	0.00363	0.00414	0.00608	0.00788	0.01079	0.01408	0.01599	0.01918	0.01957	0.01617	0.0125	0.00621	-0.00115	-0.00499	-0.0074	-0.00971	-0.01232	-0.01509	-0.01808	-0.02217	-0.0254	-0.02884	-0.02883	-0.02644	-0.02126	-0.0145	-0.01007	-0.00643	-0.00273	-0.00194	-0.000767	-0.000132	-2.1784e-06	0.000455	0.000544	0.000177	0.000426	0.000647	0.000425	0.000181	0.000239
	0.00124	0.00363	0.00444	0.00608	0.00817	0.01137	0.01377	0.01565	0.01918	0.01978	0.01617	0.0125	0.00621	-0.000974	-0.0048	-0.00723	-0.00994	-0.01257	-0.01448	-0.01874	-0.02183	-0.02509	-0.02884	-0.02915	-0.02644	-0.02158	-0.0145	-0.01007	-0.0061	-0.00273	-0.00161	-0.000767	-0.000132	-2.1784e-06	0.000455	0.000544	0.000517	0.000426	0.000647	0.000768	0.000181	0.000239
	0.00127	0.00332	0.00414	0.00608	0.00788	0.01079	0.01377	0.01565	0.01918	0.01935	0.01617	0.0125	0.00621	-0.00133	-0.0048	-0.0074	-0.01017	-0.01232	-0.01509	-0.01874	-0.02217	-0.02509	-0.02884	-0.02851	-0.02644	-0.02093	-0.01416	-0.00974	-0.00643	-0.00273	-0.00127	-0.000767	-0.000132	-2.1784e-06	0.000455	0.000544	0.000517	0.000426	0.000647	0.000768	0.000518	0.000239
	0.00129	0.00363	0.00414	0.00608	0.00788	0.01079	0.01377	0.01599	0.01918	0.01935	0.01617	0.0123	0.00602	-0.00133	-0.0048	-0.0074	-0.01017	-0.01257	-0.01448	-0.01874	-0.02183	-0.02509	-0.02884	-0.02851	-0.02612	-0.02093	-0.01416	-0.00974	-0.00643	-0.00273	-0.00161	-0.000767	-0.000132	0.000695	0.000455	0.000878	0.000177	0.000426	0.000647	0.000768	0.000854	0.000239
	0.00132	0.00363	0.00444	0.00608	0.00788	0.01108	0.01377	0.01565	0.01895	0.01935	0.01617	0.0121	0.00602	-0.0015	-0.0048	-0.0074	-0.01017	-0.01257	-0.01509	-0.01874	-0.02217	-0.02572	-0.02884	-0.02851	-0.02612	-0.02093	-0.01382	-0.00941	-0.0061	-0.00273	-0.00127	-0.000433	-0.000132	-2.1784e-06	0.00113	0.000544	0.000517	0.000426	0.000647	0.000768	0.000518	0.000239
	0.00134	0.00363	0.00444	0.00608	0.00817	0.01079	0.01377	0.01599	0.01918	0.01914	0.01617	0.0121	0.00602	-0.0015	-0.00499	-0.0074	-0.01017	-0.01257	-0.01478	-0.01874	-0.02217	-0.02509	-0.02853	-0.02851	-0.02612	-0.02061	-0.01382	-0.00974	-0.00577	-0.00273	-0.00127	-0.000433	-0.000132	0.000695	0.000793	0.000211	0.000177	0.000776	0.000305	0.000768	0.000518	0.000239
	0.00137	0.00332	0.00444	0.00608	0.00817	0.01079	0.01377	0.01599	0.01895	0.01914	0.01597	0.0121	0.00602	-0.0015	-0.00499	-0.0074	-0.01017	-0.01257	-0.01509	-0.01874	-0.02183	-0.0254	-0.02884	-0.02819	-0.02612	-0.02061	-0.01382	-0.00941	-0.00577	-0.00239	-0.00127	-0.000433	-0.000132	0.000695	0.000455	0.000544	0.000517	0.000426	0.000647	0.000425	0.000854	0.000239
	0.00139	0.00332	0.00444	0.00608	0.00817	0.01108	0.01377	0.01565	0.01895	0.01935	0.01578	0.01191	0.00602	-0.0015	-0.0048	-0.0074	-0.00994	-0.01283	-0.01478	-0.01874	-0.02183	-0.0254	-0.02884	-0.02851	-0.02547	-0.02093	-0.01382	-0.00974	-0.00577	-0.00239	-0.00127	-0.000767	-0.000132	0.000695	0.000455	0.000544	0.000517	0.000426	0.000647	0.000425	0.000518	0.000239
	0.00142	0.00363	0.00414	0.00608	0.00817	0.01079	0.01377	0.01565	0.01895	0.01893	0.01578	0.0121	0.00621	-0.00168	-0.0048	-0.0074	-0.01017	-0.01257	-0.01448	-0.01874	-0.0215	-0.02572	-0.02853	-0.02819	-0.02547	-0.02061	-0.01382	-0.00941	-0.00544	-0.00273	-0.00127	-9.9398e-05	0.000211	0.000347	0.000455	0.000878	0.000517	0.000426	0.000647	0.000768	0.000518	0.000239
	0.00144	0.00332	0.00414	0.00608	0.00817	0.01079	0.01377	0.01531	0.01871	0.01935	0.01578	0.01191	0.00621	-0.00168	-0.0048	-0.00776	-0.01017	-0.01257	-0.01448	-0.01841	-0.02217	-0.02509	-0.02853	-0.02851	-0.02547	-0.02061	-0.01382	-0.00941	-0.00544	-0.00239	-0.00127	-9.9398e-05	0.000554	0.000695	0.000793	0.000878	0.000517	0.000426	0.000305	0.000425	0.000181	0.000239
	0.00147	0.00301	0.00444	0.00608	0.00817	0.01079	0.01346	0.01531	0.01895	0.01914	0.01578	0.0121	0.00602	-0.0015	-0.00499	-0.00776	-0.01017	-0.01257	-0.01448	-0.01874	-0.0215	-0.0254	-0.02853	-0.02787	-0.02547	-0.02061	-0.01348	-0.00908	-0.00544	-0.00204	-0.00127	-9.9398e-05	0.000554	0.000695	0.000455	0.000878	0.000517	0.000426	0.000647	0.000768	0.000518	0.000239
	0.00149	0.00363	0.00444	0.00608	0.00817	0.01079	0.01315	0.01531	0.01871	0.01893	0.01578	0.01191	0.00602	-0.00168	-0.00499	-0.00758	-0.01017	-0.01257	-0.01478	-0.01874	-0.0215	-0.0254	-0.02822	-0.02787	-0.02547	-0.02029	-0.01348	-0.00875	-0.00577	-0.00204	-0.00127	-0.000433	0.000211	0.000695	0.000793	0.000544	0.000177	0.000426	0.000647	0.000425	0.000518	0.000239
	0.00152	0.00363	0.00414	0.00636	0.00788	0.01079	0.01315	0.01531	0.01848	0.01914	0.01558	0.0121	0.00583	-0.00168	-0.0048	-0.00776	-0.01017	-0.01257	-0.01478	-0.01874	-0.0215	-0.02572	-0.02822	-0.02787	-0.02514	-0.02029	-0.01314	-0.00941	-0.00511	-0.00204	-0.00127	-0.000433	0.000211	0.000695	0.000455	0.000878	0.000177	0.000426	0.000647	0.000425	0.000518	0.00057
	0.00154	0.00363	0.00444	0.00608	0.0076	0.01079	0.01346	0.01531	0.01825	0.01893	0.01538	0.0121	0.00583	-0.00168	-0.00517	-0.00758	-0.0104	-0.01257	-0.01509	-0.01874	-0.0215	-0.02572	-0.02791	-0.02787	-0.02547	-0.02029	-0.01348	-0.00875	-0.00544	-0.00204	-0.00127	-0.000433	0.000211	0.000695	0.000793	0.000544	0.000517	0.000426	0.000647	0.000425	0.000181	0.000239
	0.00157	0.00363	0.00414	0.00579	0.00817	0.01079	0.01377	0.01531	0.01825	0.01893	0.01558	0.01191	0.00602	-0.00168	-0.00517	-0.00776	-0.01017	-0.01257	-0.01478	-0.01874	-0.02183	-0.0254	-0.02791	-0.02787	-0.02482	-0.01996	-0.01314	-0.00875	-0.00544	-0.00204	-0.000931	-0.000433	0.000554	0.000347	0.000455	0.000878	0.000517	7.5812e-05	0.000647	0.000425	0.000518	0.00057
	0.00159	0.00332	0.00414	0.00608	0.00817	0.0105	0.01377	0.01565	0.01825	0.01893	0.01558	0.01191	0.00602	-0.00168	-0.00517	-0.00758	-0.01017	-0.01257	-0.01478	-0.01841	-0.0215	-0.02509	-0.02822	-0.02787	-0.02482	-0.01964	-0.01314	-0.00875	-0.00511	-0.00204	-0.000594	-0.000433	0.000554	0.000695	0.000455	0.000544	0.000177	0.000426	0.000647	0.000425	0.000181	0.000239
	0.00162	0.00363	0.00414	0.00608	0.0076	0.01079	0.01315	0.01531	0.01848	0.01893	0.01538	0.01191	0.00583	-0.0015	-0.00536	-0.00776	-0.0104	-0.01257	-0.01509	-0.01874	-0.0215	-0.02509	-0.02791	-0.02787	-0.02482	-0.01964	-0.01314	-0.00875	-0.00577	-0.00204	-0.000931	-9.9398e-05	0.000554	-2.1784e-06	0.000793	0.000878	0.000177	0.000426	0.000305	0.000768	0.000181	0.000239
	0.00164	0.00363	0.00414	0.00579	0.0076	0.01021	0.01346	0.01531	0.01802	0.01872	0.01538	0.01191	0.00564	-0.00168	-0.00517	-0.00776	-0.01017	-0.01257	-0.01509	-0.01841	-0.0215	-0.02509	-0.02791	-0.02787	-0.02482	-0.01964	-0.01314	-0.00875	-0.00511	-0.00204	-0.000594	-9.9398e-05	0.000554	0.000347	0.000455	0.000878	0.000517	0.000426	0.000647	0.000425	0.000181	0.00057
	0.00167	0.00363	0.00385	0.00608	0.00788	0.0105	0.01315	0.01531	0.01848	0.01893	0.01538	0.01191	0.00564	-0.0015	-0.00517	-0.00776	-0.0104	-0.01257	-0.01509	-0.01874	-0.0215	-0.02509	-0.02791	-0.02787	-0.02482	-0.01964	-0.0128	-0.00875	-0.00511	-0.00204	-0.000931	-9.9398e-05	0.000554	0.000695	0.000793	0.000878	0.000517	0.000426	0.000647	0.000425	0.000181	0.000239
	0.00169	0.00363	0.00414	0.00608	0.00788	0.01079	0.01315	0.01531	0.01802	0.01872	0.01538	0.01171	0.00564	-0.00168	-0.00517	-0.00776	-0.0104	-0.01257	-0.01478	-0.01808	-0.0215	-0.02509	-0.02791	-0.02787	-0.02449	-0.01964	-0.0128	-0.00809	-0.00511	-0.00204	-0.000594	-9.9398e-05	0.000554	0.000695	0.000455	0.000544	0.000517	0.000426	0.000647	0.000425	0.000518	0.000239
	0.00172	0.00301	0.00414	0.00608	0.0076	0.01021	0.01315	0.01531	0.01802	0.0185	0.01538	0.01171	0.00564	-0.00168	-0.00517	-0.00776	-0.0104	-0.01257	-0.01509	-0.01841	-0.0215	-0.02509	-0.02791	-0.02755	-0.02482	-0.01899	-0.0128	-0.00809	-0.00445	-0.00135	-0.000594	-9.9398e-05	0.000554	0.000347	0.000793	0.000211	0.000517	0.000426	0.000988	0.000425	0.000518	0.00057
	0.00174	0.00363	0.00414	0.00608	0.0076	0.01021	0.01315	0.01531	0.01802	0.0185	0.01538	0.01171	0.00545	-0.00168	-0.00517	-0.00776	-0.0104	-0.01283	-0.01509	-0.01841	-0.0215	-0.02509	-0.0276	-0.02755	-0.02482	-0.01932	-0.01212	-0.00809	-0.00478	-0.0017	-0.000594	-9.9398e-05	0.000554	0.000695	0.000793	0.000878	0.000857	0.000426	0.000647	0.000425	0.000518	0.000239
	0.00177	0.00332	0.00414	0.00608	0.0076	0.01021	0.01315	0.01463	0.01802	0.0185	0.01538	0.01151	0.00545	-0.00168	-0.00517	-0.00776	-0.0104	-0.01257	-0.01509	-0.01808	-0.0215	-0.02509	-0.0276	-0.02723	-0.02417	-0.01899	-0.01246	-0.00809	-0.00478	-0.00135	-0.000256	0.000235	0.000554	0.000695	0.000455	0.000878	0.000177	0.000426	0.000647	0.000425	0.000181	0.000902
	0.00179	0.00332	0.00414	0.00608	0.00788	0.01021	0.01284	0.01463	0.01802	0.01829	0.01499	0.01171	0.00545	-0.00168	-0.00517	-0.00776	-0.0104	-0.01283	-0.01509	-0.01808	-0.02117	-0.02478	-0.0276	-0.02723	-0.02417	-0.01899	-0.01212	-0.00776	-0.00445	-0.00135	-0.000594	-9.9398e-05	0.000554	0.000695	0.000455	0.000878	0.000177	0.000426	0.000647	0.000425	0.000181	0.000239
	0.00182	0.00332	0.00414	0.00608	0.0076	0.01021	0.01315	0.01463	0.01802	0.01829	0.01518	0.01132	0.00526	-0.00168	-0.00517	-0.00776	-0.01063	-0.01283	-0.01509	-0.01841	-0.0215	-0.02509	-0.02791	-0.02691	-0.02417	-0.01899	-0.01212	-0.00776	-0.00445	-0.00135	-0.000594	-9.9398e-05	0.000554	0.000695	0.000793	0.000544	0.000177	0.000426	0.000647	0.000425	0.000518	0.000239
	0.00184	0.00363	0.00414	0.00608	0.0076	0.01021	0.01284	0.01463	0.01802	0.01808	0.01499	0.01132	0.00526	-0.00168	-0.00517	-0.00776	-0.01063	-0.01257	-0.01509	-0.01808	-0.02117	-0.02446	-0.0276	-0.02723	-0.02417	-0.01899	-0.01212	-0.00743	-0.00412	-0.00135	-0.000594	-9.9398e-05	0.000554	0.000695	0.000793	0.000544	0.000177	0.000426	0.000305	0.000768	0.000518	0.00057
	0.00187	0.00363	0.00385	0.00608	0.0076	0.01021	0.01253	0.01463	0.01802	0.01808	0.01499	0.01132	0.00545	-0.00203	-0.00517	-0.00758	-0.0104	-0.01257	-0.01509	-0.01808	-0.0215	-0.02478	-0.0276	-0.02723	-0.02384	-0.01899	-0.01212	-0.00743	-0.00445	-0.00135	-0.000594	0.000569	0.000554	0.000695	0.000793	0.000211	0.000177	0.000426	0.000305	8.1465e-05	0.000518	0.000239
	0.00189	0.00301	0.00414	0.00636	0.0076	0.01021	0.01284	0.01463	0.01778	0.01808	0.01499	0.01132	0.00545	-0.00186	-0.00517	-0.00776	-0.01063	-0.01283	-0.01509	-0.01808	-0.0215	-0.02478	-0.02729	-0.02691	-0.02417	-0.01899	-0.01178	-0.00743	-0.00412	-0.00135	-0.000256	0.000569	0.000554	0.000695	0.000793	0.000878	0.000857	0.000776	-3.5795e-05	0.000425	0.000518	0.000239
	0.00192	0.00363	0.00414	0.00608	0.0076	0.00992	0.01253	0.01463	0.01778	0.01808	0.01479	0.01112	0.00526	-0.00186	-0.00517	-0.00758	-0.01063	-0.01257	-0.01448	-0.01808	-0.02117	-0.02478	-0.0276	-0.02691	-0.02384	-0.01899	-0.01178	-0.00743	-0.00379	-0.00135	8.2437e-05	0.000569	0.000554	0.000695	0.000793	0.000544	0.000177	0.000776	-3.5795e-05	0.000425	0.000181	0.000239
	0.00194	0.00301	0.00414	0.00579	0.0076	0.00992	0.01284	0.01429	0.01755	0.01766	0.01459	0.01092	0.00526	-0.00186	-0.00517	-0.00776	-0.0104	-0.01283	-0.01478	-0.01808	-0.02084	-0.02446	-0.02729	-0.02691	-0.02417	-0.01867	-0.01178	-0.00743	-0.00412	-0.00135	8.2437e-05	0.000569	0.000554	0.000695	0.00113	0.000544	0.000517	0.000426	0.000305	8.1465e-05	0.000518	0.00057
	0.00197	0.00363	0.00414	0.00579	0.0076	0.00992	0.01284	0.01463	0.01755	0.01766	0.01459	0.01112	0.00526	-0.00203	-0.00517	-0.00758	-0.01063	-0.01257	-0.01448	-0.01808	-0.02117	-0.02446	-0.02729	-0.02658	-0.02417	-0.01834	-0.01144	-0.00743	-0.00379	-0.00101	8.2437e-05	0.000569	0.000554	0.000695	0.000793	0.000544	0.000857	0.000426	-3.5795e-05	8.1465e-05	0.000181	0.000239
	0.00199	0.00301	0.00414	0.00608	0.00732	0.01021	0.01253	0.01429	0.01755	0.01766	0.01459	0.01092	0.00545	-0.00186	-0.00517	-0.00758	-0.0104	-0.01257	-0.01448	-0.01808	-0.02084	-0.02446	-0.02697	-0.02658	-0.02352	-0.01834	-0.01178	-0.00743	-0.00379	-0.00101	8.2437e-05	0.000235	0.000554	0.00105	0.000793	0.000878	0.000517	0.000426	0.000305	0.000768	0.000518	0.00057
	0.00202	0.00332	0.00414	0.00608	0.0076	0.00963	0.01253	0.01429	0.01755	0.01766	0.0144	0.01092	0.00526	-0.00203	-0.00536	-0.00758	-0.01017	-0.01283	-0.01448	-0.01808	-0.02084	-0.02446	-0.02697	-0.02658	-0.02384	-0.01834	-0.01178	-0.00743	-0.00379	-0.00135	8.2437e-05	0.000569	0.000554	0.000695	0.00113	0.000878	0.000177	0.000426	0.000647	0.000425	0.000181	0.000239
	0.00204	0.00332	0.00414	0.00608	0.00732	0.00963	0.01253	0.01395	0.01709	0.01766	0.01459	0.01092	0.00526	-0.00186	-0.00517	-0.00758	-0.0104	-0.01257	-0.01478	-0.01808	-0.02084	-0.02446	-0.02697	-0.02626	-0.02352	-0.01802	-0.01178	-0.00743	-0.00379	-0.00135	-0.000256	0.000569	0.000554	0.00105	0.00113	0.000878	0.000517	0.000426	0.000305	0.000425	0.000181	0.000239
	0.00207	0.00332	0.00385	0.00579	0.0076	0.00963	0.01253	0.01395	0.01709	0.01744	0.0144	0.01073	0.00526	-0.00203	-0.00517	-0.00776	-0.01063	-0.01257	-0.01448	-0.01808	-0.02117	-0.02478	-0.02666	-0.02658	-0.02352	-0.01834	-0.0111	-0.00743	-0.00379	-0.00135	8.2437e-05	0.000569	0.000897	0.00105	0.000793	0.000878	0.000517	0.000426	0.000305	8.1465e-05	0.000181	0.000239
	0.00209	0.00332	0.00414	0.00608	0.0076	0.00963	0.01222	0.01395	0.01709	0.01766	0.0142	0.01092	0.00526	-0.00186	-0.00554	-0.00776	-0.0104	-0.01257	-0.01448	-0.01808	-0.02084	-0.02446	-0.02697	-0.02626	-0.02352	-0.01834	-0.0111	-0.0071	-0.00346	-0.000661	8.2437e-05	0.000569	0.000897	0.000695	0.00113	0.000878	0.000517	0.000426	0.000305	8.1465e-05	0.000518	0.000239
	0.00213	0.00363	0.00414	0.00594	0.00718	0.00934	0.01253	0.01395	0.01674	0.01713	0.0141	0.01092	0.00517	-0.00203	-0.00536	-0.00767	-0.01051	-0.01257	-0.01509	-0.01808	-0.021	-0.02446	-0.02682	-0.0261	-0.02336	-0.01834	-0.0111	-0.00693	-0.00362	-0.000661	0.000252	0.000569	0.00107	0.000695	0.000793	0.000878	0.000177	0.000426	0.000647	0.000253	0.00035	0.000239
	0.00218	0.00363	0.00444	0.00608	0.00718	0.00963	0.01237	0.01395	0.01674	0.01723	0.0139	0.01082	0.00498	-0.00203	-0.00527	-0.00767	-0.01063	-0.01257	-0.01494	-0.01791	-0.02117	-0.02446	-0.02635	-0.0261	-0.02287	-0.01786	-0.01093	-0.00677	-0.00329	-0.000661	8.2437e-05	0.000569	0.000897	0.00105	0.000962	0.000878	0.000177	0.000426	0.000305	0.000253	0.00035	0.000405
	0.00223	0.00316	0.00414	0.00551	0.00718	0.00934	0.01206	0.01395	0.01663	0.01713	0.01381	0.01053	0.00498	-0.00203	-0.00545	-0.00767	-0.01063	-0.01257	-0.01509	-0.01775	-0.02084	-0.0243	-0.02651	-0.02594	-0.02287	-0.01769	-0.01076	-0.00677	-0.00313	-0.000834	0.000421	0.000569	0.000897	0.00087	0.000793	0.000878	0.000347	0.000426	0.000476	0.000425	0.00035	0.000405
	0.00228	0.00347	0.004	0.00565	0.00704	0.00934	0.01191	0.01395	0.01663	0.01681	0.01381	0.01073	0.00469	-0.00203	-0.00545	-0.00767	-0.0104	-0.01257	-0.01494	-0.01791	-0.02084	-0.02399	-0.02635	-0.02594	-0.02287	-0.01769	-0.01058	-0.00677	-0.00296	-0.000488	0.00059	0.000569	0.00107	0.000695	0.00113	0.000711	0.000347	0.000601	0.000647	0.000425	0.000181	0.00057
	0.00233	0.00347	0.00414	0.00565	0.00676	0.00905	0.01191	0.01395	0.01663	0.0166	0.01371	0.01043	0.0046	-0.00186	-0.00545	-0.00749	-0.01063	-0.01244	-0.01478	-0.01791	-0.02084	-0.02399	-0.02635	-0.02594	-0.0227	-0.01737	-0.01041	-0.0066	-0.00313	-0.000661	0.000759	0.000737	0.000897	0.000695	0.00113	0.000711	0.000177	0.000601	0.000647	0.000425	0.000518	0.000239
	0.00238	0.00301	0.00414	0.00551	0.0069	0.00919	0.0116	0.01344	0.0164	0.0166	0.01371	0.01023	0.0045	-0.00186	-0.00554	-0.00758	-0.01063	-0.01257	-0.01463	-0.01758	-0.02067	-0.02383	-0.02635	-0.02594	-0.02254	-0.01704	-0.01041	-0.0061	-0.0028	-0.000488	0.000759	0.00107	0.000725	0.00087	0.000962	0.000878	0.000517	0.000601	0.000476	0.000425	0.000181	0.000405
	0.00243	0.00332	0.00414	0.00579	0.00704	0.00905	0.01144	0.01327	0.01628	0.01639	0.01351	0.01014	0.0045	-0.00194	-0.00554	-0.0074	-0.01063	-0.01244	-0.01448	-0.01775	-0.02084	-0.02383	-0.02604	-0.0253	-0.02222	-0.01704	-0.00973	-0.0061	-0.00247	-0.000315	0.000759	0.00124	0.00107	0.000695	0.00113	0.000878	0.000687	0.000426	0.000647	0.000596	0.00035	0.000405
	0.00248	0.00301	0.00414	0.00565	0.00662	0.00905	0.01129	0.01293	0.01616	0.01597	0.01331	0.00994	0.0045	-0.00203	-0.00554	-0.0074	-0.01051	-0.01232	-0.01448	-0.01758	-0.02034	-0.02367	-0.02604	-0.02497	-0.02222	-0.01704	-0.0099	-0.00594	-0.00247	3.2085e-05	0.000929	0.00124	0.00107	0.00122	0.00113	0.000878	0.000177	0.000601	0.000647	0.000596	0.000518	0.000405
	0.00253	0.00316	0.00414	0.00551	0.00662	0.0089	0.01129	0.01293	0.01593	0.01607	0.01322	0.00974	0.0045	-0.00203	-0.00536	-0.0074	-0.01017	-0.01219	-0.01432	-0.01758	-0.02017	-0.02383	-0.02572	-0.02513	-0.02189	-0.01688	-0.00973	-0.00561	-0.00247	-0.000315	0.000929	0.00107	0.00124	0.00105	0.0013	0.000878	0.000687	0.000426	0.000647	8.1465e-05	0.000518	0.000239
	0.00258	0.00301	0.00414	0.00551	0.00676	0.00876	0.01113	0.01259	0.0157	0.01586	0.01302	0.00964	0.0045	-0.00203	-0.00536	-0.00749	-0.01051	-0.01219	-0.01448	-0.01758	-0.02017	-0.02352	-0.02572	-0.02481	-0.02172	-0.01656	-0.00956	-0.00544	-0.00247	3.2085e-05	0.000929	0.00124	0.00141	0.00087	0.00113	0.000878	0.000687	0.000426	0.000476	0.000425	0.000518	0.000239
	0.00263	0.00301	0.00414	0.00551	0.00676	0.0089	0.01129	0.01259	0.01559	0.01575	0.01292	0.00955	0.0045	-0.00212	-0.00545	-0.0074	-0.01028	-0.01219	-0.01432	-0.01758	-0.02017	-0.02383	-0.02541	-0.02465	-0.0214	-0.01672	-0.00956	-0.00544	-0.0023	-0.000141	0.000759	0.00124	0.00124	0.00105	0.0013	0.00105	0.000687	0.000426	0.000647	0.000253	0.00035	0.000239
	0.00268	0.00301	0.00414	0.00537	0.00676	0.00861	0.01129	0.01259	0.01547	0.01565	0.01263	0.00964	0.0045	-0.00212	-0.00545	-0.00758	-0.01028	-0.01219	-0.01417	-0.01742	-0.02017	-0.02336	-0.02525	-0.02481	-0.02156	-0.01639	-0.00938	-0.00544	-0.00213	3.2085e-05	0.0011	0.00124	0.00124	0.000695	0.00113	0.000878	0.000347	0.000251	0.000647	0.000425	0.000181	0.000239
	0.00273	0.00301	0.00414	0.00537	0.0069	0.00861	0.01082	0.01259	0.01524	0.01575	0.01263	0.00945	0.00412	-0.00212	-0.00545	-0.00749	-0.01051	-0.01219	-0.01448	-0.01742	-0.02017	-0.02336	-0.02525	-0.02465	-0.02123	-0.01639	-0.00938	-0.00527	-0.0018	0.000206	0.00127	0.00124	0.00141	0.00087	0.000962	0.000878	0.000347	0.000426	0.000647	0.000596	0.000181	0.000239
	0.00278	0.00301	0.00429	0.00551	0.00704	0.00847	0.01129	0.01242	0.01524	0.01544	0.01253	0.00964	0.00412	-0.00212	-0.00545	-0.0074	-0.01028	-0.01219	-0.01448	-0.01742	-0.02017	-0.0232	-0.0251	-0.02449	-0.02107	-0.01607	-0.00921	-0.00527	-0.0018	3.2085e-05	0.00144	0.00124	0.00141	0.00087	0.00113	0.000878	0.000857	0.000251	0.000647	0.000253	0.000181	0.000405
	0.00283	0.00285	0.00414	0.00551	0.00648	0.00847	0.01098	0.01242	0.01501	0.01512	0.01253	0.00935	0.00412	-0.00212	-0.00545	-0.0074	-0.0104	-0.01206	-0.01448	-0.01725	-0.02001	-0.0232	-0.02494	-0.02433	-0.02091	-0.0159	-0.00904	-0.00527	-0.0018	0.000379	0.00127	0.00124	0.00124	0.000695	0.00113	0.000878	0.000177	0.000426	0.000817	0.000425	0.000181	0.00057
	0.00288	0.00301	0.00444	0.00551	0.00634	0.00847	0.01082	0.01226	0.0149	0.01502	0.01224	0.00925	0.00374	-0.00203	-0.00545	-0.00732	-0.01028	-0.01219	-0.01432	-0.01742	-0.02001	-0.02289	-0.02462	-0.024	-0.02091	-0.01574	-0.00904	-0.00494	-0.0018	0.000379	0.00144	0.00141	0.00124	0.00139	0.00113	0.000878	0.000687	0.000426	0.000476	8.1465e-05	0.000181	0.000239
	0.00293	0.00301	0.00414	0.00523	0.00634	0.00847	0.01067	0.01192	0.01478	0.01481	0.01224	0.00935	0.00374	-0.00203	-0.00545	-0.00732	-0.0104	-0.01206	-0.01417	-0.01742	-0.01951	-0.02273	-0.02478	-0.024	-0.02074	-0.01574	-0.0087	-0.00477	-0.00147	0.000553	0.00161	0.00141	0.00176	0.00139	0.00147	0.000544	0.000857	0.000426	0.000647	0.000596	0.00035	0.000405
	0.00298	0.00285	0.00414	0.00537	0.00648	0.00847	0.01067	0.01192	0.01478	0.01481	0.01214	0.00896	0.00374	-0.00203	-0.00536	-0.0074	-0.01017	-0.01206	-0.01417	-0.01709	-0.01967	-0.02257	-0.02478	-0.02368	-0.02058	-0.01525	-0.00853	-0.00477	-0.00114	0.000379	0.00144	0.00157	0.00176	0.00139	0.00164	0.000711	0.000517	0.000426	0.000647	0.000425	0.000182	0.000239
	0.00303	0.00301	0.00414	0.00523	0.00648	0.00832	0.01067	0.01192	0.01455	0.0147	0.01194	0.00896	0.00374	-0.00212	-0.00545	-0.00723	-0.01017	-0.01206	-0.01402	-0.01692	-0.01951	-0.02241	-0.02462	-0.02368	-0.02025	-0.01525	-0.00835	-0.00427	-0.00114	0.000726	0.00144	0.00191	0.00124	0.00139	0.00113	0.000878	0.000347	0.000426	0.000476	0.000425	0.000181	0.000405
	0.00308	0.0027	0.00414	0.00509	0.00606	0.00832	0.01036	0.01192	0.01432	0.01449	0.01184	0.00866	0.00365	-0.00238	-0.00527	-0.00732	-0.01017	-0.01193	-0.01402	-0.01676	-0.01951	-0.02257	-0.02447	-0.02352	-0.02025	-0.01509	-0.00835	-0.00427	-0.00114	0.000726	0.00161	0.00174	0.00193	0.00139	0.0013	0.000878	0.000347	0.000426	0.000476	0.000425	0.00035	0.000239
	0.00313	0.0027	0.004	0.00523	0.00592	0.00803	0.0102	0.01141	0.01421	0.01449	0.01175	0.00866	0.00374	-0.0023	-0.00527	-0.00732	-0.01017	-0.01193	-0.01387	-0.01676	-0.01934	-0.02257	-0.02447	-0.02336	-0.02025	-0.01509	-0.00835	-0.00411	-0.000804	0.000726	0.00144	0.00191	0.00193	0.00139	0.00113	0.000878	0.000347	0.000426	0.000647	0.000425	0.000181	0.000239
	0.00318	0.00254	0.00429	0.00509	0.00634	0.00774	0.01005	0.01141	0.01398	0.01439	0.01175	0.00866	0.00374	-0.0023	-0.00527	-0.00723	-0.01005	-0.0118	-0.01387	-0.01676	-0.019	-0.02257	-0.02415	-0.02336	-0.01976	-0.01509	-0.00784	-0.00427	-0.00097	0.000726	0.00161	0.00191	0.00193	0.00139	0.00113	0.000878	0.000687	0.000426	0.000817	0.000425	0.000181	0.000405
	0.00323	0.0027	0.00444	0.00495	0.00606	0.00774	0.0102	0.01141	0.01386	0.01439	0.01155	0.00866	0.00355	-0.00247	-0.00545	-0.0074	-0.01005	-0.0118	-0.01402	-0.01676	-0.01884	-0.02257	-0.02415	-0.02336	-0.02009	-0.01492	-0.00784	-0.00394	-0.000637	0.000726	0.00161	0.00191	0.00176	0.00139	0.00113	0.000711	0.000857	0.000426	0.000647	8.1465e-05	0.000181	0.000405
	0.00328	0.00285	0.00414	0.00537	0.0062	0.0076	0.0102	0.01124	0.01375	0.01428	0.01116	0.00857	0.00346	-0.00238	-0.00536	-0.00723	-0.01017	-0.0118	-0.01387	-0.01676	-0.01884	-0.02257	-0.02384	-0.02336	-0.01959	-0.01443	-0.00766	-0.00377	-0.000471	0.00107	0.00178	0.00174	0.00193	0.00139	0.00113	0.000878	0.000517	0.000426	0.000647	0.000253	0.00035	0.000239
	0.00333	0.0027	0.00458	0.00495	0.00592	0.0076	0.0102	0.01124	0.0134	0.01407	0.01145	0.00857	0.00337	-0.00221	-0.00536	-0.00714	-0.01005	-0.01206	-0.01387	-0.01676	-0.01884	-0.02241	-0.02384	-0.02336	-0.01959	-0.01443	-0.00766	-0.00377	-0.000471	0.0009	0.00195	0.00191	0.00176	0.00122	0.00113	0.000878	0.000517	0.000251	0.000647	0.000253	0.000181	0.000239
	0.00338	0.00285	0.00444	0.00495	0.00592	0.0076	0.01005	0.01074	0.01352	0.01386	0.01116	0.00857	0.00327	-0.0023	-0.00554	-0.00723	-0.01005	-0.01193	-0.01387	-0.01676	-0.01884	-0.0221	-0.02368	-0.02287	-0.01943	-0.0141	-0.00766	-0.00344	-0.000471	0.0009	0.00212	0.00191	0.00176	0.00139	0.0013	0.000711	0.000517	0.000426	0.000647	0.000253	0.000181	0.000405
	0.00343	0.0027	0.00429	0.00495	0.00606	0.00746	0.01005	0.01124	0.01363	0.01386	0.01106	0.00827	0.00308	-0.0023	-0.00564	-0.00723	-0.01017	-0.0118	-0.01387	-0.01676	-0.01884	-0.0221	-0.02384	-0.02319	-0.01959	-0.0141	-0.00766	-0.00344	-0.000304	0.00125	0.00212	0.00191	0.00193	0.00139	0.00113	0.000878	0.000857	0.000251	0.000647	0.000425	0.00035	0.000239
	0.00348	0.00301	0.00429	0.00481	0.00592	0.00731	0.01005	0.01107	0.0134	0.01365	0.01106	0.00837	0.00299	-0.0023	-0.00536	-0.00705	-0.01005	-0.01167	-0.01387	-0.01676	-0.01884	-0.02194	-0.02337	-0.02271	-0.01927	-0.0141	-0.00732	-0.00344	-0.000471	0.00142	0.00229	0.00208	0.00193	0.00139	0.00113	0.000711	0.000687	7.5812e-05	0.000647	8.1465e-05	0.000181	0.000239
	0.00353	0.00301	0.00414	0.00481	0.00592	0.00746	0.00974	0.01091	0.0134	0.01344	0.01077	0.00827	0.00299	-0.00203	-0.00545	-0.00714	-0.01005	-0.01154	-0.01387	-0.01659	-0.0185	-0.02194	-0.02352	-0.02271	-0.01927	-0.01378	-0.00697	-0.00344	2.8853e-05	0.00142	0.00212	0.00225	0.00193	0.00139	0.00113	0.000544	0.000687	0.000426	0.000305	0.000253	0.000181	0.000239
	0.00358	0.0027	0.00414	0.00481	0.00578	0.00746	0.00959	0.01074	0.01294	0.01323	0.01077	0.00808	0.00289	-0.0023	-0.00545	-0.00714	-0.01005	-0.01154	-0.01356	-0.01643	-0.01867	-0.02194	-0.02337	-0.02254	-0.0191	-0.01378	-0.00697	-0.00327	0.000196	0.00142	0.00229	0.00225	0.00193	0.00139	0.0013	0.000878	0.000857	7.5812e-05	0.000647	8.1465e-05	0.000181	0.000405
	0.00363	0.00301	0.00414	0.00495	0.00592	0.00731	0.00943	0.01074	0.01294	0.01323	0.01058	0.00788	0.00299	-0.0023	-0.00554	-0.00714	-0.00982	-0.01154	-0.01371	-0.01643	-0.01867	-0.02194	-0.02337	-0.02222	-0.01894	-0.01378	-0.00697	-0.00277	-0.000304	0.00142	0.00229	0.00258	0.00193	0.00139	0.0013	0.000878	0.000517	0.000251	0.000647	0.000425	0.00035	0.000405
	0.00368	0.00254	0.004	0.00495	0.00564	0.00717	0.00943	0.0104	0.01294	0.01313	0.01058	0.00778	0.00299	-0.00221	-0.00545	-0.00705	-0.00994	-0.01141	-0.01341	-0.01643	-0.01867	-0.02178	-0.02321	-0.02238	-0.01894	-0.01378	-0.00697	-0.00277	2.8853e-05	0.00142	0.0028	0.00275	0.00193	0.00139	0.00164	0.000878	0.000687	0.000426	0.000647	0.000425	0.000181	0.000405
	0.00373	0.00285	0.00385	0.00495	0.0055	0.00702	0.00943	0.01057	0.0126	0.01313	0.01048	0.00778	0.00299	-0.00212	-0.00527	-0.00705	-0.00971	-0.01141	-0.01341	-0.0161	-0.0185	-0.02147	-0.02289	-0.02206	-0.01877	-0.01345	-0.00628	-0.00277	0.000196	0.00142	0.00212	0.00258	0.00193	0.00139	0.0013	0.000878	0.000517	0.000426	0.000647	0.000425	0.000181	7.2996e-05
	0.00378	0.00301	0.00414	0.00453	0.00578	0.00717	0.00912	0.01023	0.01248	0.01302	0.01038	0.00769	0.00299	-0.00203	-0.00536	-0.00705	-0.00971	-0.01154	-0.01325	-0.01593	-0.01834	-0.02162	-0.02258	-0.02206	-0.01861	-0.01361	-0.00628	-0.00277	0.000196	0.0016	0.0028	0.00258	0.00193	0.00139	0.00164	0.00105	0.000517	0.000251	0.000647	0.000596	0.000181	0.000239
	0.00383	0.00301	0.00414	0.00481	0.00592	0.00673	0.00943	0.0099	0.01248	0.01292	0.01019	0.00769	0.00299	-0.00203	-0.00527	-0.00705	-0.00971	-0.01154	-0.01325	-0.01593	-0.01834	-0.02178	-0.02258	-0.02206	-0.01844	-0.01328	-0.00628	-0.00277	0.000196	0.00142	0.00263	0.00258	0.0021	0.00157	0.0013	0.000878	0.000857	0.000426	0.000647	8.1465e-05	0.00035	0.000239
	0.00388	0.00285	0.00414	0.00453	0.00564	0.00673	0.00928	0.01006	0.01248	0.01281	0.01028	0.00749	0.0027	-0.00203	-0.00536	-0.00705	-0.00971	-0.01141	-0.01341	-0.0161	-0.01817	-0.02131	-0.02258	-0.02189	-0.01828	-0.01312	-0.00646	-0.00277	0.000696	0.00177	0.0028	0.00258	0.00193	0.00139	0.00147	0.00105	0.000687	7.5812e-05	0.000476	8.1465e-05	0.000518	0.000239
	0.00393	0.0027	0.004	0.00467	0.0055	0.00645	0.00912	0.0099	0.01237	0.01271	0.01019	0.00749	0.0027	-0.00203	-0.00517	-0.00705	-0.00982	-0.01141	-0.01371	-0.01577	-0.01817	-0.02147	-0.02242	-0.02206	-0.01828	-0.01296	-0.00628	-0.0026	0.000863	0.00194	0.0028	0.00258	0.00227	0.00157	0.00164	0.00105	0.000687	0.000426	0.000305	0.000253	0.00035	0.000239
	0.00398	0.00285	0.00414	0.00453	0.00592	0.00673	0.00912	0.0099	0.01203	0.0126	0.01019	0.00739	0.00261	-0.00203	-0.00527	-0.00714	-0.00971	-0.01141	-0.01341	-0.01593	-0.01817	-0.02115	-0.02258	-0.02157	-0.01828	-0.01312	-0.00611	-0.00244	0.000863	0.00177	0.0028	0.00258	0.0021	0.00139	0.00147	0.000878	0.000857	0.000426	0.000647	0.000253	0.00035	0.000239
	0.00403	0.0027	0.00414	0.00453	0.00536	0.00673	0.00881	0.00956	0.01214	0.01229	0.00989	0.00739	0.00251	-0.00212	-0.00527	-0.00705	-0.00971	-0.01141	-0.01341	-0.01593	-0.018	-0.02083	-0.02242	-0.02141	-0.01811	-0.01279	-0.00611	-0.0026	0.000863	0.00194	0.0028	0.00258	0.00227	0.00157	0.0013	0.000878	0.000517	0.000251	0.000647	0.000253	0.000181	0.000239
	0.00408	0.00285	0.00414	0.00453	0.00536	0.00673	0.00881	0.0099	0.01203	0.01218	0.0098	0.00739	0.00233	-0.00203	-0.00527	-0.00696	-0.00994	-0.01115	-0.01356	-0.0161	-0.018	-0.02115	-0.02258	-0.02141	-0.01811	-0.01279	-0.00576	-0.0021	0.000863	0.00194	0.0028	0.00292	0.00227	0.00157	0.00181	0.000878	0.000347	0.000426	0.000647	0.000253	0.000181	0.000239
	0.00413	0.00285	0.00414	0.00453	0.00522	0.00673	0.00897	0.00973	0.01203	0.01218	0.0097	0.00739	0.00233	-0.00203	-0.00517	-0.00705	-0.00982	-0.01102	-0.01325	-0.0161	-0.01783	-0.02067	-0.02242	-0.02141	-0.01811	-0.01246	-0.00576	-0.0021	0.00103	0.00212	0.00297	0.00258	0.0021	0.00157	0.00147	0.000878	0.000517	0.000426	0.000476	0.000253	0.000181	0.000239
	0.00418	0.0027	0.004	0.00411	0.00536	0.00673	0.00866	0.00956	0.01191	0.01208	0.0096	0.0072	0.00242	-0.00203	-0.00536	-0.00678	-0.00959	-0.01102	-0.01325	-0.01577	-0.01783	-0.02067	-0.02242	-0.02108	-0.01778	-0.0123	-0.00559	-0.00193	0.00103	0.00194	0.00297	0.00258	0.00245	0.00139	0.00164	0.000878	0.000517	0.000426	0.000476	8.1465e-05	0.000181	0.000239
	0.00423	0.00254	0.00414	0.00439	0.00536	0.00645	0.00835	0.00922	0.01168	0.01187	0.0095	0.0073	0.00223	-0.00194	-0.00517	-0.00678	-0.00971	-0.01102	-0.0131	-0.01593	-0.01767	-0.02067	-0.02242	-0.02075	-0.01778	-0.01246	-0.00542	-0.00227	0.0012	0.00212	0.00314	0.00292	0.0021	0.00174	0.00181	0.00105	0.000687	0.000426	0.000476	8.1465e-05	0.00035	0.000239
	0.00428	0.00301	0.004	0.00439	0.0055	0.00659	0.00835	0.00922	0.01157	0.01187	0.0096	0.007	0.00223	-0.00203	-0.00527	-0.00696	-0.00971	-0.01102	-0.0131	-0.01543	-0.01767	-0.02067	-0.0221	-0.02092	-0.01762	-0.01246	-0.00559	-0.00193	0.0012	0.00212	0.0028	0.00292	0.0021	0.00139	0.00181	0.000878	0.000687	0.000251	0.000647	8.1465e-05	0.000181	0.000239
	0.00433	0.00301	0.00414	0.00439	0.00536	0.00616	0.00851	0.00922	0.01134	0.01187	0.00941	0.007	0.00223	-0.00203	-0.00508	-0.00696	-0.00936	-0.01102	-0.0131	-0.01577	-0.01767	-0.02051	-0.02195	-0.02108	-0.01745	-0.01246	-0.00559	-0.00193	0.00153	0.00212	0.00331	0.00275	0.00245	0.00139	0.00181	0.000878	0.000687	0.000426	0.000647	0.000253	0.000181	0.000405
	0.00438	0.00285	0.00414	0.00439	0.00536	0.00616	0.00866	0.00889	0.01134	0.01177	0.00921	0.007	0.00214	-0.00203	-0.00517	-0.00705	-0.00936	-0.01115	-0.01325	-0.01543	-0.0175	-0.02067	-0.02179	-0.02075	-0.01712	-0.0123	-0.00542	-0.00177	0.00153	0.00212	0.00331	0.00292	0.00262	0.00139	0.00181	0.000878	0.000517	0.000251	0.000647	8.1465e-05	0.000518	0.000239
	0.00443	0.00285	0.00429	0.00439	0.00536	0.00616	0.00835	0.00889	0.01123	0.01177	0.00931	0.00671	0.00223	-0.00194	-0.00517	-0.00705	-0.00948	-0.01115	-0.01325	-0.01543	-0.0175	-0.02067	-0.02179	-0.02075	-0.01729	-0.01246	-0.00542	-0.0016	0.00153	0.00229	0.00331	0.00309	0.00262	0.00139	0.00147	0.000878	0.000857	0.000426	0.000135	0.000253	0.00035	0.000239
	0.00448	0.00285	0.00414	0.00425	0.00522	0.00616	0.00835	0.00889	0.01111	0.01166	0.00911	0.00661	0.00223	-0.00203	-0.00517	-0.00705	-0.00936	-0.01102	-0.0131	-0.01543	-0.01733	-0.02036	-0.02163	-0.02075	-0.01712	-0.0123	-0.00542	-0.00143	0.00153	0.00212	0.00348	0.00309	0.00262	0.00139	0.00181	0.000878	0.000857	0.000251	0.000647	0.000253	1.3538e-05	0.000239
	0.00453	0.0027	0.00414	0.00425	0.00522	0.00616	0.00835	0.00855	0.011	0.01145	0.00902	0.00671	0.00195	-0.00212	-0.00517	-0.00705	-0.00948	-0.01102	-0.01325	-0.01543	-0.01716	-0.02051	-0.02147	-0.02075	-0.01696	-0.01197	-0.00542	-0.00143	0.0017	0.00212	0.00314	0.00275	0.00245	0.00157	0.00164	0.00105	0.000687	-9.9165e-05	0.000817	8.1465e-05	0.000181	0.000239
	0.00458	0.00285	0.00414	0.00397	0.00508	0.00601	0.0082	0.00855	0.01088	0.01135	0.00892	0.00661	0.00185	-0.00203	-0.00527	-0.00687	-0.00948	-0.01089	-0.0131	-0.0156	-0.01733	-0.02004	-0.02147	-0.02075	-0.01712	-0.0118	-0.0049	-0.00143	0.00153	0.00247	0.00348	0.00275	0.00262	0.00174	0.00181	0.00105	0.000857	0.000426	0.000647	8.1465e-05	0.000181	0.000405
	0.00463	0.00285	0.00414	0.00439	0.00522	0.00616	0.0082	0.00855	0.011	0.01135	0.00863	0.00671	0.00166	-0.00212	-0.00527	-0.00678	-0.00936	-0.01102	-0.0131	-0.01543	-0.01683	-0.02004	-0.02131	-0.02043	-0.01696	-0.0118	-0.00507	-0.000927	0.00153	0.00247	0.00331	0.00309	0.00262	0.00157	0.00164	0.000878	0.000347	0.000426	0.000647	8.1465e-05	0.000181	0.000239
	0.00468	0.0027	0.00414	0.00425	0.00508	0.00645	0.00804	0.00889	0.01077	0.01135	0.00853	0.00661	0.00176	-0.00221	-0.00517	-0.00678	-0.00948	-0.01102	-0.0131	-0.0156	-0.017	-0.01988	-0.02131	-0.02043	-0.01696	-0.01147	-0.0049	-0.000759	0.0017	0.00212	0.00365	0.00309	0.00245	0.00157	0.00147	0.00105	0.000857	0.000251	0.000647	0.000425	0.000181	0.000239
	0.00473	0.00285	0.004	0.00411	0.00508	0.00587	0.00804	0.00872	0.01066	0.01124	0.00863	0.00661	0.00166	-0.00203	-0.00517	-0.00687	-0.00925	-0.01102	-0.01279	-0.01543	-0.017	-0.02004	-0.02147	-0.0201	-0.01696	-0.01131	-0.0049	-0.000759	0.00153	0.00229	0.00348	0.00325	0.00262	0.00157	0.00181	0.00105	0.000687	0.000426	0.000476	0.000253	0.000181	0.000405
	0.00478	0.00285	0.0037	0.00397	0.00494	0.00601	0.00774	0.00872	0.01043	0.01114	0.00873	0.00642	0.00166	-0.00194	-0.00517	-0.00678	-0.00936	-0.01102	-0.01279	-0.01543	-0.017	-0.01988	-0.02131	-0.0201	-0.01663	-0.01114	-0.0049	-0.000759	0.0017	0.00264	0.00348	0.00325	0.00262	0.00174	0.00164	0.00105	0.000517	0.000251	0.000647	0.000253	0.000181	0.000239
	0.00483	0.00254	0.00414	0.00397	0.00494	0.00587	0.00758	0.00872	0.0102	0.01093	0.00863	0.00642	0.00166	-0.00203	-0.00517	-0.00669	-0.00925	-0.01102	-0.01264	-0.01543	-0.01683	-0.02004	-0.021	-0.0201	-0.01679	-0.01131	-0.00472	-0.000927	0.0017	0.00264	0.00382	0.00325	0.00262	0.00174	0.00147	0.00105	0.000347	0.000426	0.000476	0.000425	0.000182	0.000239
	0.00488	0.00254	0.00414	0.00397	0.00508	0.00587	0.00758	0.00855	0.01031	0.01093	0.00853	0.00632	0.00176	-0.00194	-0.00527	-0.00678	-0.00913	-0.01102	-0.01264	-0.01527	-0.01683	-0.01956	-0.02131	-0.0201	-0.0163	-0.01098	-0.00455	-0.000759	0.00203	0.00282	0.00348	0.00325	0.00279	0.00192	0.00181	0.000878	0.000687	0.000426	0.000476	0.000425	0.000181	0.000239
	0.00496	0.00277	0.00414	0.00404	0.00508	0.00551	0.00758	0.00822	0.01014	0.01083	0.00834	0.00617	0.00176	-0.00199	-0.00517	-0.00683	-0.00896	-0.01102	-0.01264	-0.0151	-0.01683	-0.01988	-0.02084	-0.02002	-0.0163	-0.01106	-0.00429	-0.000843	0.0022	0.00282	0.00356	0.00334	0.0027	0.00183	0.00172	0.00105	0.000772	0.000251	0.000476	0.000511	9.7508e-05	0.000322
	0.00506	0.00262	0.00414	0.00397	0.00487	0.00558	0.00766	0.00788	0.00997	0.01062	0.00824	0.00598	0.00162	-0.00208	-0.00513	-0.00696	-0.00908	-0.01089	-0.01264	-0.0151	-0.01649	-0.01956	-0.02068	-0.01994	-0.01621	-0.01081	-0.0042	-0.000591	0.0022	0.00282	0.00399	0.00342	0.0027	0.00183	0.00181	0.00113	0.000772	0.000251	0.000476	0.000511	9.7508e-05	0.00057
	0.00516	0.00285	0.004	0.00383	0.0048	0.00544	0.00774	0.00788	0.01003	0.01041	0.00814	0.00593	0.00148	-0.00208	-0.00517	-0.00678	-0.00913	-0.0105	-0.01264	-0.01519	-0.01641	-0.01948	-0.0206	-0.01961	-0.0158	-0.01048	-0.00429	-0.000339	0.00237	0.0029	0.00382	0.00325	0.00288	0.00183	0.00181	0.000878	0.000772	0.000426	0.000561	0.000253	0.000181	0.000239
	0.00526	0.0027	0.00392	0.00376	0.0048	0.00544	0.00758	0.00797	0.00986	0.01025	0.008	0.00608	0.00143	-0.00208	-0.00517	-0.00683	-0.00896	-0.0105	-0.01264	-0.01502	-0.01649	-0.0194	-0.0206	-0.01945	-0.01588	-0.01048	-0.0042	-0.000254	0.00262	0.00308	0.00373	0.00351	0.00296	0.00174	0.00181	0.000878	0.000602	0.000251	0.000647	0.000253	0.000181	0.000322
	0.00536	0.00277	0.00392	0.00341	0.00459	0.00544	0.00728	0.00772	0.00969	0.01015	0.00771	0.00583	0.00143	-0.00203	-0.00504	-0.00683	-0.00896	-0.0105	-0.01248	-0.01477	-0.01616	-0.01924	-0.02036	-0.01929	-0.01563	-0.01024	-0.00377	-0.00017	0.00271	0.00317	0.00382	0.00368	0.00288	0.00201	0.00172	0.000962	0.000687	0.000426	0.000561	8.1465e-05	0.00035	0.000239
	0.00546	0.0027	0.00407	0.00355	0.00459	0.00522	0.00705	0.00763	0.00935	0.00989	0.00761	0.00583	0.00148	-0.00199	-0.00513	-0.00669	-0.00885	-0.0105	-0.01241	-0.01477	-0.01641	-0.01877	-0.02012	-0.01912	-0.01547	-0.01007	-0.00368	-0.00017	0.00287	0.00352	0.00399	0.00384	0.00288	0.00201	0.00181	0.000962	0.000772	0.000426	0.000476	0.000425	0.000181	0.000239
	0.00556	0.00262	0.004	0.00362	0.0048	0.00522	0.00697	0.00747	0.00906	0.00968	0.00756	0.00578	0.00148	-0.00194	-0.00499	-0.00678	-0.00885	-0.01037	-0.01225	-0.01469	-0.01632	-0.01877	-0.01989	-0.01896	-0.01539	-0.0099	-0.0036	-8.6278e-05	0.00312	0.00343	0.0039	0.00393	0.00296	0.00209	0.00181	0.00105	0.000857	0.000513	0.000476	8.1465e-05	0.000181	0.000239
	0.00566	0.00246	0.004	0.00341	0.00445	0.00508	0.00697	0.00722	0.00923	0.00963	0.00747	0.00569	0.00138	-0.00203	-0.00499	-0.00674	-0.00879	-0.01037	-0.01233	-0.01469	-0.01616	-0.01869	-0.01997	-0.01888	-0.01514	-0.00982	-0.0036	-2.0474e-06	0.00287	0.00343	0.00425	0.00393	0.00313	0.00201	0.00189	0.00121	0.000857	0.000338	0.000561	0.000167	0.000266	0.000239
	0.00576	0.00285	0.00392	0.00341	0.00424	0.00515	0.00697	0.00722	0.009	0.00947	0.00722	0.00554	0.00115	-0.00203	-0.00513	-0.00674	-0.00873	-0.01011	-0.01241	-0.01452	-0.01616	-0.01853	-0.01989	-0.01879	-0.01497	-0.00982	-0.00351	0.000335	0.00304	0.00352	0.00433	0.00376	0.00331	0.00209	0.00181	0.00138	0.000772	0.000338	0.000561	8.1465e-05	0.000266	0.000239
	0.00586	0.00285	0.00363	0.00334	0.00424	0.00501	0.00659	0.00722	0.00889	0.00926	0.00703	0.00559	0.0011	-0.00203	-0.00494	-0.00665	-0.00867	-0.01011	-0.01233	-0.01444	-0.01616	-0.01821	-0.01965	-0.01871	-0.01489	-0.00982	-0.00342	0.000419	0.00312	0.00352	0.00416	0.00393	0.00331	0.00209	0.00181	0.00113	0.000857	0.000426	0.000561	8.1465e-05	0.00035	0.000405
	0.00596	0.00293	0.004	0.00341	0.00424	0.00508	0.00643	0.00722	0.00866	0.00921	0.00684	0.00544	0.00105	-0.00181	-0.0048	-0.00665	-0.00873	-0.00998	-0.01218	-0.01444	-0.01582	-0.01821	-0.01949	-0.01847	-0.0148	-0.00924	-0.00299	0.000588	0.00338	0.00343	0.00425	0.00393	0.00322	0.00201	0.00181	0.000962	0.000942	0.000338	0.000647	-4.228e-06	0.000266	0.000239
	0.00606	0.00262	0.00407	0.00327	0.00431	0.00494	0.00643	0.00713	0.00832	0.00926	0.00684	0.0053	0.00115	-0.00177	-0.0048	-0.00669	-0.0085	-0.00991	-0.0121	-0.01444	-0.01565	-0.01813	-0.01941	-0.01822	-0.01447	-0.00949	-0.00281	0.000672	0.00329	0.00352	0.00416	0.00393	0.00313	0.00209	0.00181	0.00138	0.00103	0.000426	0.000561	8.1465e-05	1.3538e-05	0.000239
	0.00616	0.00246	0.00414	0.00334	0.00438	0.00494	0.00636	0.0068	0.00827	0.00895	0.00664	0.0052	0.00115	-0.00186	-0.0048	-0.00674	-0.00844	-0.01017	-0.01202	-0.01419	-0.01574	-0.01805	-0.01925	-0.01814	-0.01431	-0.00899	-0.00307	0.000672	0.00338	0.0036	0.00467	0.00393	0.00322	0.00209	0.00189	0.0013	0.000857	0.000426	0.000476	8.1465e-05	0.000181	7.2996e-05
	0.00626	0.00254	0.00392	0.00327	0.00431	0.00472	0.00636	0.00655	0.00821	0.00885	0.00655	0.00515	0.0011	-0.0019	-0.00485	-0.00674	-0.00833	-0.01004	-0.01202	-0.01427	-0.01557	-0.01781	-0.01933	-0.01814	-0.01422	-0.00908	-0.0029	0.000925	0.00329	0.00352	0.0045	0.00393	0.00331	0.00209	0.00172	0.00121	0.000772	0.000426	0.000647	0.000253	0.000181	0.000239
	0.00636	0.00285	0.00385	0.00334	0.00417	0.00486	0.0062	0.00655	0.00804	0.00859	0.0064	0.00506	0.000958	-0.0019	-0.0048	-0.0066	-0.00833	-0.01004	-0.01187	-0.01419	-0.01548	-0.01757	-0.01893	-0.01797	-0.01422	-0.00883	-0.0029	0.00101	0.00338	0.00378	0.00476	0.00393	0.00339	0.00209	0.00189	0.00146	0.000772	0.000426	0.000561	0.000167	0.000181	0.000322
	0.00646	0.00301	0.00363	0.0032	0.00417	0.00479	0.00597	0.00646	0.00787	0.00843	0.00626	0.00496	0.00077	-0.0019	-0.0048	-0.00665	-0.00833	-0.00998	-0.01172	-0.01427	-0.01532	-0.01749	-0.01885	-0.01781	-0.01397	-0.00874	-0.00272	0.00101	0.00346	0.00387	0.00433	0.00418	0.00357	0.00209	0.00198	0.00138	0.000857	0.000426	0.000647	8.1465e-05	0.000266	0.000322
	0.00656	0.00277	0.004	0.00306	0.00431	0.00458	0.00582	0.00655	0.00764	0.00838	0.00616	0.00486	0.000817	-0.00181	-0.00476	-0.00665	-0.00827	-0.00998	-0.01156	-0.01394	-0.01532	-0.01717	-0.01877	-0.01748	-0.01389	-0.0085	-0.00238	0.00109	0.00371	0.00413	0.00433	0.00401	0.00339	0.00209	0.00181	0.0013	0.000687	0.000338	0.000647	0.000253	0.000181	0.000239
	0.00666	0.00246	0.00385	0.0032	0.00417	0.00465	0.00597	0.00646	0.00747	0.00823	0.00616	0.00496	0.000817	-0.00168	-0.0048	-0.00674	-0.00827	-0.00978	-0.01149	-0.01411	-0.01523	-0.01717	-0.01869	-0.01748	-0.01372	-0.00841	-0.00238	0.00126	0.00354	0.00413	0.00459	0.00418	0.00348	0.00218	0.00181	0.00113	0.000857	0.000426	0.000561	0.000253	0.000181	0.000405
	0.00676	0.00254	0.0037	0.0032	0.0041	0.00443	0.0059	0.00621	0.00747	0.00812	0.00602	0.00481	0.000817	-0.00168	-0.00462	-0.00678	-0.00798	-0.00978	-0.01164	-0.01402	-0.01515	-0.01709	-0.01845	-0.01748	-0.01364	-0.00833	-0.00229	0.00126	0.00371	0.00413	0.00476	0.00418	0.00365	0.00209	0.00189	0.00121	0.000857	0.000426	0.000305	0.000167	0.000181	0.000405
	0.00686	0.00262	0.00385	0.00327	0.00389	0.00443	0.00605	0.00621	0.00747	0.00802	0.00602	0.00472	0.000911	-0.00181	-0.00471	-0.00683	-0.00809	-0.00998	-0.01149	-0.01377	-0.01498	-0.01693	-0.01822	-0.0174	-0.01347	-0.00841	-0.0022	0.00126	0.0038	0.00422	0.00476	0.0041	0.00339	0.00209	0.00181	0.0013	0.000857	0.000426	0.000391	0.000339	0.000181	0.000239
	0.00696	0.00277	0.00363	0.00313	0.00382	0.00443	0.00582	0.00588	0.0073	0.00792	0.00587	0.00467	0.00077	-0.00186	-0.00462	-0.00669	-0.00798	-0.00978	-0.01141	-0.01411	-0.01489	-0.01693	-0.01814	-0.01748	-0.01339	-0.008	-0.00229	0.00135	0.0038	0.00422	0.00484	0.00435	0.00339	0.00218	0.00189	0.00121	0.000772	0.000426	0.000561	0.000167	0.000181	0.000239
	0.00706	0.00285	0.00356	0.00299	0.00375	0.00443	0.00567	0.00621	0.00708	0.00761	0.00563	0.00457	0.000722	-0.0019	-0.00462	-0.00669	-0.00804	-0.00959	-0.01141	-0.01377	-0.01481	-0.01693	-0.01814	-0.01699	-0.01314	-0.00783	-0.00211	0.00152	0.00396	0.00422	0.00467	0.0046	0.00339	0.00218	0.00189	0.00105	0.000857	0.000426	0.000561	0.000167	0.000181	0.000239
	0.00716	0.00277	0.00363	0.00271	0.00382	0.00429	0.00544	0.00588	0.00696	0.00761	0.00563	0.00438	0.000722	-0.00181	-0.00448	-0.00665	-0.00798	-0.00952	-0.01141	-0.01361	-0.01481	-0.01669	-0.01814	-0.01691	-0.01314	-0.00783	-0.00194	0.00169	0.00413	0.00448	0.00467	0.00452	0.00348	0.00209	0.00189	0.00121	0.000857	0.000426	0.000476	8.1465e-05	0.000181	0.000156
	0.00726	0.00262	0.0037	0.00292	0.00368	0.00415	0.00552	0.00588	0.0068	0.00745	0.00558	0.00438	0.000722	-0.00172	-0.00453	-0.00665	-0.00792	-0.00939	-0.01133	-0.01344	-0.01481	-0.01661	-0.01782	-0.01682	-0.01289	-0.00783	-0.00203	0.00185	0.00413	0.00474	0.00493	0.00452	0.00365	0.00209	0.00189	0.00155	0.000942	0.000513	0.000476	8.1465e-05	0.00035	0.000239
	0.00736	0.0027	0.00363	0.00285	0.00368	0.00415	0.00536	0.0058	0.00696	0.0074	0.00539	0.00428	0.00077	-0.00177	-0.00443	-0.00674	-0.00786	-0.00952	-0.01133	-0.01336	-0.01481	-0.01661	-0.01766	-0.01682	-0.01297	-0.00766	-0.00194	0.00177	0.00405	0.00474	0.00484	0.00452	0.00331	0.00218	0.00189	0.00121	0.000857	0.000513	0.000561	0.000253	0.000181	0.000239
	0.00746	0.00285	0.00356	0.00292	0.00361	0.00408	0.00552	0.00555	0.00691	0.0074	0.00534	0.00428	0.000675	-0.00186	-0.00434	-0.00674	-0.00786	-0.00939	-0.0111	-0.01344	-0.01473	-0.01621	-0.01774	-0.01658	-0.01297	-0.00758	-0.00211	0.00194	0.00422	0.00474	0.00493	0.00435	0.00331	0.00218	0.00181	0.00121	0.000857	0.000426	0.000305	8.1465e-05	0.000266	0.000239
	0.00756	0.00285	0.00312	0.00278	0.00347	0.00386	0.00521	0.00571	0.00668	0.00714	0.00524	0.00423	0.00077	-0.00199	-0.00443	-0.0066	-0.00769	-0.00933	-0.01133	-0.01352	-0.01447	-0.01613	-0.01758	-0.01682	-0.01281	-0.00742	-0.00176	0.00194	0.00405	0.00483	0.00484	0.00452	0.00348	0.00218	0.00181	0.00138	0.000857	0.000601	0.000561	8.1465e-05	0.000434	0.000156
	0.00766	0.00246	0.00326	0.00271	0.00368	0.00415	0.00521	0.00547	0.00651	0.00698	0.0051	0.00404	0.000534	-0.0019	-0.00434	-0.00656	-0.00769	-0.00939	-0.01102	-0.01344	-0.01422	-0.01605	-0.0175	-0.01641	-0.01264	-0.00733	-0.00168	0.00194	0.0043	0.00492	0.00493	0.0046	0.00365	0.00218	0.00198	0.00113	0.000942	0.000689	0.000561	8.1465e-05	0.000266	0.000156
	0.00776	0.00254	0.00356	0.00278	0.00368	0.00408	0.0049	0.00555	0.0064	0.00693	0.00496	0.00389	0.000628	-0.00172	-0.0043	-0.00647	-0.00763	-0.00913	-0.01087	-0.01336	-0.0143	-0.01589	-0.01734	-0.01617	-0.01247	-0.00717	-0.00168	0.00194	0.00439	0.00474	0.0051	0.0046	0.00391	0.00218	0.00181	0.00138	0.00111	0.000513	0.000476	0.000253	0.000181	0.000156
	0.00786	0.00262	0.00341	0.00264	0.00368	0.00408	0.00506	0.00522	0.00629	0.00683	0.005	0.00389	0.000675	-0.00172	-0.00416	-0.00634	-0.00757	-0.009	-0.01095	-0.01319	-0.01422	-0.01557	-0.01734	-0.01617	-0.01247	-0.00733	-0.0015	0.00202	0.0043	0.00492	0.0051	0.0046	0.004	0.00227	0.00189	0.00155	0.00111	0.000513	0.000391	8.1465e-05	0.000181	0.000322
	0.00796	0.00293	0.00348	0.00278	0.0034	0.00386	0.00521	0.00522	0.00617	0.00678	0.00486	0.00399	0.000628	-0.00181	-0.00425	-0.00647	-0.00752	-0.00907	-0.01095	-0.01327	-0.01422	-0.01557	-0.01702	-0.01617	-0.01222	-0.00717	-0.00159	0.00211	0.00422	0.00492	0.00502	0.00452	0.00374	0.00218	0.00198	0.00138	0.000857	0.000513	0.000391	0.000253	0.000181	0.000239
	0.00806	0.00285	0.00319	0.00278	0.00326	0.00379	0.00521	0.00505	0.00612	0.00678	0.00486	0.00384	0.000628	-0.0019	-0.00416	-0.00656	-0.0074	-0.0092	-0.01087	-0.01302	-0.01414	-0.01557	-0.01718	-0.01608	-0.01222	-0.00717	-0.00142	0.00211	0.00422	0.00492	0.00493	0.0046	0.00357	0.00209	0.00189	0.0013	0.000942	0.000513	0.000391	0.000253	0.000266	0.000156
	0.00816	0.00262	0.00304	0.00271	0.00326	0.00393	0.00468	0.00497	0.00606	0.00673	0.00486	0.0037	0.00044	-0.00203	-0.00406	-0.00643	-0.0074	-0.00907	-0.01071	-0.01311	-0.01414	-0.01549	-0.01686	-0.01559	-0.01222	-0.007	-0.00142	0.00219	0.00447	0.00492	0.00502	0.00469	0.00374	0.00236	0.00181	0.0013	0.000772	0.000426	0.00022	0.000253	0.000266	7.2996e-05
	0.00826	0.00262	0.00304	0.00271	0.0034	0.00386	0.00468	0.00513	0.00589	0.00662	0.00476	0.0035	0.000628	-0.00199	-0.00397	-0.00647	-0.00728	-0.00894	-0.01071	-0.01327	-0.01405	-0.01541	-0.01686	-0.01567	-0.01206	-0.00675	-0.00124	0.00253	0.00422	0.00483	0.00484	0.0046	0.004	0.00227	0.00181	0.00155	0.000857	0.000426	0.000391	0.000167	0.000266	0.000239
	0.00836	0.0027	0.00319	0.00271	0.00361	0.00379	0.00452	0.00505	0.00589	0.00642	0.00467	0.00355	0.000628	-0.00177	-0.00383	-0.00634	-0.00728	-0.00894	-0.01033	-0.01286	-0.01397	-0.01549	-0.01678	-0.01551	-0.01164	-0.00658	-0.00142	0.00253	0.0043	0.00492	0.00493	0.00469	0.00408	0.00245	0.00189	0.00138	0.000857	0.000601	0.000391	0.000253	0.000181	0.000239
	0.00846	0.00262	0.00319	0.00271	0.00333	0.00365	0.00468	0.00505	0.00561	0.00636	0.00452	0.0036	0.000722	-0.00181	-0.00397	-0.00634	-0.00728	-0.00867	-0.01041	-0.01269	-0.01397	-0.01509	-0.01654	-0.01551	-0.01164	-0.0065	-0.00133	0.00245	0.00464	0.005	0.0051	0.00469	0.004	0.00236	0.00181	0.00146	0.000857	0.000513	0.000476	0.000339	0.000181	0.000239
	0.00856	0.0027	0.00304	0.00271	0.00326	0.00365	0.00483	0.0048	0.00572	0.00621	0.00457	0.0035	0.000675	-0.0019	-0.00397	-0.00634	-0.00734	-0.00894	-0.01071	-0.01269	-0.01371	-0.01485	-0.01638	-0.01559	-0.01155	-0.00642	-0.000978	0.00236	0.00447	0.00509	0.00502	0.0046	0.00365	0.00253	0.00189	0.0013	0.000857	0.000689	4.9495e-05	0.000339	0.000182	0.000239
	0.00866	0.00262	0.00275	0.00278	0.00319	0.00372	0.0046	0.00463	0.00555	0.00631	0.00447	0.00336	0.000487	-0.00199	-0.00388	-0.00634	-0.00711	-0.00887	-0.01041	-0.01269	-0.01388	-0.01493	-0.01638	-0.01551	-0.01155	-0.00642	-0.00107	0.00262	0.00447	0.00544	0.00527	0.0046	0.00365	0.00262	0.00189	0.00113	0.000857	0.000513	0.00022	8.1465e-05	0.000266	0.000156
	0.00876	0.00254	0.0029	0.00271	0.00312	0.00357	0.00452	0.00497	0.00561	0.00595	0.00447	0.00326	0.00044	-0.00203	-0.00374	-0.00634	-0.00705	-0.00867	-0.01064	-0.01269	-0.01363	-0.01477	-0.01622	-0.01534	-0.01155	-0.00625	-0.000715	0.00262	0.00472	0.00509	0.00527	0.00477	0.00374	0.00253	0.00198	0.00146	0.000772	0.000601	0.000305	8.1465e-05	0.000181	0.000239
	0.00886	0.0027	0.00297	0.00264	0.00312	0.00379	0.00452	0.00472	0.00555	0.00595	0.00443	0.00321	0.000581	-0.00203	-0.00365	-0.00616	-0.00717	-0.00848	-0.01017	-0.01261	-0.01354	-0.01477	-0.01622	-0.01509	-0.01164	-0.00625	-0.000803	0.00262	0.00481	0.00553	0.0051	0.00477	0.00365	0.0028	0.00181	0.00155	0.000857	0.000689	0.000391	0.000167	0.000181	0.000239
	0.00896	0.0027	0.0029	0.00278	0.00319	0.00343	0.00437	0.00455	0.00533	0.0059	0.00428	0.00336	0.000675	-0.00181	-0.00388	-0.00611	-0.00705	-0.00854	-0.01025	-0.01227	-0.01354	-0.01469	-0.01606	-0.01509	-0.0113	-0.00617	-0.000715	0.00262	0.00498	0.00544	0.0051	0.00469	0.004	0.00262	0.00189	0.00163	0.000942	0.000426	0.000305	8.1465e-05	0.000181	7.2996e-05
	0.00906	0.0027	0.00282	0.00264	0.00312	0.00336	0.00452	0.00463	0.00538	0.00564	0.00409	0.00321	0.000628	-0.0019	-0.00388	-0.00607	-0.007	-0.00848	-0.01017	-0.01211	-0.01363	-0.01429	-0.01574	-0.01485	-0.01105	-0.00608	-0.000803	0.00262	0.00481	0.00562	0.00519	0.00486	0.00383	0.00245	0.00189	0.00155	0.000942	0.000776	0.000391	0.000511	0.000266	7.2996e-05
	0.00916	0.00293	0.00268	0.00271	0.00298	0.00329	0.00437	0.00472	0.00527	0.00564	0.00409	0.00317	0.000628	-0.00203	-0.00374	-0.00616	-0.00694	-0.00848	-0.01025	-0.01211	-0.01354	-0.01429	-0.01574	-0.01485	-0.01105	-0.00591	-0.000803	0.00262	0.00498	0.00562	0.00544	0.0046	0.00339	0.00245	0.00198	0.00155	0.000857	0.000864	0.00022	0.000253	0.000181	7.2996e-05
	0.00926	0.0027	0.00253	0.00257	0.00284	0.00343	0.00437	0.00455	0.00516	0.00554	0.00409	0.00307	0.000581	-0.00199	-0.0036	-0.00607	-0.00694	-0.00841	-0.0101	-0.01211	-0.01337	-0.01437	-0.01566	-0.01485	-0.01097	-0.00591	-0.000803	0.00279	0.00472	0.00553	0.00553	0.00477	0.00357	0.00245	0.00215	0.00146	0.000857	0.00104	0.000391	0.000167	0.000181	0.000239
	0.00936	0.00277	0.00246	0.00271	0.00284	0.00357	0.00407	0.00447	0.00516	0.00544	0.00409	0.00292	0.000581	-0.00199	-0.0036	-0.00598	-0.00694	-0.00828	-0.01002	-0.01211	-0.01337	-0.01429	-0.01566	-0.01476	-0.01114	-0.00583	-0.000715	0.00287	0.00489	0.00553	0.00553	0.00486	0.00374	0.00262	0.00198	0.00146	0.000857	0.000952	0.00022	8.1465e-05	0.000181	0.000322
	0.00946	0.00262	0.0026	0.00271	0.00312	0.00343	0.00399	0.0043	0.0051	0.00549	0.00399	0.00278	0.000675	-0.00208	-0.00369	-0.00598	-0.00694	-0.00835	-0.00987	-0.01211	-0.01337	-0.01421	-0.01558	-0.01443	-0.01105	-0.00591	-0.000715	0.00279	0.00489	0.00527	0.00544	0.00494	0.004	0.00236	0.00189	0.00155	0.000772	0.000864	0.000476	8.1465e-05	0.000181	0.000239
	0.00956	0.00254	0.00268	0.00271	0.00312	0.00329	0.00414	0.00439	0.00505	0.00544	0.00399	0.00283	0.000675	-0.00212	-0.0036	-0.00594	-0.00694	-0.00835	-0.00979	-0.01211	-0.01321	-0.01429	-0.01558	-0.01427	-0.01063	-0.00583	-0.000715	0.00304	0.00489	0.00553	0.00544	0.00469	0.004	0.00245	0.00181	0.00146	0.000942	0.000952	0.000647	0.000167	0.000181	0.000239
	0.00966	0.00262	0.00246	0.0025	0.00305	0.00322	0.00422	0.00422	0.00482	0.00533	0.00375	0.00278	0.000487	-0.00203	-0.0036	-0.00598	-0.00694	-0.00828	-0.00963	-0.01194	-0.01346	-0.01388	-0.01534	-0.01418	-0.01063	-0.00575	-0.000715	0.00287	0.00481	0.00553	0.00527	0.0046	0.00383	0.00227	0.00206	0.00155	0.000772	0.000776	0.000391	0.000511	9.7508e-05	0.000239
	0.00976	0.00254	0.00239	0.00271	0.00277	0.00329	0.00399	0.00447	0.00482	0.00513	0.00375	0.00283	0.000393	-0.00212	-0.00342	-0.00589	-0.00676	-0.00835	-0.00971	-0.01186	-0.01321	-0.01372	-0.01502	-0.01418	-0.01038	-0.00566	-0.000452	0.00304	0.00489	0.00562	0.00553	0.0046	0.00374	0.00253	0.00189	0.0013	0.000772	0.000776	0.000561	0.000425	0.000181	0.000239
	0.00986	0.00246	0.00239	0.00271	0.0027	0.00329	0.00391	0.00439	0.00482	0.00513	0.00385	0.00259	0.00044	-0.00238	-0.00351	-0.00589	-0.00676	-0.00802	-0.00956	-0.01186	-0.01321	-0.01364	-0.01502	-0.01418	-0.01047	-0.0055	-0.000365	0.00304	0.00481	0.00562	0.00536	0.00469	0.00383	0.00253	0.00181	0.00138	0.000857	0.000864	0.000647	0.000425	0.000181	0.000322
	0.00996	0.00254	0.00217	0.00271	0.0027	0.00336	0.00376	0.00405	0.00477	0.00513	0.00371	0.00249	0.00044	-0.00234	-0.00355	-0.00576	-0.00665	-0.00809	-0.00956	-0.01169	-0.01287	-0.01364	-0.01494	-0.01418	-0.0103	-0.0055	-0.000365	0.00321	0.00489	0.00562	0.00536	0.00494	0.00383	0.00262	0.00181	0.00138	0.000687	0.000601	0.000647	0.000167	0.000181	0.000239
	0.01006	0.00239	0.00224	0.00271	0.00277	0.00336	0.00376	0.00389	0.00477	0.00513	0.00366	0.00254	0.000487	-0.00234	-0.00337	-0.00576	-0.00682	-0.00789	-0.00956	-0.01152	-0.01278	-0.01364	-0.01494	-0.0141	-0.0103	-0.00533	-0.00054	0.00321	0.00489	0.00553	0.00527	0.00486	0.004	0.0028	0.00181	0.00146	0.000857	0.000776	0.000476	0.000253	0.000181	0.000156
	0.01016	0.00254	0.00217	0.00264	0.00284	0.00314	0.00391	0.00397	0.00454	0.00508	0.00356	0.00259	0.000675	-0.00225	-0.00337	-0.00571	-0.00671	-0.00802	-0.0094	-0.01144	-0.01278	-0.01364	-0.01486	-0.0141	-0.0103	-0.00525	-0.000452	0.00321	0.00489	0.00562	0.00536	0.0046	0.00383	0.00245	0.00181	0.00146	0.000772	0.000426	0.000476	0.000253	0.000181	0.000239
	0.01026	0.00239	0.00231	0.00271	0.00291	0.00307	0.00391	0.00422	0.00443	0.00497	0.00371	0.00244	0.00044	-0.00212	-0.00342	-0.00562	-0.00682	-0.00809	-0.0094	-0.01144	-0.01278	-0.01348	-0.01461	-0.01377	-0.01013	-0.00525	-0.000627	0.00312	0.00489	0.00562	0.00553	0.0046	0.00383	0.00262	0.00198	0.00146	0.000857	0.000426	0.000476	0.000167	0.000181	0.000239
	0.01036	0.00262	0.00202	0.00264	0.0027	0.00314	0.00391	0.00397	0.00448	0.00472	0.00366	0.00254	0.000487	-0.00225	-0.00346	-0.00562	-0.00659	-0.00796	-0.00948	-0.01144	-0.01278	-0.01356	-0.01437	-0.01385	-0.01005	-0.005	-0.000102	0.00312	0.00489	0.00562	0.00527	0.00469	0.00374	0.00262	0.00215	0.00155	0.000857	0.000776	0.000391	0.000339	0.000181	0.000322
	0.01046	0.00246	0.00195	0.00264	0.00256	0.00329	0.00384	0.00389	0.0046	0.00472	0.00361	0.00234	0.000581	-0.00234	-0.00337	-0.00558	-0.00653	-0.00789	-0.00956	-0.01127	-0.01278	-0.01348	-0.01429	-0.0136	-0.01005	-0.00508	-1.4032e-05	0.00329	0.00498	0.00571	0.00544	0.0046	0.00383	0.00253	0.00206	0.00121	0.000857	0.000776	0.000647	0.000339	0.00035	0.000239
	0.01061	0.00254	0.00202	0.00267	0.00263	0.00311	0.00353	0.00376	0.00462	0.00461	0.00332	0.00232	0.000675	-0.00232	-0.00342	-0.00558	-0.00673	-0.00782	-0.00944	-0.01106	-0.01266	-0.0136	-0.01421	-0.01352	-0.00992	-0.00512	-0.000189	0.00325	0.0051	0.00562	0.00549	0.00494	0.00396	0.00271	0.00202	0.00159	0.000857	0.000864	0.000519	0.00021	0.000266	0.000197
	0.01081	0.00246	0.00202	0.00267	0.0026	0.00297	0.00334	0.0038	0.00432	0.00461	0.00335	0.00232	0.000628	-0.00205	-0.00339	-0.00538	-0.00665	-0.00782	-0.00936	-0.01102	-0.01266	-0.01316	-0.01417	-0.01344	-0.00971	-0.00504	-0.000189	0.00317	0.00506	0.00575	0.00561	0.00469	0.0037	0.00245	0.00211	0.00146	0.0009	0.000776	0.000433	0.000339	9.7508e-05	0.000239
	0.01101	0.00246	0.00187	0.00264	0.00253	0.00293	0.00369	0.00372	0.00432	0.00436	0.00332	0.00198	0.00044	-0.00232	-0.0033	-0.00527	-0.00653	-0.00773	-0.00921	-0.01089	-0.01266	-0.013	-0.01389	-0.01315	-0.00954	-0.00495	-1.4032e-05	0.00334	0.00514	0.00566	0.00553	0.00477	0.00365	0.00275	0.00227	0.00146	0.000857	0.00082	0.000604	0.000296	0.000139	0.000197
	0.01121	0.00227	0.00195	0.00267	0.00249	0.00289	0.00342	0.00339	0.00432	0.00436	0.00308	0.00198	0.000605	-0.00234	-0.0033	-0.00527	-0.00653	-0.0076	-0.00901	-0.01077	-0.01219	-0.01296	-0.01377	-0.0129	-0.00933	-0.00462	2.9854e-05	0.00346	0.00514	0.00575	0.00553	0.00473	0.00378	0.00266	0.00198	0.00151	0.000772	0.000689	0.000561	0.000296	9.7508e-05	0.000197
	0.01141	0.00219	0.00195	0.0025	0.00253	0.00282	0.00342	0.0036	0.00409	0.00431	0.00325	0.00198	0.000511	-0.00225	-0.0033	-0.00509	-0.00656	-0.00763	-0.00905	-0.01068	-0.0121	-0.01272	-0.01353	-0.01286	-0.00912	-0.0047	-1.4032e-05	0.00338	0.00506	0.00566	0.00557	0.00465	0.00378	0.00266	0.00211	0.00138	0.000815	0.000557	0.000561	0.000253	1.3538e-05	0.000239
	0.01161	0.00216	0.00173	0.00253	0.00253	0.00272	0.00338	0.00351	0.00415	0.0041	0.00318	0.00174	0.000464	-0.00223	-0.00325	-0.00504	-0.00647	-0.00753	-0.00886	-0.01035	-0.01202	-0.01276	-0.01357	-0.01248	-0.00916	-0.00449	-0.000102	0.00338	0.00536	0.00566	0.00549	0.00477	0.00383	0.00271	0.00219	0.00117	0.000645	0.000601	0.000561	0.000253	9.7508e-05	0.000239
	0.01181	0.002	0.0018	0.00257	0.00246	0.00261	0.00331	0.00331	0.00409	0.00413	0.00299	0.00174	0.000558	-0.00234	-0.0033	-0.00502	-0.00653	-0.0074	-0.00882	-0.01018	-0.01189	-0.01292	-0.01329	-0.01253	-0.009	-0.00441	-0.000715	0.00355	0.00523	0.00562	0.00553	0.00481	0.00387	0.00266	0.00206	0.00121	0.000772	0.000426	0.000519	0.000253	9.7508e-05	0.000239
	0.01201	0.00219	0.0018	0.00243	0.00242	0.00261	0.00327	0.00335	0.00389	0.00397	0.00303	0.00189	0.00037	-0.00223	-0.00332	-0.00493	-0.00653	-0.00746	-0.00878	-0.0101	-0.01168	-0.01263	-0.01304	-0.01236	-0.00895	-0.00441	-0.000496	0.00355	0.00544	0.00566	0.0057	0.00469	0.0037	0.00262	0.00202	0.00109	0.000772	0.00047	0.000604	0.000339	1.3538e-05	0.000239
	0.01221	0.00188	0.00155	0.00229	0.00218	0.00264	0.00327	0.00323	0.00406	0.00379	0.00299	0.00153	0.00037	-0.00219	-0.00328	-0.00493	-0.00647	-0.00733	-0.00874	-0.00997	-0.0116	-0.01255	-0.013	-0.01215	-0.00878	-0.00433	-0.000671	0.00363	0.00544	0.00562	0.00557	0.00486	0.00357	0.00258	0.00211	0.00109	0.000857	0.000513	0.000519	0.000253	0.000182	0.00028
	0.01241	0.00181	0.00169	0.00232	0.00232	0.00257	0.00323	0.0031	0.00387	0.00384	0.00284	0.0016	0.000346	-0.00219	-0.00325	-0.0048	-0.00656	-0.00737	-0.00847	-0.00989	-0.01151	-0.01247	-0.01288	-0.01215	-0.00862	-0.00445	-0.000496	0.00338	0.00552	0.00562	0.00557	0.00469	0.00365	0.00262	0.00194	0.00121	0.000772	0.000426	0.000604	8.1465e-05	9.7508e-05	0.000156
	0.01261	0.00188	0.00195	0.00229	0.00235	0.00254	0.00315	0.00318	0.00389	0.00379	0.00291	0.0016	0.000182	-0.00199	-0.00337	-0.00462	-0.00642	-0.00724	-0.0089	-0.00993	-0.01151	-0.01219	-0.01284	-0.01182	-0.00841	-0.00416	-0.000277	0.00351	0.00544	0.00557	0.00566	0.00465	0.00357	0.00262	0.00206	0.00105	0.000815	0.000426	0.000604	0.00021	5.5523e-05	0.000197
	0.01281	0.00173	0.00176	0.00229	0.00221	0.00239	0.00296	0.00306	0.00389	0.00379	0.00287	0.00131	0.000182	-0.00201	-0.0033	-0.00442	-0.00627	-0.00701	-0.00851	-0.00959	-0.01138	-0.01223	-0.01256	-0.01174	-0.00828	-0.00424	-0.000408	0.0038	0.00548	0.00557	0.00561	0.00469	0.00361	0.00271	0.00206	0.000962	0.00073	0.000426	0.000519	0.000124	0.000139	-9.2639e-05
	0.01301	0.00177	0.00184	0.00232	0.00215	0.00232	0.00293	0.00298	0.0037	0.00361	0.0027	0.00143	0.000252	-0.00208	-0.00328	-0.00444	-0.00633	-0.0072	-0.00851	-0.00955	-0.01126	-0.01215	-0.01236	-0.01165	-0.00828	-0.0042	-0.000365	0.00376	0.00552	0.00531	0.00557	0.00456	0.00378	0.00231	0.00219	0.000962	0.00073	0.000426	0.000604	0.000124	1.3538e-05	0.000197
	0.01321	0.00169	0.00195	0.00218	0.00218	0.00225	0.00304	0.0031	0.00378	0.00348	0.00277	0.0015	8.7867e-05	-0.00203	-0.00339	-0.00437	-0.00618	-0.00694	-0.00832	-0.00947	-0.01096	-0.01183	-0.01236	-0.01144	-0.00828	-0.00391	-0.000189	0.00376	0.00557	0.00531	0.00553	0.00465	0.00357	0.00253	0.00202	0.001	0.000772	0.000338	0.000604	0.000339	-0.000196	0.000114
	0.01341	0.00134	0.00198	0.00218	0.00215	0.00218	0.00289	0.00302	0.00367	0.00351	0.00272	0.00119	0.000135	-0.00199	-0.00335	-0.00431	-0.00598	-0.00697	-0.00828	-0.00947	-0.0107	-0.01183	-0.01224	-0.01136	-0.00803	-0.00382	-0.000145	0.00376	0.00552	0.00518	0.00553	0.0046	0.00365	0.00258	0.00194	0.00121	0.000687	0.000426	0.000647	0.000253	0.000181	0.000239
	0.01361	0.00138	0.0018	0.00218	0.00204	0.00214	0.00296	0.00285	0.00345	0.00354	0.00275	0.00136	8.7867e-05	-0.00194	-0.00332	-0.00437	-0.00598	-0.00697	-0.00832	-0.00934	-0.01062	-0.01183	-0.01195	-0.01111	-0.00786	-0.00378	-5.7847e-05	0.00376	0.00557	0.00527	0.00549	0.00456	0.00378	0.00236	0.00198	0.001	0.000815	0.00012	0.000433	0.00021	-0.000154	0.00028
	0.01381	0.00138	0.00191	0.00208	0.00204	0.00211	0.00293	0.00277	0.00359	0.00348	0.00272	0.00138	-0.000241	-0.00186	-0.00342	-0.00417	-0.00601	-0.00684	-0.00808	-0.00934	-0.0104	-0.01138	-0.01195	-0.01094	-0.0079	-0.00365	2.9854e-05	0.00363	0.00561	0.00514	0.00549	0.00452	0.00352	0.00245	0.00185	0.00092	0.000857	0.000295	0.000391	0.000339	9.7508e-05	0.000156
	0.01401	0.00134	0.00173	0.00197	0.00187	0.00211	0.00274	0.0026	0.00353	0.00341	0.00263	0.00119	-2.9566e-05	-0.0017	-0.00335	-0.00422	-0.00592	-0.00674	-0.0082	-0.00913	-0.01036	-0.01154	-0.01175	-0.01103	-0.00777	-0.00378	0.000118	0.00355	0.00586	0.00496	0.00544	0.00469	0.00365	0.00245	0.00194	0.000962	0.000815	0.000295	0.000391	0.00021	1.3538e-05	0.000156
	0.01421	0.00134	0.00176	0.00187	0.00194	0.00204	0.0027	0.00256	0.00342	0.00336	0.00255	0.00128	-0.000147	-0.00155	-0.00332	-0.00422	-0.00592	-0.00688	-0.00816	-0.00909	-0.01011	-0.01154	-0.01175	-0.01086	-0.00777	-0.00374	0.000162	0.00385	0.00565	0.00492	0.00557	0.00452	0.00348	0.00223	0.00198	0.00092	0.000857	0.000338	0.000476	8.1465e-05	-2.8447e-05	3.1587e-05
	0.01441	0.00138	0.00191	0.00183	0.0019	0.002	0.00277	0.0026	0.00345	0.00328	0.00258	0.00124	-0.000358	-0.00159	-0.00335	-0.0041	-0.00566	-0.00671	-0.00805	-0.00905	-0.01006	-0.01114	-0.01175	-0.01065	-0.00777	-0.00374	0.000293	0.0038	0.00565	0.00492	0.00553	0.00452	0.00339	0.00231	0.00194	0.001	0.000857	0.000338	0.000519	0.000253	-0.000112	0.000156
	0.01461	0.00134	0.0018	0.0018	0.0018	0.00193	0.00258	0.00256	0.0033	0.00328	0.00255	0.00121	-0.000288	-0.00155	-0.00332	-0.00419	-0.00557	-0.00674	-0.00781	-0.00892	-0.01002	-0.01106	-0.01163	-0.01053	-0.00756	-0.00349	0.000249	0.00389	0.00557	0.00487	0.00549	0.00456	0.00378	0.00218	0.00181	0.001	0.000815	0.000426	0.000433	0.000124	-0.000364	0.000197
	0.01481	0.00127	0.00191	0.00176	0.00197	0.00197	0.00274	0.00248	0.00325	0.00315	0.00258	0.00119	-0.000405	-0.00146	-0.0033	-0.00413	-0.00554	-0.00671	-0.00777	-0.00888	-0.00981	-0.01102	-0.01147	-0.0104	-0.0076	-0.00353	0.000162	0.00385	0.00557	0.00483	0.00549	0.00427	0.00361	0.00231	0.00185	0.000962	0.000645	7.5812e-05	0.000305	0.000167	5.5523e-05	0.000156
	0.01501	0.00123	0.00202	0.00173	0.0019	0.00182	0.00277	0.00252	0.00328	0.0031	0.00241	0.00128	-0.000475	-0.00144	-0.00335	-0.00406	-0.00546	-0.00668	-0.00777	-0.00892	-0.00951	-0.01094	-0.01131	-0.01024	-0.00744	-0.00336	0.000556	0.00359	0.00561	0.00483	0.00519	0.00431	0.00352	0.00223	0.00198	0.000878	0.00073	0.000207	0.000433	0.000253	-0.000196	0.000197
	0.01521	0.00123	0.00195	0.00166	0.0018	0.00204	0.00262	0.00248	0.00297	0.0031	0.00248	0.00133	-0.000405	-0.00139	-0.00339	-0.00413	-0.00534	-0.00661	-0.0077	-0.0088	-0.00959	-0.01061	-0.01123	-0.01024	-0.00714	-0.00328	0.000381	0.00359	0.00552	0.00478	0.0054	0.00452	0.00357	0.00218	0.00181	0.000878	0.000815	0.000207	0.000348	0.000167	-0.000196	0.000156
	0.01541	0.00119	0.00213	0.00176	0.00187	0.00179	0.00255	0.00248	0.00294	0.00305	0.00244	0.00119	-0.000288	-0.00142	-0.00337	-0.00415	-0.00525	-0.00642	-0.00766	-0.0088	-0.00947	-0.01061	-0.01106	-0.01024	-0.00714	-0.00328	0.000469	0.00346	0.00552	0.00478	0.0054	0.00422	0.00348	0.00231	0.00181	0.000878	0.0009	0.000426	0.000135	0.000425	-7.0433e-05	0.000156
	0.01561	0.00119	0.00195	0.00155	0.00159	0.00168	0.00255	0.00248	0.00297	0.00305	0.00217	0.00138	-0.000358	-0.00139	-0.00332	-0.00404	-0.00508	-0.00638	-0.0075	-0.00875	-0.00942	-0.01045	-0.0111	-0.01019	-0.00706	-0.00315	0.000688	0.00359	0.00552	0.00474	0.00536	0.00439	0.00331	0.00227	0.00177	0.000962	0.000857	0.000426	0.000391	0.00021	-7.0433e-05	0.000239
	0.01581	0.00123	0.00198	0.00155	0.00155	0.00161	0.00247	0.0024	0.00286	0.00287	0.00222	0.00133	-0.000217	-0.00126	-0.00328	-0.00415	-0.00499	-0.00642	-0.00762	-0.00863	-0.00934	-0.01033	-0.01106	-0.0099	-0.00701	-0.00315	0.000644	0.00355	0.00557	0.00457	0.00549	0.00435	0.00331	0.00218	0.00185	0.000962	0.000815	0.000382	0.000391	8.1465e-05	-0.000112	3.1587e-05
	0.01601	0.00127	0.00228	0.00152	0.00176	0.00165	0.00262	0.00223	0.00286	0.00284	0.00222	0.00138	-0.000241	-0.00124	-0.00332	-0.00417	-0.00493	-0.00632	-0.00754	-0.00871	-0.00921	-0.01004	-0.01094	-0.00973	-0.00701	-0.00311	0.000644	0.00363	0.00548	0.00457	0.00523	0.00406	0.00326	0.00209	0.00181	0.001	0.000857	0.000426	0.000391	0.000124	0.000139	0.000114
	0.01621	0.00123	0.00206	0.00141	0.00166	0.00165	0.00228	0.00219	0.00277	0.00292	0.00215	0.00148	-0.000358	-0.00122	-0.00328	-0.00397	-0.00482	-0.00622	-0.00735	-0.00871	-0.00904	-0.00992	-0.0109	-0.00957	-0.00701	-0.00323	0.000688	0.00351	0.00552	0.00452	0.00536	0.00406	0.00357	0.00209	0.00181	0.000878	0.000857	0.000295	0.00022	8.1465e-05	-2.8447e-05	7.2996e-05
	0.01641	0.00115	0.00217	0.00159	0.00159	0.00168	0.00239	0.00232	0.00255	0.0029	0.00215	0.00133	-0.000335	-0.00119	-0.00325	-0.00417	-0.00476	-0.00632	-0.00731	-0.0088	-0.009	-0.01	-0.01082	-0.00953	-0.00689	-0.00315	0.0006	0.00385	0.00544	0.00443	0.00536	0.00418	0.00344	0.00201	0.00181	0.00092	0.000815	0.000382	0.00022	0.00021	1.3538e-05	3.1587e-05
	0.01661	0.00115	0.00228	0.00155	0.00173	0.00157	0.00236	0.00211	0.00252	0.00287	0.0021	0.00119	-0.00017	-0.00117	-0.00321	-0.00417	-0.00467	-0.00632	-0.00723	-0.00871	-0.00887	-0.00984	-0.0107	-0.00961	-0.00684	-0.00311	0.000644	0.00385	0.00544	0.00443	0.00514	0.00397	0.00339	0.00205	0.00172	0.00092	0.000857	0.000382	0.000263	0.000253	-7.0433e-05	0.000156
	0.01681	0.00134	0.00213	0.00148	0.00152	0.00161	0.00224	0.00232	0.00255	0.00274	0.00208	0.00136	-0.000264	-0.00133	-0.00309	-0.00415	-0.00461	-0.00609	-0.00707	-0.0085	-0.0087	-0.00972	-0.01082	-0.00944	-0.00663	-0.00286	0.000688	0.00385	0.00523	0.0043	0.00502	0.00406	0.00344	0.00209	0.00164	0.000836	0.000857	0.000207	4.9495e-05	0.000425	-7.0433e-05	-9.8216e-06
	0.01701	0.0013	0.00209	0.00152	0.00149	0.00157	0.00228	0.00227	0.00238	0.00267	0.00193	0.00128	-0.000264	-0.00113	-0.00311	-0.00419	-0.00464	-0.00625	-0.00707	-0.00833	-0.0087	-0.00972	-0.0105	-0.00932	-0.00646	-0.00273	0.000688	0.00376	0.00514	0.00426	0.00502	0.00393	0.00335	0.00209	0.00155	0.00092	0.0009	0.000338	6.8498e-06	0.000296	1.3538e-05	0.000114
	0.01721	0.00142	0.00213	0.00138	0.00152	0.00154	0.00228	0.00203	0.00252	0.00264	0.00193	0.00136	-2.9586e-05	-0.00115	-0.00311	-0.00419	-0.00458	-0.00619	-0.00704	-0.00842	-0.00866	-0.00923	-0.01042	-0.00948	-0.00672	-0.00256	0.00082	0.00368	0.0051	0.00448	0.00502	0.00397	0.00335	0.00205	0.0016	0.00092	0.000857	0.000426	9.2139e-05	0.000296	5.5523e-05	3.1587e-05
	0.01741	0.0015	0.00184	0.00148	0.00138	0.0015	0.0022	0.00211	0.00244	0.00251	0.00177	0.00131	-0.000123	-0.00117	-0.003	-0.00413	-0.0045	-0.00579	-0.0068	-0.00854	-0.00861	-0.00923	-0.01042	-0.00923	-0.00655	-0.00269	0.00082	0.00359	0.00527	0.00452	0.00493	0.00393	0.00344	0.00214	0.00143	0.00113	0.000942	0.000382	6.9167e-06	0.000124	0.000139	-9.2639e-05
	0.01761	0.00146	0.00209	0.00145	0.00142	0.00157	0.00201	0.00203	0.00213	0.00256	0.00177	0.00124	-6.0958e-06	-0.00108	-0.0029	-0.00415	-0.00444	-0.00589	-0.00692	-0.00833	-0.00861	-0.00919	-0.01033	-0.00919	-0.00646	-0.00286	0.000732	0.00368	0.00493	0.00443	0.00506	0.0038	0.00331	0.00205	0.00172	0.001	0.0009	0.000426	-3.5795e-05	0.000296	0.000139	0.000197
	0.01781	0.00169	0.00206	0.00145	0.00142	0.0014	0.00213	0.00215	0.00235	0.00264	0.00169	0.00131	-2.9586e-05	-0.00108	-0.00297	-0.00406	-0.00432	-0.00596	-0.00676	-0.00842	-0.00848	-0.00907	-0.01042	-0.00886	-0.00638	-0.00256	0.000864	0.00372	0.00489	0.00435	0.00502	0.00389	0.00326	0.00205	0.00172	0.001	0.000815	0.000426	6.8498e-06	0.000382	0.000139	-5.123e-05
	0.01801	0.00142	0.00187	0.00152	0.00135	0.00154	0.00186	0.0019	0.00213	0.00254	0.0016	0.00116	-6.0958e-06	-0.00117	-0.00279	-0.00393	-0.00415	-0.00576	-0.00661	-0.00821	-0.00848	-0.00907	-0.01029	-0.00886	-0.00625	-0.00256	0.000864	0.00368	0.00485	0.00443	0.00497	0.00393	0.00344	0.00205	0.00147	0.00105	0.000857	0.000382	0.000177	8.1465e-05	9.7508e-05	-0.000134
	0.01821	0.00138	0.00206	0.00152	0.00149	0.00154	0.00198	0.00199	0.00191	0.00236	0.00155	0.00121	-6.0958e-06	-0.00124	-0.00265	-0.00397	-0.00415	-0.00579	-0.00649	-0.00812	-0.00836	-0.00882	-0.00981	-0.00881	-0.00621	-0.00252	0.000732	0.0038	0.00472	0.00461	0.00484	0.0038	0.00322	0.00201	0.00151	0.00092	0.000857	0.000426	9.2139e-05	0.000468	1.3538e-05	3.1587e-05
	0.01841	0.00146	0.00191	0.00162	0.00142	0.00147	0.00217	0.00207	0.00202	0.00256	0.00169	0.00116	-9.9997e-05	-0.00131	-0.00258	-0.00399	-0.00415	-0.00576	-0.00637	-0.00816	-0.0081	-0.00862	-0.01005	-0.00873	-0.00617	-0.00244	0.000776	0.00372	0.00489	0.00478	0.00484	0.00389	0.00326	0.00205	0.00147	0.00092	0.000857	0.00047	9.2139e-05	0.000339	5.5523e-05	-0.000134
	0.01861	0.00142	0.00166	0.00166	0.00131	0.00154	0.00205	0.00199	0.00196	0.00244	0.00146	0.00119	0.000111	-0.00131	-0.00258	-0.00381	-0.00415	-0.00569	-0.00626	-0.00804	-0.00823	-0.00899	-0.00977	-0.0086	-0.00612	-0.00239	0.000908	0.00355	0.00489	0.00448	0.00489	0.00401	0.00322	0.00192	0.00147	0.00117	0.000857	0.000426	-3.5795e-05	0.000167	-2.8447e-05	-9.8216e-06
	0.01881	0.00157	0.00176	0.00162	0.00142	0.00136	0.00198	0.00215	0.00177	0.00228	0.00146	0.00124	0.000135	-0.00122	-0.00258	-0.00386	-0.00415	-0.00556	-0.00637	-0.00778	-0.0081	-0.0085	-0.00977	-0.0086	-0.00612	-0.00239	0.00113	0.00355	0.00476	0.0047	0.00484	0.00389	0.00305	0.00196	0.00164	0.001	0.000942	0.000426	-7.8373e-05	0.000468	0.000181	-9.8216e-06
	0.01901	0.00161	0.00169	0.00166	0.00121	0.00122	0.00186	0.00207	0.00188	0.00231	0.00146	0.00114	0.000252	-0.00126	-0.00239	-0.00377	-0.00412	-0.00546	-0.00641	-0.008	-0.00801	-0.00862	-0.00973	-0.00852	-0.00617	-0.00239	0.00113	0.00355	0.00476	0.00457	0.0048	0.00384	0.00309	0.00209	0.00143	0.00113	0.000857	0.00047	-3.5728e-05	0.00021	0.000181	-5.123e-05
	0.01921	0.00161	0.00144	0.00169	0.00114	0.00154	0.00171	0.00182	0.00191	0.00226	0.00138	0.00116	0.000299	-0.00133	-0.00251	-0.00357	-0.00421	-0.0054	-0.00602	-0.008	-0.00801	-0.00846	-0.0096	-0.00823	-0.006	-0.00244	0.000996	0.00346	0.00476	0.00461	0.00484	0.00393	0.00331	0.00205	0.00151	0.00125	0.000815	0.000513	-3.5795e-05	0.000124	0.000224	-0.000258
	0.01941	0.00161	0.00162	0.00173	0.00131	0.00147	0.00164	0.00186	0.00174	0.00228	0.00136	0.00116	0.000276	-0.00137	-0.00237	-0.00366	-0.00412	-0.00533	-0.00614	-0.00804	-0.00797	-0.00809	-0.00932	-0.00823	-0.00583	-0.00252	0.000952	0.00363	0.00447	0.0047	0.0048	0.00376	0.00283	0.00183	0.0016	0.00105	0.000687	0.000426	-3.5795e-05	0.000468	0.000181	-9.8216e-06
	0.01961	0.00154	0.00155	0.00173	0.00124	0.00147	0.00179	0.00194	0.00174	0.0022	0.00138	0.000899	0.000111	-0.00148	-0.00232	-0.00354	-0.00412	-0.00527	-0.00614	-0.00749	-0.00797	-0.00833	-0.00944	-0.00797	-0.00583	-0.00239	0.000996	0.00368	0.00443	0.00439	0.0048	0.00376	0.00305	0.00201	0.00151	0.00113	0.000517	0.000513	-3.5728e-05	0.000296	9.7508e-05	-9.2639e-05
	0.01981	0.00142	0.00125	0.00169	0.00121	0.00147	0.00167	0.0019	0.00168	0.00215	0.00117	0.000995	0.00037	-0.00148	-0.00225	-0.00348	-0.00412	-0.00527	-0.00583	-0.00766	-0.00784	-0.00825	-0.00944	-0.00806	-0.00553	-0.00231	0.000908	0.00351	0.00443	0.00448	0.00484	0.00384	0.00301	0.00179	0.00139	0.00121	0.00056	0.000426	9.2139e-05	0.000253	9.7508e-05	-9.8216e-06
	0.02001	0.00154	0.00125	0.00169	0.00117	0.00136	0.00171	0.00207	0.00163	0.00218	0.00124	0.000995	0.000135	-0.00159	-0.00225	-0.00348	-0.00412	-0.00527	-0.00583	-0.00753	-0.0078	-0.00809	-0.00912	-0.0081	-0.00557	-0.00231	0.00113	0.00368	0.0043	0.00448	0.00463	0.00376	0.00275	0.0017	0.0013	0.00109	0.00056	0.000426	-3.5728e-05	0.000639	0.000139	0.000156
	0.02021	0.00157	0.00115	0.00159	0.00138	0.00122	0.00175	0.00203	0.00174	0.00215	0.00126	0.000827	0.000346	-0.0017	-0.00221	-0.00348	-0.00406	-0.005	-0.00583	-0.0074	-0.00763	-0.00842	-0.00912	-0.00802	-0.00566	-0.00218	0.000996	0.00359	0.00451	0.00465	0.00463	0.00376	0.00288	0.00201	0.00151	0.00109	0.000432	0.000513	4.9495e-05	0.000296	0.000139	0.000239
	0.02041	0.00142	0.00107	0.00176	0.00121	0.0014	0.00152	0.00194	0.00163	0.00215	0.00114	0.000827	0.00037	-0.00172	-0.00218	-0.0033	-0.00412	-0.00517	-0.00579	-0.0074	-0.00763	-0.00813	-0.00903	-0.00789	-0.00562	-0.0021	0.00104	0.00342	0.0043	0.0047	0.00467	0.00393	0.00279	0.00183	0.00143	0.001	0.000475	0.000426	-3.5728e-05	0.000554	0.000139	7.2996e-05
	0.02061	0.00154	0.00118	0.00173	0.00124	0.00115	0.00171	0.00199	0.00165	0.0022	0.00124	0.000875	0.000323	-0.00168	-0.00218	-0.00325	-0.00406	-0.00504	-0.00583	-0.00724	-0.00767	-0.00793	-0.00883	-0.00777	-0.00549	-0.00214	0.00122	0.0038	0.00451	0.00474	0.00437	0.00393	0.00262	0.00196	0.00143	0.00092	0.000305	0.000426	9.2139e-05	0.000596	0.000139	-5.123e-05
	0.02081	0.00146	0.00104	0.00162	0.00124	0.00108	0.00175	0.00178	0.00168	0.00215	0.0011	0.000827	0.000276	-0.0017	-0.00218	-0.00319	-0.00418	-0.00481	-0.00583	-0.00702	-0.00741	-0.00797	-0.00859	-0.00781	-0.00549	-0.00206	0.000908	0.00351	0.0043	0.00478	0.00455	0.00384	0.00275	0.00201	0.0013	0.00109	0.000602	0.00047	0.000135	0.000339	0.00035	3.1587e-05
	0.02101	0.0013	0.000963	0.00166	0.0011	0.00147	0.0016	0.0017	0.00165	0.00215	0.0011	0.000827	0.000346	-0.00175	-0.00214	-0.00307	-0.00418	-0.0049	-0.00575	-0.00698	-0.0075	-0.00785	-0.00859	-0.00756	-0.00532	-0.00239	0.00113	0.00355	0.0043	0.0047	0.00472	0.00359	0.00266	0.00174	0.00134	0.00109	0.000432	0.000426	6.8498e-06	0.000124	0.000182	-9.8216e-06
	0.02121	0.00138	0.00118	0.00166	0.00103	0.00143	0.00152	0.00194	0.00163	0.00192	0.00122	0.000803	0.000299	-0.00164	-0.00202	-0.00301	-0.00418	-0.00477	-0.00571	-0.0069	-0.0075	-0.0078	-0.00854	-0.0076	-0.00528	-0.00214	0.00126	0.00363	0.0043	0.00448	0.0048	0.00359	0.00262	0.00161	0.00155	0.00109	0.000305	0.000426	9.2139e-05	0.000296	0.000139	0.000156
	0.02141	0.00127	0.00111	0.00169	0.00128	0.00125	0.00148	0.00166	0.00165	0.00195	0.000977	0.000635	0.000252	-0.0017	-0.00204	-0.00305	-0.00418	-0.00481	-0.00567	-0.0069	-0.00729	-0.00801	-0.00846	-0.00751	-0.00515	-0.00223	0.000996	0.00355	0.0043	0.00452	0.00467	0.0038	0.00275	0.00179	0.00143	0.00113	0.00056	0.000251	-3.5795e-05	0.000425	0.000224	0.000156
	0.02161	0.00119	0.000963	0.00176	0.00121	0.00125	0.00148	0.00182	0.00163	0.00203	0.0011	0.000755	0.000323	-0.00168	-0.00204	-0.00303	-0.00421	-0.00477	-0.00563	-0.00673	-0.00733	-0.00797	-0.00846	-0.00739	-0.00498	-0.00218	0.000952	0.00372	0.00426	0.00443	0.0045	0.00368	0.0027	0.00161	0.00155	0.000962	0.000262	0.000295	0.000305	0.000511	0.000181	0.000156
	0.02191	0.00111	0.00107	0.00164	0.00133	0.00113	0.0015	0.00166	0.00168	0.00199	0.00109	0.000623	0.000182	-0.00171	-0.002	-0.00286	-0.00422	-0.00474	-0.0054	-0.00671	-0.00713	-0.00787	-0.00842	-0.00734	-0.00492	-0.00197	0.00102	0.00365	0.00422	0.00461	0.00431	0.00368	0.0026	0.00177	0.0013	0.000836	0.00022	0.000382	0.000135	0.000275	0.000203	0.000239
	0.02231	0.00109	0.000981	0.0016	0.00124	0.00108	0.00158	0.0017	0.00172	0.00203	0.00104	0.000719	0.000135	-0.00171	-0.00209	-0.00282	-0.00432	-0.00467	-0.00559	-0.00641	-0.00705	-0.00787	-0.00818	-0.0073	-0.00498	-0.00187	0.00108	0.00359	0.0043	0.00457	0.0044	0.00361	0.00251	0.00168	0.00153	0.000878	0.00022	0.00036	7.0817e-05	0.000232	9.7508e-05	0.000197
	0.02271	0.00113	0.00118	0.00157	0.00102	0.00104	0.00147	0.00155	0.00178	0.00187	0.00101	0.000647	2.914e-05	-0.0017	-0.00211	-0.0027	-0.00448	-0.00467	-0.00552	-0.00631	-0.00696	-0.00785	-0.00804	-0.00713	-0.00492	-0.00204	0.00119	0.0037	0.00428	0.00432	0.00442	0.00368	0.00251	0.00159	0.00145	0.000878	0.000262	0.000251	0.000135	0.000167	0.000119	0.000177
	0.02311	0.000976	0.00135	0.00152	0.00121	0.00104	0.00145	0.00149	0.00178	0.00198	0.00107	0.000467	-6.4792e-05	-0.0016	-0.00209	-0.0025	-0.00422	-0.00467	-0.0054	-0.00612	-0.00668	-0.0078	-0.00793	-0.00692	-0.00475	-0.00199	0.00108	0.00363	0.00428	0.00424	0.00425	0.00351	0.00257	0.00161	0.0013	0.000816	0.000198	1.0196e-05	0.000241	0.000146	5.5523e-05	0.000197
	0.02351	0.000822	0.00125	0.00148	0.00124	0.00111	0.0016	0.00155	0.00174	0.00192	0.00112	0.000647	-0.000194	-0.00167	-0.00222	-0.00251	-0.00419	-0.00448	-0.00546	-0.00605	-0.0066	-0.00766	-0.00779	-0.0069	-0.00453	-0.00182	0.000886	0.00348	0.0043	0.00417	0.00408	0.00359	0.0026	0.00148	0.00128	0.000795	0.000262	7.5812e-05	0.00022	0.000124	-7.4549e-06	0.000259
	0.02391	0.000957	0.00133	0.0012	0.00105	0.000951	0.00137	0.00135	0.00164	0.00196	0.00122	0.000683	-0.000253	-0.00139	-0.00218	-0.00253	-0.00418	-0.00448	-0.00538	-0.00599	-0.00643	-0.0076	-0.00771	-0.0069	-0.00438	-0.00176	0.00106	0.00363	0.0043	0.00417	0.00427	0.00342	0.00234	0.0015	0.0013	0.000711	0.000198	-1.1677e-05	4.9495e-05	0.000124	0.000119	0.000197
	0.02431	0.00101	0.00122	0.00105	0.00117	0.000862	0.00135	0.00137	0.0017	0.0019	0.00123	0.000719	-0.000393	-0.00126	-0.00217	-0.00248	-0.00415	-0.00428	-0.00528	-0.00601	-0.00621	-0.0075	-0.00775	-0.00682	-0.00434	-0.00178	0.00124	0.00359	0.00441	0.00393	0.00416	0.00349	0.00242	0.00142	0.00126	0.000795	0.000198	0.00012	0.000113	8.1499e-05	3.453e-05	0.000197
	0.02471	0.000918	0.00144	0.000977	0.00121	0.000986	0.00143	0.00131	0.0017	0.00187	0.00122	0.000767	-0.00064	-0.00125	-0.00215	-0.00249	-0.00406	-0.00428	-0.00534	-0.00592	-0.00604	-0.00727	-0.00773	-0.00667	-0.00426	-0.00178	0.00108	0.00351	0.00439	0.00393	0.00408	0.00338	0.00255	0.00144	0.00117	0.000711	0.000241	1.0196e-05	0.000305	-4.228e-06	-2.8447e-05	0.000301
	0.02511	0.000976	0.00133	0.000994	0.00109	0.000933	0.00139	0.00126	0.00158	0.00189	0.00123	0.000779	-0.000698	-0.00117	-0.00214	-0.00262	-0.00396	-0.00433	-0.00534	-0.00588	-0.00593	-0.00723	-0.00752	-0.00669	-0.00413	-0.00155	0.00102	0.00361	0.00422	0.00389	0.00405	0.00325	0.00251	0.00142	0.00107	0.000503	0.000177	1.0196e-05	0.000113	0.000124	-9.1425e-05	0.000239
	0.02551	0.000937	0.00138	0.00075	0.0011	0.000844	0.00137	0.00135	0.00158	0.00178	0.00124	0.000851	-0.000651	-0.00102	-0.00215	-0.00273	-0.00375	-0.00421	-0.00522	-0.00569	-0.00595	-0.00713	-0.00732	-0.00665	-0.00417	-0.00153	0.00111	0.00346	0.00422	0.00384	0.00386	0.00328	0.00255	0.00139	0.00115	0.000628	0.000305	-3.3549e-05	0.000177	8.1499e-05	-0.000175	0.000322
	0.02591	0.00109	0.0016	0.000715	0.00116	0.000933	0.00141	0.00126	0.00158	0.00173	0.00113	0.00101	-0.000651	-0.000963	-0.00211	-0.00267	-0.00359	-0.00413	-0.00524	-0.0058	-0.00593	-0.00691	-0.00724	-0.00642	-0.00417	-0.00159	0.00117	0.00327	0.00428	0.0038	0.00384	0.00328	0.0024	0.00144	0.00113	0.000628	0.000262	0.000251	4.9495e-05	-0.000111	5.5523e-05	0.000177
	0.02631	0.00113	0.00156	0.000576	0.00103	0.000915	0.00126	0.00124	0.00136	0.00164	0.00113	0.000995	-0.000616	-0.000941	-0.00201	-0.00275	-0.00352	-0.00423	-0.00524	-0.00582	-0.00591	-0.0066	-0.00724	-0.00636	-0.004	-0.00161	0.00113	0.00334	0.00418	0.00362	0.00393	0.00321	0.00251	0.00137	0.00113	0.000774	0.000241	0.000229	0.000177	3.8619e-05	-0.000175	0.000239
	0.02671	0.00113	0.00155	0.000506	0.00102	0.00088	0.00114	0.00135	0.00128	0.00162	0.00106	0.00101	-0.000628	-0.000897	-0.00193	-0.00295	-0.00329	-0.00418	-0.0052	-0.0058	-0.00559	-0.0065	-0.00716	-0.00627	-0.00385	-0.00136	0.00108	0.00332	0.00399	0.00378	0.00371	0.00319	0.00251	0.00137	0.00109	0.000607	0.000135	0.000251	0.000177	1.7195e-05	-0.000238	0.000239
	0.02711	0.00121	0.00156	0.000541	0.00112	0.000844	0.00118	0.00133	0.00131	0.00152	0.00111	0.00107	-0.000569	-0.000863	-0.00182	-0.00303	-0.0033	-0.00392	-0.00503	-0.00556	-0.00567	-0.00658	-0.00701	-0.00617	-0.00392	-0.00136	0.00115	0.00325	0.00407	0.00384	0.00352	0.00317	0.0026	0.00135	0.00105	0.000544	0.000241	0.000273	0.000135	3.8619e-05	5.5523e-05	0.000114
	0.02751	0.0013	0.00147	0.000454	0.000947	0.00088	0.00114	0.00124	0.00131	0.00153	0.00103	0.00102	-0.000429	-0.000731	-0.00179	-0.003	-0.00318	-0.00395	-0.00507	-0.00554	-0.00565	-0.00633	-0.00677	-0.00617	-0.00389	-0.00123	0.0013	0.00321	0.00407	0.00404	0.00363	0.00309	0.0024	0.00139	0.00103	0.000482	0.000305	0.000426	6.8498e-06	-0.000133	0.000139	3.1587e-05
	0.02791	0.00115	0.00142	0.000559	0.000878	0.00088	0.00112	0.00131	0.00118	0.0014	0.000966	0.000995	-0.000405	-0.000819	-0.00172	-0.00302	-0.0031	-0.00395	-0.00495	-0.00563	-0.00554	-0.00613	-0.00683	-0.00604	-0.00375	-0.00126	0.000908	0.00317	0.00382	0.004	0.00361	0.00288	0.00236	0.00142	0.00107	0.000607	0.000198	0.000426	0.000113	0.000103	1.3538e-05	7.2996e-05
	0.02831	0.00117	0.00138	0.000593	0.000895	0.000951	0.00111	0.00128	0.00122	0.00131	0.000966	0.000911	-0.000299	-0.00083	-0.00154	-0.00287	-0.00292	-0.00383	-0.00477	-0.00554	-0.00559	-0.00607	-0.00673	-0.00583	-0.00381	-0.00128	0.00113	0.00304	0.00382	0.00382	0.00352	0.00294	0.0024	0.00135	0.00107	0.000565	0.00022	0.000382	0.000113	3.8653e-05	-7.0433e-05	0.000135
	0.02871	0.00127	0.00129	0.000559	0.000912	0.000844	0.00107	0.00126	0.00111	0.0014	0.000966	0.000863	-0.00017	-0.000941	-0.00149	-0.00297	-0.00283	-0.00372	-0.0046	-0.00548	-0.00537	-0.00594	-0.00654	-0.00583	-0.00364	-0.00119	0.00126	0.00304	0.00403	0.00382	0.0035	0.00277	0.00255	0.00139	0.00103	0.000565	0.000347	0.00047	2.8172e-05	0.000103	9.7508e-05	0.000135
	0.02911	0.00129	0.00104	0.000698	0.000826	0.001	0.000897	0.00126	0.00121	0.00125	0.000906	0.000863	-5.3057e-05	-0.00093	-0.00146	-0.003	-0.00283	-0.0037	-0.00458	-0.00535	-0.00544	-0.00578	-0.00636	-0.00591	-0.00368	-0.00111	0.00133	0.003	0.00386	0.00413	0.00339	0.00281	0.00238	0.00131	0.001	0.000544	0.00039	0.000491	0.000263	-4.7075e-05	9.7508e-05	-5.123e-05
	0.02951	0.0013	0.000926	0.000715	0.000878	0.000969	0.000954	0.00118	0.00121	0.0012	0.000834	0.000791	-5.3057e-05	-0.000996	-0.00144	-0.00279	-0.00282	-0.00367	-0.00448	-0.00531	-0.00559	-0.00576	-0.00636	-0.00564	-0.00353	-0.00107	0.00133	0.00293	0.00378	0.00402	0.0035	0.00281	0.00249	0.00126	0.00105	0.000753	0.000283	0.000448	0.000135	3.8619e-05	9.754e-05	9.37e-05
	0.02991	0.00132	0.000853	0.000959	0.000878	0.000986	0.000935	0.00122	0.00119	0.00115	0.000811	0.000659	-4.1322e-05	-0.0011	-0.00131	-0.00278	-0.00283	-0.00358	-0.00436	-0.0052	-0.00542	-0.00578	-0.00626	-0.00549	-0.00351	-0.00119	0.00133	0.00302	0.00375	0.00387	0.00344	0.00271	0.00245	0.00126	0.00105	0.00067	0.000262	0.00047	0.000263	0.000146	9.7508e-05	7.2996e-05
	0.03031	0.00115	0.000635	0.00105	0.00086	0.00102	0.000935	0.00124	0.00119	0.00107	0.000799	0.000551	4.0885e-05	-0.00114	-0.00137	-0.00274	-0.00277	-0.00345	-0.00432	-0.00491	-0.00531	-0.00551	-0.00587	-0.00553	-0.00347	-0.00113	0.00137	0.00289	0.00365	0.00397	0.00346	0.00267	0.00217	0.00133	0.001	0.000586	0.000262	0.00047	0.000433	0.000167	9.7508e-05	3.1587e-05
	0.03071	0.00117	0.000598	0.000855	0.000843	0.000969	0.000935	0.0012	0.00122	0.00103	0.000727	0.000539	0.000288	-0.00114	-0.0014	-0.0026	-0.00283	-0.00339	-0.00415	-0.0048	-0.00531	-0.00555	-0.00581	-0.00545	-0.00358	-0.00111	0.00139	0.00281	0.00371	0.00402	0.00344	0.00288	0.00214	0.00137	0.00109	0.000628	0.000326	0.000448	0.000156	0.000103	0.000119	-9.2639e-05
	0.03111	0.00111	0.000617	0.000942	0.000722	0.000862	0.000897	0.0011	0.00135	0.00103	0.000739	0.000431	0.000229	-0.00117	-0.00138	-0.00242	-0.00301	-0.00332	-0.00415	-0.00474	-0.00537	-0.00568	-0.00585	-0.00517	-0.00349	-0.00119	0.00135	0.00281	0.00367	0.00391	0.00337	0.00271	0.00206	0.00137	0.00111	0.00069	0.000326	0.000535	0.000305	0.000189	0.000182	-5.123e-05
	0.03151	0.000957	0.000435	0.00106	0.00086	0.000951	0.000973	0.00114	0.00131	0.00107	0.000811	0.000382	0.00017	-0.00118	-0.00135	-0.00223	-0.00299	-0.00337	-0.00407	-0.00457	-0.00524	-0.00562	-0.00585	-0.00513	-0.00334	-0.00113	0.00122	0.00302	0.00361	0.00384	0.00337	0.00265	0.00208	0.00135	0.00111	0.000503	0.000305	0.000404	0.000519	0.000124	0.000161	1.0883e-05
	0.03191	0.000899	0.000453	0.00115	0.00093	0.000986	0.000897	0.00118	0.00128	0.00113	0.000858	0.000286	0.000135	-0.00117	-0.00145	-0.00221	-0.00308	-0.00332	-0.00399	-0.00448	-0.00524	-0.00574	-0.00558	-0.005	-0.00328	-0.00102	0.00133	0.00298	0.00357	0.00356	0.00339	0.0026	0.00201	0.00133	0.00107	0.00044	0.000283	0.000338	0.000305	0.00021	1.3538e-05	-9.8216e-06
	0.03231	0.000802	0.000435	0.00108	0.000912	0.000862	0.000935	0.00106	0.00139	0.00104	0.00087	0.000238	8.7867e-05	-0.00103	-0.00149	-0.00224	-0.00324	-0.00322	-0.00393	-0.0044	-0.00522	-0.00574	-0.00556	-0.00507	-0.00328	-0.000981	0.00141	0.00279	0.00367	0.00358	0.00339	0.00269	0.00197	0.00135	0.00101	0.000503	0.000347	0.00036	0.000284	0.000146	0.000139	-7.1935e-05
	0.03271	0.000609	0.000598	0.00101	0.00086	0.000915	0.000878	0.000975	0.00157	0.00106	0.000942	0.000214	-6.0958e-06	-0.00105	-0.00152	-0.00201	-0.0032	-0.0032	-0.00403	-0.00446	-0.00505	-0.00566	-0.00552	-0.00507	-0.00338	-0.00109	0.00144	0.00279	0.00371	0.00354	0.0031	0.00262	0.00189	0.00131	0.00109	0.000503	0.000326	0.000185	0.000433	0.000167	7.6515e-05	1.0883e-05
	0.03311	0.000474	0.000799	0.00106	0.000878	0.000915	0.000916	0.000975	0.00147	0.00113	0.000977	0.000142	-5.3047e-05	-0.00103	-0.00165	-0.00189	-0.00313	-0.00322	-0.00413	-0.00442	-0.00496	-0.00559	-0.00554	-0.00496	-0.00332	-0.001	0.00128	0.00289	0.0038	0.00345	0.00322	0.0026	0.00193	0.00133	0.00103	0.000377	0.00022	-7.7293e-05	0.000497	0.000253	-7.4549e-06	1.0883e-05
	0.03351	0.000359	0.000617	0.00101	0.000982	0.000844	0.000897	0.000975	0.00142	0.00129	0.001	0.00019	-8.8262e-05	-0.000908	-0.00167	-0.00196	-0.0031	-0.00332	-0.00401	-0.00412	-0.00475	-0.00566	-0.00546	-0.0049	-0.00313	-0.000854	0.00135	0.00293	0.00378	0.00328	0.00305	0.0026	0.00191	0.00129	0.001	0.000315	0.000262	-0.000209	0.000369	0.000275	-4.944e-05	3.1587e-05
	0.03391	0.000417	0.000689	0.000872	0.00086	0.000791	0.00103	0.000852	0.00142	0.00126	0.00104	0.000274	-0.000311	-0.000852	-0.00177	-0.00184	-0.00313	-0.00322	-0.00391	-0.00414	-0.00473	-0.00537	-0.00533	-0.00484	-0.003	-0.00096	0.00133	0.00283	0.00382	0.0031	0.00305	0.0026	0.00189	0.00129	0.00109	0.000377	0.000241	-0.000252	0.000177	0.00021	-0.000112	1.0883e-05
	0.03431	0.000455	0.000689	0.000942	0.000774	0.000738	0.000954	0.000831	0.00125	0.00129	0.00104	0.000322	-0.000393	-0.000565	-0.00178	-0.00183	-0.00294	-0.00319	-0.00397	-0.00408	-0.00464	-0.00531	-0.00538	-0.00484	-0.00319	-0.000875	0.00144	0.00281	0.00399	0.0029	0.00307	0.00262	0.00186	0.00135	0.00105	0.00044	0.000347	-0.000121	0.000177	0.000124	-2.8447e-05	7.2996e-05
	0.03471	0.000474	0.000835	0.000855	0.000826	0.000809	0.000878	0.00079	0.00126	0.00134	0.00105	0.000262	-0.000546	-0.000587	-0.00181	-0.00189	-0.00289	-0.0032	-0.00399	-0.00421	-0.00453	-0.00516	-0.00548	-0.00475	-0.00302	-0.000896	0.00137	0.00312	0.00373	0.00293	0.00335	0.00262	0.00195	0.00118	0.00107	0.000315	0.00039	-0.000121	0.00022	0.000189	-0.00028	3.1587e-05
	0.03511	0.000378	0.000908	0.000855	0.000999	0.000755	0.000973	0.000728	0.00125	0.00138	0.00109	0.000394	-0.000569	-0.000576	-0.00178	-0.00193	-0.00275	-0.00316	-0.00387	-0.00431	-0.00449	-0.0051	-0.00544	-0.00465	-0.00289	-0.000833	0.00137	0.00295	0.00371	0.00288	0.00312	0.00258	0.00193	0.00118	0.00105	0.000273	0.000198	-0.000143	0.000113	0.00021	-0.00028	0.000156
	0.03551	0.000455	0.000926	0.00075	0.000826	0.000791	0.00105	0.000852	0.00118	0.00131	0.00104	0.000443	-0.000452	-0.000488	-0.00179	-0.00191	-0.00264	-0.0032	-0.00385	-0.00421	-0.00449	-0.00506	-0.00535	-0.00473	-0.00304	-0.000622	0.00139	0.00276	0.00365	0.00288	0.00297	0.0025	0.00191	0.00129	0.000878	0.000336	0.00039	-7.7293e-05	4.9528e-05	0.000232	-2.8447e-05	7.2996e-05
	0.03591	0.000494	0.000926	0.000611	0.000791	0.000702	0.000935	0.000831	0.00112	0.00127	0.00104	0.000515	-0.000417	-0.000433	-0.00182	-0.00202	-0.00254	-0.00316	-0.00391	-0.00418	-0.00449	-0.00477	-0.00542	-0.00475	-0.00298	-0.000685	0.00139	0.00293	0.00359	0.00288	0.00322	0.00258	0.00186	0.0012	0.000857	0.00044	0.000411	0.000163	-3.5762e-05	0.000103	-4.944e-05	9.37e-05
	0.03631	0.000532	0.00115	0.000593	0.00086	0.000738	0.000954	0.000667	0.00111	0.0013	0.001	0.000635	-0.000429	-0.000333	-0.00171	-0.00206	-0.00244	-0.00322	-0.00382	-0.00446	-0.0044	-0.00455	-0.0057	-0.00465	-0.00294	-0.000706	0.00126	0.00289	0.0035	0.00288	0.0032	0.0025	0.00184	0.00115	0.000857	0.000461	0.00039	0.000141	2.8172e-05	0.000167	-0.000175	0.000135
	0.03671	0.000571	0.00116	0.000576	0.000843	0.000809	0.000935	0.000852	0.000886	0.00116	0.000918	0.000647	-0.000429	-0.000322	-0.0016	-0.00209	-0.00228	-0.00319	-0.0038	-0.00433	-0.00427	-0.00459	-0.0055	-0.00458	-0.00283	-0.000769	0.00135	0.00283	0.00348	0.00282	0.00301	0.00239	0.00197	0.00124	0.000772	0.000628	0.000368	9.7684e-05	-3.5695e-05	0.000124	-0.00028	0.000114
	0.03711	0.000725	0.00105	0.000646	0.000774	0.000826	0.00109	0.00104	0.000733	0.00121	0.000882	0.000671	-0.000264	-0.000499	-0.00167	-0.00228	-0.00228	-0.00322	-0.00362	-0.00438	-0.00419	-0.00447	-0.0054	-0.00446	-0.00281	-0.000495	0.0013	0.00298	0.0034	0.00293	0.00314	0.00239	0.00182	0.00126	0.000857	0.000336	0.000368	0.000295	-1.4473e-05	0.000124	-7.0433e-05	0.000239
	0.03751	0.000841	0.00113	0.000576	0.000756	0.000613	0.000992	0.000955	0.000858	0.00108	0.000811	0.000683	-0.000253	-0.000444	-0.0015	-0.00229	-0.00226	-0.00322	-0.0037	-0.00435	-0.00432	-0.00434	-0.00531	-0.00454	-0.00281	-0.000495	0.00126	0.00291	0.0034	0.00312	0.0031	0.0025	0.00189	0.00133	0.000793	0.00044	0.000368	0.000338	-5.7084e-05	0.000232	-4.944e-05	5.2291e-05
	0.03791	0.00086	0.00104	0.000593	0.000722	0.000826	0.000897	0.000893	0.000817	0.00109	0.000727	0.000683	-7.6517e-05	-0.000411	-0.00146	-0.00214	-0.00222	-0.00314	-0.00358	-0.00448	-0.0044	-0.00436	-0.00531	-0.00431	-0.00281	-0.000706	0.00128	0.00291	0.00317	0.00306	0.00307	0.00237	0.00193	0.00113	0.000751	0.000565	0.000411	0.000382	-1.4473e-05	0.000167	9.7508e-05	-0.000155
	0.03831	0.000822	0.00105	0.00075	0.000531	0.000773	0.000935	0.000975	0.000677	0.00112	0.000703	0.000743	-6.0958e-06	-0.000587	-0.00124	-0.00213	-0.00212	-0.00316	-0.00344	-0.00446	-0.00434	-0.00422	-0.0054	-0.00418	-0.0027	-0.000769	0.00135	0.00293	0.00308	0.00297	0.0031	0.00225	0.00193	0.00115	0.000666	0.000607	0.000241	0.000382	-1.4473e-05	0.000253	5.5523e-05	1.0883e-05
	0.03871	0.00086	0.000853	0.00082	0.0006	0.000773	0.000992	0.00116	0.000705	0.00109	0.000656	0.000707	2.915e-05	-0.000632	-0.00129	-0.00214	-0.00203	-0.00309	-0.00333	-0.00427	-0.00423	-0.00403	-0.00519	-0.00414	-0.00249	-0.000537	0.0013	0.00287	0.00304	0.00319	0.00297	0.00218	0.00191	0.0012	0.000793	0.000503	0.000368	0.000404	-3.5728e-05	0.00021	3.453e-05	0.000135
	0.03911	0.00105	0.000726	0.000959	0.00067	0.000595	0.000916	0.00114	0.000719	0.00098	0.000656	0.000707	0.000111	-0.000632	-0.00125	-0.00205	-0.00217	-0.00301	-0.00331	-0.00429	-0.00429	-0.00426	-0.00521	-0.0042	-0.00268	-0.000474	0.00137	0.00287	0.00302	0.00321	0.00322	0.00231	0.00195	0.00129	0.000772	0.000711	0.000283	0.000491	-3.5795e-05	0.000167	0.000119	-3.0526e-05
	0.03951	0.00107	0.000653	0.000994	0.000479	0.000595	0.000878	0.00112	0.000691	0.000954	0.00062	0.000647	0.000217	-0.000764	-0.00111	-0.00193	-0.00213	-0.00291	-0.00329	-0.00421	-0.00416	-0.00399	-0.00519	-0.00397	-0.00268	-0.0006	0.00141	0.00274	0.003	0.00338	0.00307	0.00235	0.00186	0.00102	0.00092	0.00069	0.00022	0.00047	-1.4439e-05	0.00021	0.000139	5.2291e-05
	0.03991	0.000976	0.000744	0.00101	0.000531	0.000684	0.00086	0.00112	0.000705	0.00104	0.00056	0.000503	0.000241	-0.000985	-0.00107	-0.00192	-0.00215	-0.00306	-0.00327	-0.00421	-0.00397	-0.00397	-0.00499	-0.00395	-0.00238	-0.000622	0.00126	0.003	0.00302	0.00343	0.00322	0.00229	0.00191	0.000979	0.000772	0.000628	0.000156	0.000426	4.9495e-05	0.000167	0.000181	7.2996e-05
	0.04031	0.00101	0.00038	0.00113	0.000548	0.000649	0.000916	0.00122	0.000719	0.00101	0.000536	0.000406	0.000288	-0.000963	-0.00111	-0.00184	-0.00226	-0.00289	-0.00311	-0.00414	-0.00406	-0.0043	-0.00476	-0.00399	-0.0024	-0.000495	0.00135	0.00298	0.00298	0.00334	0.0031	0.00227	0.00186	0.00113	0.000814	0.000586	0.000241	0.000426	6.8498e-06	0.000189	0.00014	0.000156
	0.04071	0.00105	0.000544	0.00112	0.000583	0.000595	0.000841	0.00112	0.000719	0.000929	0.000477	0.000431	0.000358	-0.00107	-0.00109	-0.0017	-0.00225	-0.00269	-0.00315	-0.00401	-0.00401	-0.00426	-0.00457	-0.00378	-0.00247	-0.0006	0.00137	0.00281	0.00304	0.00345	0.00299	0.00235	0.0018	0.0012	0.00103	0.000649	0.000177	0.000448	0.000113	0.000167	0.000245	0.000114
	0.04111	0.000957	0.000598	0.00105	0.00041	0.000595	0.000935	0.00108	0.000789	0.000941	0.00037	0.000431	0.000346	-0.00115	-0.00109	-0.00159	-0.00237	-0.00268	-0.00325	-0.00404	-0.00395	-0.00401	-0.00459	-0.00371	-0.0024	-0.000664	0.00135	0.00285	0.00304	0.00343	0.0032	0.00229	0.00169	0.00107	0.000899	0.000836	0.000177	0.000426	0.00022	0.000189	0.000203	-3.0526e-05
	0.04151	0.000976	0.000562	0.00115	0.000462	0.000631	0.000878	0.00108	0.000761	0.000954	0.000417	0.000382	0.000335	-0.00116	-0.00109	-0.00156	-0.00248	-0.00276	-0.00329	-0.00395	-0.00397	-0.00438	-0.00453	-0.00365	-0.00236	-0.000622	0.00122	0.00272	0.00298	0.00319	0.00327	0.00218	0.0018	0.000892	0.000983	0.00069	0.000198	0.000404	0.000305	0.000232	0.000203	9.37e-05
	0.04191	0.000706	0.000398	0.00112	0.000618	0.00056	0.000954	0.00114	0.000886	0.00103	0.000489	0.000322	0.000194	-0.00119	-0.00109	-0.00151	-0.00261	-0.00277	-0.00327	-0.00387	-0.00384	-0.00451	-0.00451	-0.00355	-0.00227	-0.000622	0.00139	0.00281	0.0031	0.00332	0.00316	0.00225	0.00184	0.000914	0.00092	0.000565	0.000198	0.000273	0.000284	0.000275	9.7508e-05	0.000197
	0.04231	0.000609	0.000562	0.0011	0.0006	0.000506	0.000879	0.000996	0.00097	0.00103	0.000525	0.00037	0.000182	-0.00119	-0.00115	-0.00146	-0.00263	-0.00266	-0.00325	-0.00367	-0.00375	-0.00455	-0.00447	-0.00361	-0.00225	-0.000579	0.00133	0.00276	0.0031	0.00325	0.00307	0.00218	0.00174	0.00107	0.000878	0.000482	0.000198	0.000163	0.000348	0.000189	0.000203	0.000177
	0.04271	0.000571	0.000544	0.00105	0.000635	0.000524	0.000746	0.000934	0.00101	0.000992	0.000525	0.000286	8.7867e-05	-0.00106	-0.00131	-0.0014	-0.00272	-0.00268	-0.00333	-0.0035	-0.00388	-0.00451	-0.00431	-0.00374	-0.00232	-0.000769	0.00137	0.00276	0.00323	0.00306	0.00307	0.00231	0.00154	0.000979	0.000899	0.000586	0.000198	0.000141	0.000391	8.1499e-05	0.000182	1.0883e-05
	0.04311	0.000532	0.00102	0.00101	0.000514	0.000542	0.000803	0.000955	0.00103	0.00104	0.000501	0.000238	-5.3057e-05	-0.00102	-0.00131	-0.00142	-0.00275	-0.00271	-0.00333	-0.00363	-0.00354	-0.00451	-0.00443	-0.00361	-0.00215	-0.000643	0.0013	0.00295	0.00327	0.0029	0.00316	0.00227	0.00161	0.000936	0.000835	0.000628	0.000177	-5.5421e-05	0.000305	0.000167	9.7508e-05	0.000135
	0.04351	0.000262	0.00107	0.000994	0.000791	0.000471	0.000841	0.00108	0.00111	0.00102	0.00056	0.000346	-0.000147	-0.00104	-0.00139	-0.00139	-0.0027	-0.00263	-0.00333	-0.00355	-0.00343	-0.00455	-0.00449	-0.00355	-0.00225	-0.000622	0.00135	0.00276	0.00325	0.0029	0.0029	0.0021	0.00176	0.000848	0.000793	0.000357	4.9763e-05	-0.000209	0.000455	0.00021	1.357e-05	0.000156
	0.04391	0.000474	0.000963	0.000959	0.000826	0.000489	0.000841	0.00102	0.000984	0.00111	0.000691	0.00043	-0.000253	-0.000963	-0.00135	-0.00137	-0.00272	-0.00266	-0.00334	-0.00346	-0.00345	-0.00455	-0.00435	-0.00359	-0.00227	-0.000474	0.00137	0.00272	0.0035	0.00282	0.00288	0.00246	0.00139	0.000827	0.000709	0.000315	0.000156	-0.000209	0.000327	0.000253	9.7508e-05	0.000218
	0.04451	0.000474	0.00105	0.000689	0.000661	0.000427	0.000775	0.000831	0.00107	0.00119	0.000656	0.000443	-0.00047	-0.000725	-0.00138	-0.00147	-0.0027	-0.0026	-0.00333	-0.00351	-0.00327	-0.0045	-0.00432	-0.00358	-0.00217	-0.000527	0.00136	0.00289	0.00349	0.00274	0.00284	0.00235	0.00166	0.00075	0.000867	0.00044	0.000156	-0.000132	0.000337	0.000135	8.7012e-05	0.000145
	0.04531	0.000474	0.00114	0.000567	0.0008	0.000462	0.000727	0.000821	0.000956	0.00118	0.000697	0.000545	-0.000599	-0.000621	-0.00142	-0.00161	-0.00242	-0.0026	-0.00333	-0.00346	-0.00321	-0.0044	-0.00438	-0.00367	-0.00209	-0.000421	0.00134	0.00274	0.00331	0.0026	0.00282	0.00237	0.00163	0.000783	0.000688	0.000357	0.000145	-0.000198	0.000252	0.000135	-7.4549e-06	0.000187
	0.04611	0.00058	0.00118	0.000367	0.000791	0.000427	0.000746	0.000739	0.000817	0.00104	0.000638	0.000779	-0.000593	-0.000411	-0.00141	-0.00178	-0.00231	-0.00257	-0.00333	-0.00355	-0.00322	-0.00403	-0.00429	-0.00367	-0.00222	-0.00041	0.00136	0.00262	0.00342	0.0027	0.00267	0.00234	0.00166	0.000717	0.000751	0.000367	0.000273	2.1132e-05	0.000103	7.0788e-05	5.5523e-05	0.000218
	0.04691	0.000715	0.00115	0.000411	0.000826	0.000578	0.000661	0.000728	0.000733	0.00109	0.000644	0.000707	-0.000558	-0.000355	-0.00121	-0.00205	-0.00218	-0.00258	-0.00328	-0.00361	-0.00328	-0.00382	-0.00438	-0.00362	-0.00208	-0.000305	0.00135	0.00273	0.00304	0.00271	0.00258	0.00227	0.00175	0.000728	0.000624	0.000294	0.000188	-6.6357e-05	2.8172e-05	8.1516e-05	0.000129	0.000145
	0.04771	0.000947	0.00113	0.000289	0.000895	0.000533	0.000661	0.000636	0.000642	0.000954	0.000566	0.000803	-0.000423	-0.000372	-0.00108	-0.00209	-0.00202	-0.00252	-0.0033	-0.00355	-0.00347	-0.00364	-0.00428	-0.00365	-0.00208	-0.000199	0.00137	0.00269	0.00297	0.00286	0.0025	0.00219	0.00171	0.000772	0.000666	0.000409	0.00022	0.000284	6.0156e-05	0.000114	0.00015	0.000145
	0.04851	0.00101	0.000835	0.000437	0.000782	0.000631	0.000642	0.000718	0.00067	0.00089	0.000602	0.000617	-0.000317	-0.000466	-0.00085	-0.00206	-0.0019	-0.00248	-0.00313	-0.00352	-0.00349	-0.00345	-0.00422	-0.00358	-0.00202	-0.000114	0.00122	0.00269	0.00287	0.0029	0.00246	0.00209	0.00182	0.000859	0.000698	0.000315	0.000209	0.000393	9.2139e-05	0.000167	8.7012e-05	0.000177
	0.04931	0.00114	0.000517	0.000593	0.000765	0.000631	0.000586	0.000667	0.000656	0.000706	0.000602	0.000569	-0.000106	-0.000643	-0.000786	-0.00201	-0.0019	-0.00242	-0.00299	-0.00335	-0.00375	-0.00323	-0.00396	-0.00353	-0.00201	-2.9502e-05	0.00134	0.00264	0.00294	0.00325	0.00258	0.00211	0.00172	0.000947	0.000656	0.000357	0.000241	0.000426	0.000113	8.1499e-05	0.000108	5.2291e-05
	0.05011	0.00106	0.000344	0.000637	0.000661	0.000746	0.000652	0.00079	0.000712	0.000623	0.000495	0.000364	2.9145e-05	-0.000852	-0.000704	-0.00188	-0.00192	-0.00232	-0.00286	-0.00337	-0.00365	-0.00333	-0.0039	-0.00341	-0.00187	-9.297e-05	0.00129	0.00263	0.0029	0.00309	0.00238	0.00208	0.00171	0.000881	0.000762	0.000388	0.000156	0.000448	0.000241	0.000199	-2.8447e-05	0.000218
	0.05091	0.000947	0.000144	0.000715	0.000618	0.000666	0.000718	0.000728	0.000782	0.000604	0.000584	0.000286	0.000152	-0.000957	-0.000774	-0.00171	-0.00209	-0.00226	-0.00295	-0.00315	-0.0038	-0.00337	-0.00368	-0.00337	-0.0018	-0.000146	0.00135	0.00257	0.00288	0.00325	0.00252	0.00206	0.00155	0.00099	0.000751	0.000419	0.000198	0.000349	0.000252	2.7907e-05	-8.0929e-05	7.2996e-05
	0.05171	0.000706	9.8536e-05	0.00082	0.000557	0.000604	0.000671	0.000708	0.000851	0.000572	0.000531	0.000106	0.000135	-0.000996	-0.000832	-0.00153	-0.00223	-0.00241	-0.00279	-0.00301	-0.00354	-0.00356	-0.00366	-0.00318	-0.00164	-0.000336	0.00137	0.00261	0.00289	0.00295	0.00261	0.00198	0.00155	0.000947	0.000804	0.000294	0.000156	0.000295	0.000561	0.0002	2.4034e-05	0.000177
	0.05251	0.000551	0.000135	0.000759	0.000574	0.000533	0.000718	0.000739	0.00109	0.000617	0.000626	8.8346e-05	5.2631e-05	-0.000957	-0.00107	-0.00146	-0.00234	-0.00238	-0.00282	-0.00281	-0.00344	-0.00373	-0.0035	-0.00309	-0.00175	-0.000273	0.00136	0.00262	0.00318	0.00294	0.00266	0.00195	0.00143	0.00099	0.000709	0.000242	0.000145	0.000229	0.000295	0.00021	-7.4549e-06	6.2644e-05
	0.05331	0.000272	0.000535	0.000637	0.000548	0.000515	0.000775	0.000615	0.00107	0.000655	0.000668	7.0344e-05	-0.000147	-0.000792	-0.00122	-0.00129	-0.00228	-0.00246	-0.00296	-0.00282	-0.00334	-0.00373	-0.00359	-0.00301	-0.00176	-0.000357	0.00139	0.00261	0.00324	0.00273	0.00258	0.00193	0.00152	0.000892	0.000751	0.000211	0.000156	-0.00011	0.000423	0.000114	-0.000165	6.2644e-05
	0.05411	0.000214	0.000553	0.00055	0.000557	0.000373	0.000756	0.000677	0.00107	0.000667	0.000727	0.000118	-0.000305	-0.000565	-0.00139	-0.00134	-0.00226	-0.00241	-0.00284	-0.00293	-0.00316	-0.00376	-0.00352	-0.00296	-0.00186	-0.00023	0.0014	0.00254	0.00342	0.00237	0.00264	0.0019	0.00148	0.000827	0.000772	0.000221	0.000209	-0.000209	0.000305	0.00021	-0.000154	-9.8216e-06
	0.05491	0.000137	0.000753	0.000489	0.000514	0.000444	0.000803	0.000646	0.000956	0.000795	0.000763	0.000136	-0.000546	-0.000344	-0.00144	-0.00141	-0.00205	-0.00255	-0.00286	-0.00309	-0.00295	-0.00355	-0.00364	-0.00286	-0.00189	-0.000209	0.00138	0.00261	0.00321	0.00217	0.00273	0.00183	0.0015	0.000772	0.000709	0.000273	0.000209	-0.000187	0.000284	0.000114	-0.000123	-2.0174e-05
	0.05571	0.000156	0.000744	0.000446	0.000488	0.000373	0.000784	0.000718	0.000782	0.000655	0.000727	0.000419	-0.000458	-0.000278	-0.00149	-0.00152	-0.00181	-0.00249	-0.00278	-0.00319	-0.00295	-0.0033	-0.00372	-0.00288	-0.00196	-0.00023	0.00142	0.00251	0.00318	0.00217	0.00255	0.00194	0.00151	0.000783	0.000656	0.000294	0.000294	-0.00011	0.000124	0.000157	-3.8944e-05	3.1587e-05
	0.05651	0.000205	0.000981	0.000419	0.000488	0.000435	0.000737	0.000636	0.000705	0.000699	0.00062	0.000437	-0.000382	-0.000118	-0.00141	-0.00171	-0.00171	-0.0025	-0.0028	-0.00331	-0.00288	-0.00316	-0.00383	-0.00279	-0.0019	-0.000125	0.00139	0.00256	0.00301	0.00213	0.00256	0.00185	0.00149	0.000706	0.000635	0.000325	0.000379	-7.7293e-05	0.000103	0.000242	3.453e-05	-0.000113
	0.05731	0.000436	0.00089	0.000393	0.000436	0.000426	0.000699	0.000759	0.000538	0.000757	0.00059	0.000515	-0.000264	-0.000256	-0.00136	-0.00187	-0.00159	-0.00258	-0.00269	-0.00333	-0.00295	-0.0031	-0.00378	-0.00287	-0.00181	-2.9502e-05	0.00145	0.00256	0.0029	0.00226	0.00246	0.00187	0.0014	0.000761	0.00054	0.000252	0.000337	-2.2613e-05	-3.5762e-05	0.000221	9.7508e-05	5.3054e-07
	0.05811	0.000532	0.000917	0.000559	0.000436	0.000462	0.000623	0.000595	0.000461	0.000687	0.000346	0.000479	-9.412e-05	-0.000267	-0.00116	-0.00171	-0.00155	-0.00249	-0.00266	-0.00339	-0.00311	-0.00291	-0.00383	-0.0028	-0.00179	-0.000252	0.00138	0.00256	0.00274	0.00224	0.00246	0.00188	0.00131	0.000696	0.000487	0.000471	0.0004	0.000218	-5.705e-05	0.00021	0.000129	-9.8216e-06
	0.05891	0.00058	0.000689	0.000689	0.000401	0.000471	0.000633	0.000667	0.000315	0.000706	0.000346	0.000413	2.914e-05	-0.000483	-0.00104	-0.00171	-0.00149	-0.00228	-0.00245	-0.00339	-0.00303	-0.00267	-0.00368	-0.00279	-0.00166	0.000108	0.00142	0.00256	0.00264	0.0025	0.00247	0.00189	0.00135	0.00075	0.000455	0.000409	0.000262	0.000316	-6.7712e-05	0.000382	0.000129	5.3054e-07
	0.05971	0.000793	0.000389	0.000907	0.00047	0.000506	0.000491	0.000687	0.00035	0.000693	0.000263	0.000413	0.000158	-0.000703	-0.000926	-0.00157	-0.00169	-0.00223	-0.00229	-0.00332	-0.00312	-0.00273	-0.00365	-0.00275	-0.00163	-9.297e-05	0.00139	0.00256	0.00252	0.00271	0.00239	0.00191	0.00128	0.000772	0.00055	0.000513	0.00023	0.000382	-9.9628e-05	0.000253	0.000213	5.3054e-07
	0.06051	0.000658	0.00018	0.000907	0.000462	0.000542	0.000614	0.000718	0.000364	0.00068	0.000245	0.000172	0.000176	-0.00088	-0.000862	-0.0014	-0.00177	-0.00215	-0.00227	-0.0031	-0.00314	-0.00289	-0.00333	-0.00275	-0.00154	3.3983e-05	0.00137	0.00258	0.00238	0.00277	0.00249	0.0019	0.00128	0.00075	0.000624	0.000555	0.000167	0.000316	-4.6439e-05	0.000436	8.7028e-05	0.000177
	0.06131	0.000648	0.000208	0.000959	0.000436	0.000471	0.00051	0.000718	0.000496	0.000699	0.000233	0.000184	0.000223	-0.000996	-0.000856	-0.0012	-0.00202	-0.00209	-0.00242	-0.0029	-0.00306	-0.00294	-0.00327	-0.00255	-0.0015	-5.0658e-05	0.0014	0.00259	0.00242	0.00276	0.00255	0.00186	0.00125	0.00075	0.000698	0.00043	0.000156	0.000251	4.9495e-05	0.000189	0.000129	0.000114
	0.06211	0.000494	0.000162	0.000968	0.000505	0.000462	0.00052	0.000677	0.000566	0.000738	0.000269	0.000112	3.5013e-05	-0.00106	-0.000949	-0.00113	-0.00221	-0.00212	-0.00244	-0.00278	-0.00301	-0.00324	-0.00323	-0.00253	-0.0014	-0.000273	0.00133	0.00263	0.00245	0.00278	0.00252	0.00192	0.00124	0.000783	0.000603	0.000242	4.9763e-05	0.00012	7.0817e-05	0.00021	0.000119	0.000197
	0.06291	0.000368	0.000526	0.000785	0.000522	0.000427	0.000586	0.000574	0.000698	0.000738	0.000304	0.000124	-9.4099e-05	-0.001	-0.00105	-0.00102	-0.00229	-0.00212	-0.00267	-0.00265	-0.0028	-0.00328	-0.00315	-0.00265	-0.00141	-0.00023	0.00137	0.00261	0.00276	0.00269	0.00243	0.00192	0.00122	0.000837	0.000709	0.000315	-1.3904e-05	1.0196e-05	0.000103	1.7195e-05	3.0414e-06	0.000187
	0.06371	0.000176	0.000735	0.00062	0.000557	0.000391	0.000548	0.000605	0.000705	0.000827	0.0004	0.000178	-0.000341	-0.000886	-0.00112	-0.00102	-0.00231	-0.00215	-0.00269	-0.00267	-0.00261	-0.0033	-0.00323	-0.00257	-0.00129	-0.000156	0.00132	0.00269	0.00282	0.00239	0.00226	0.00191	0.00128	0.00075	0.000635	0.000242	-5.6349e-05	-0.000154	0.000167	1.7195e-05	-3.8944e-05	0.000259
	0.06451	0.000349	0.000689	0.000411	0.000531	0.000329	0.000576	0.000615	0.000747	0.000884	0.000429	0.000352	-0.000593	-0.000632	-0.00121	-0.00105	-0.00228	-0.00212	-0.00277	-0.00258	-0.00253	-0.00327	-0.00318	-0.00266	-0.00132	-0.000178	0.00134	0.00258	0.0029	0.0022	0.0025	0.00191	0.00125	0.00075	0.000593	0.000242	1.7929e-05	-7.7293e-05	6.0156e-05	1.7195e-05	-0.000112	0.000228
	0.06531	0.000359	0.000935	0.000254	0.000626	0.000338	0.000557	0.000615	0.000712	0.000776	0.000513	0.000443	-0.000728	-0.00061	-0.00118	-0.00123	-0.00204	-0.0022	-0.00272	-0.00277	-0.00248	-0.00323	-0.00318	-0.00252	-0.00118	-0.000135	0.00134	0.00258	0.00286	0.00224	0.00224	0.00188	0.00137	0.000685	0.000624	0.000231	4.9763e-05	-7.7293e-05	0.000273	-1.4923e-05	-3.8944e-05	0.000228
	0.06611	0.000513	0.000972	8.0381e-05	0.000522	0.000364	0.000463	0.000626	0.000705	0.000687	0.000525	0.000593	-0.000634	-0.000372	-0.00115	-0.00143	-0.00192	-0.00211	-0.00275	-0.00278	-0.00249	-0.00313	-0.0032	-0.00265	-0.00132	-1.8924e-05	0.00124	0.0025	0.00285	0.00222	0.00232	0.00188	0.00137	0.000663	0.000487	0.0002	0.000188	9.7684e-05	0.000113	-0.000143	7.6515e-05	0.000208
	0.06691	0.00058	0.00107	5.4298e-05	0.000583	0.000364	0.000491	0.000636	0.000531	0.000667	0.000441	0.000575	-0.000622	-0.000289	-0.00111	-0.00166	-0.00174	-0.00212	-0.00279	-0.00283	-0.0025	-0.00293	-0.00316	-0.00259	-0.00134	2.249e-06	0.00128	0.00239	0.00282	0.0022	0.0022	0.00179	0.00137	0.000663	0.00054	0.000221	0.000156	0.00024	0.000135	1.7229e-05	8.7028e-05	0.000228
	0.06771	0.000677	0.00089	-6.5504e-06	0.000479	0.000355	0.000453	0.000595	0.000538	0.000559	0.000304	0.000695	-0.000446	-0.000389	-0.000996	-0.00178	-0.00166	-0.00208	-0.00269	-0.00303	-0.00256	-0.00281	-0.00317	-0.00268	-0.00139	9.7435e-05	0.00128	0.00227	0.00276	0.00254	0.00214	0.00186	0.00139	0.000619	0.000508	0.000284	0.000241	0.000371	4.9495e-05	-1.4923e-05	8.7028e-05	0.000197
	0.06851	0.000841	0.000726	0.000237	0.000453	0.000462	0.000331	0.000626	0.000447	0.000527	0.000322	0.000503	-0.000282	-0.000416	-0.000774	-0.00181	-0.00146	-0.00205	-0.0026	-0.00289	-0.00263	-0.00261	-0.00314	-0.00254	-0.00131	8.6857e-05	0.00135	0.00225	0.0026	0.00255	0.00211	0.00168	0.0015	0.000674	0.000476	0.000252	0.00022	0.000327	0.000124	0.000103	0.000108	-2.0174e-05
	0.06931	0.000879	0.000489	0.000428	0.000479	0.000409	0.00034	0.000698	0.000482	0.000419	0.000286	0.000485	-9.413e-05	-0.000554	-0.000681	-0.00179	-0.00143	-0.00188	-0.00247	-0.00275	-0.00268	-0.00256	-0.003	-0.00244	-0.00131	0.000172	0.00137	0.00212	0.00271	0.00266	0.00211	0.00181	0.00133	0.000706	0.000498	0.000388	0.000198	0.000415	7.0817e-05	0.000103	0.000181	8.3348e-05
	0.07011	0.000715	0.000144	0.000524	0.000436	0.000435	0.000378	0.000605	0.000531	0.000375	0.000269	0.000238	-4.1306e-05	-0.000748	-0.000657	-0.00168	-0.00152	-0.00181	-0.00227	-0.00269	-0.00277	-0.0026	-0.00283	-0.00244	-0.00133	7.6279e-05	0.0014	0.0022	0.00244	0.00266	0.00214	0.00173	0.00138	0.000663	0.000519	0.000325	0.00022	0.000393	0.000273	0.000146	0.00014	4.1939e-05
	0.07091	0.000609	9.8524e-05	0.000628	0.000419	0.000444	0.000406	0.000554	0.000614	0.000349	0.000257	8.8346e-05	8.7867e-05	-0.000797	-0.000733	-0.00157	-0.00175	-0.00168	-0.00222	-0.00254	-0.00285	-0.00257	-0.00264	-0.00237	-0.00134	9.7435e-05	0.00141	0.00201	0.00251	0.00269	0.00212	0.00174	0.00125	0.000728	0.000614	0.000242	0.000166	0.00036	0.000209	0.000146	0.000129	2.1235e-05
	0.07171	0.000523	-1.4081e-06	0.000611	0.000444	0.000471	0.000378	0.000554	0.000733	0.000324	0.000263	-1.3655e-05	7.6121e-05	-0.000869	-0.000762	-0.00134	-0.00188	-0.0018	-0.00235	-0.00252	-0.00287	-0.00259	-0.00265	-0.00231	-0.00127	8.6857e-05	0.00138	0.00228	0.00247	0.0026	0.0021	0.00186	0.00125	0.000728	0.000645	0.000304	0.000262	0.000207	0.000391	0.000124	7.6548e-05	0.000114
	0.07251	0.000349	7.6943e-06	0.000663	0.000522	0.000409	0.000491	0.000523	0.000817	0.000413	0.000417	-9.7621e-05	-5.3036e-05	-0.000792	-0.000926	-0.00127	-0.00202	-0.00179	-0.00232	-0.00213	-0.00272	-0.00292	-0.00267	-0.00239	-0.00135	7.6279e-05	0.00138	0.00225	0.00274	0.00237	0.0022	0.00172	0.00121	0.00075	0.000561	0.00019	0.000135	-6.6357e-05	0.000124	0.000124	2.4034e-05	4.1939e-05
	0.07331	2.1641e-05	0.000162	0.00062	0.00047	0.00048	0.000378	0.000441	0.000789	0.000477	0.000459	-0.000134	-0.000217	-0.000626	-0.00104	-0.00102	-0.00196	-0.0019	-0.00239	-0.00222	-0.00265	-0.00284	-0.00276	-0.00222	-0.00126	0.000119	0.00136	0.00244	0.00282	0.00221	0.0021	0.00168	0.00122	0.000696	0.000666	0.000221	0.000177	-0.00023	0.000199	0.000103	-9.1409e-05	0.000114
	0.07411	-2.6506e-05	0.000217	0.000446	0.00047	0.000444	0.000614	0.00041	0.000775	0.000623	0.000608	-0.000122	-0.000382	-0.000422	-0.00122	-0.00108	-0.00195	-0.00198	-0.00238	-0.00213	-0.00247	-0.00271	-0.00278	-0.00232	-0.00126	0.00015	0.00139	0.0023	0.00287	0.00205	0.00211	0.00173	0.0012	0.000837	0.000645	9.5935e-05	0.000145	-0.000274	7.0817e-05	0.00021	-0.000112	0.000104
	0.07491	2.1641e-05	0.000471	0.000393	0.000436	0.000409	0.000491	0.000379	0.000726	0.000617	0.000668	4.3371e-06	-0.000634	-0.000262	-0.00131	-0.00102	-0.00185	-0.00206	-0.00237	-0.00235	-0.00249	-0.00258	-0.00297	-0.00222	-0.00132	8.6874e-05	0.00134	0.00245	0.00284	0.00201	0.0021	0.00166	0.00124	0.000706	0.000571	0.000221	0.000156	-0.000241	6.0156e-05	9.2211e-05	-9.1425e-05	0.000135
	0.07571	-2.6519e-05	0.000562	0.000202	0.000496	0.00032	0.00068	0.000461	0.000635	0.000521	0.000632	0.00016	-0.000505	-0.000195	-0.00128	-0.00126	-0.0016	-0.00211	-0.00239	-0.00249	-0.00243	-0.00254	-0.00307	-0.00219	-0.00118	0.00014	0.00138	0.00232	0.00276	0.00201	0.00214	0.00169	0.00125	0.000739	0.000508	0.000221	0.000177	-0.000121	-3.7947e-06	0.000114	-0.000196	0.000104
	0.07651	0.000156	0.000699	0.000167	0.000358	0.000338	0.00069	0.000461	0.00044	0.000585	0.000542	0.000256	-0.000475	-0.000184	-0.00126	-0.00138	-0.00145	-0.00211	-0.00243	-0.0026	-0.00247	-0.00227	-0.00309	-0.00219	-0.00133	0.00014	0.00134	0.00231	0.00261	0.00193	0.00214	0.00147	0.00121	0.000696	0.000476	0.000242	0.000283	7.5812e-05	-5.7067e-05	7.0805e-05	-0.000165	7.2996e-05
	0.07731	0.000455	0.000699	0.000228	0.000375	0.000382	0.000671	0.000584	0.000315	0.000521	0.000429	0.000443	-0.000358	-0.000217	-0.00115	-0.00161	-0.00134	-0.0021	-0.00227	-0.00268	-0.00246	-0.00232	-0.00314	-0.00215	-0.00116	0.000119	0.0013	0.00234	0.00245	0.00205	0.00213	0.00144	0.00127	0.00075	0.000466	0.000242	0.000251	9.7684e-05	-0.000185	0.000114	-0.000133	0.000166
	0.07811	0.000542	0.000726	0.000254	0.000245	0.000347	0.000586	0.000605	0.000294	0.000477	0.000298	0.000388	-0.000112	-0.000284	-0.00105	-0.00148	-0.00123	-0.00209	-0.00215	-0.00279	-0.00248	-0.00198	-0.00313	-0.00206	-0.00129	9.7435e-05	0.00132	0.00226	0.00226	0.00215	0.00219	0.00135	0.00127	0.000706	0.000424	0.000273	0.000273	0.000327	-0.000153	6.0059e-05	3.0414e-06	7.2996e-05
	0.07891	0.000571	0.000562	0.000472	0.000323	0.000382	0.000567	0.000677	0.000225	0.000508	0.000269	0.000382	1.1532e-05	-0.000505	-0.00092	-0.00148	-0.00123	-0.00203	-0.00205	-0.00285	-0.00248	-0.00219	-0.00298	-0.00204	-0.00116	0.000129	0.00135	0.0023	0.00228	0.00216	0.00216	0.00127	0.00125	0.000717	0.000424	0.000273	0.000209	0.000382	-0.000132	0.000135	5.5523e-05	8.3348e-05
	0.07971	0.000619	0.000389	0.000593	0.000245	0.000347	0.000472	0.000636	0.000245	0.000337	0.000108	0.000298	0.000182	-0.000654	-0.000844	-0.00134	-0.00134	-0.00194	-0.00211	-0.00273	-0.0025	-0.00201	-0.00281	-0.00203	-0.00116	8.6857e-05	0.0013	0.00216	0.00222	0.00222	0.00221	0.00138	0.0012	0.000696	0.000519	0.000398	0.00022	0.000415	-0.000121	0.000114	0.00014	-0.000124
	0.08051	0.000609	0.000117	0.000768	0.000237	0.000338	0.00052	0.000667	0.000252	0.000394	7.2148e-05	8.8351e-05	0.00027	-0.000968	-0.000757	-0.00128	-0.0014	-0.00184	-0.00201	-0.00267	-0.00242	-0.00228	-0.00273	-0.00191	-0.00108	2.2325e-06	0.00133	0.00228	0.00216	0.00234	0.00215	0.00134	0.00117	0.000641	0.000445	0.000377	0.000198	0.000393	3.8833e-05	0.00021	0.000139	6.2644e-05
	0.08131	0.00058	9.8499e-05	0.000802	0.000254	0.000329	0.000463	0.000656	0.000364	0.000407	-2.9e-05	0.000124	0.000311	-0.00093	-0.000751	-0.00101	-0.00171	-0.00173	-0.00207	-0.0025	-0.00249	-0.00245	-0.00259	-0.00188	-0.00114	-5.0658e-05	0.00133	0.00221	0.00222	0.00237	0.00219	0.00151	0.00113	0.000685	0.00055	0.000377	0.000124	0.00036	0.000103	0.000178	0.000213	5.2291e-05
	0.08211	0.000378	0.000198	0.000829	0.000315	0.000284	0.000444	0.000749	0.000475	0.000534	1.265e-05	2.8321e-05	7.6121e-05	-0.001	-0.000891	-0.000976	-0.00182	-0.00183	-0.00206	-0.00244	-0.0023	-0.00256	-0.00255	-0.00195	-0.00112	-8.2392e-05	0.00138	0.00237	0.00221	0.00222	0.00219	0.0014	0.000951	0.000619	0.00054	0.000273	7.0985e-05	4.3004e-05	0.000124	0.000146	0.000171	0.000125
	0.08291	0.000262	0.000489	0.000663	0.000332	0.000187	0.00034	0.000605	0.000656	0.000566	0.000126	2.8321e-05	-2.9556e-05	-0.000935	-0.001	-0.000841	-0.00201	-0.00173	-0.00215	-0.00216	-0.00224	-0.00264	-0.0025	-0.00188	-0.00101	-0.000125	0.00128	0.00227	0.00236	0.00229	0.00212	0.00164	0.000994	0.00063	0.000519	0.000252	0.000135	-7.405e-07	0.000177	0.000114	0.000139	0.000114
	0.08371	-7.468e-05	0.00068	0.000654	0.000401	0.000276	0.000331	0.000543	0.000635	0.000674	0.000203	5.2347e-05	-0.000335	-0.00077	-0.00107	-0.00088	-0.00207	-0.00174	-0.00216	-0.00215	-0.00208	-0.00279	-0.00258	-0.00201	-0.00101	-8.3456e-06	0.00114	0.00233	0.00241	0.002	0.00204	0.00165	0.00106	0.000641	0.000529	0.000211	3.9168e-05	-0.000219	0.000145	7.0788e-05	8.7012e-05	0.000187
	0.08451	6.9788e-05	0.000662	0.000341	0.000444	0.000151	0.000359	0.000523	0.000649	0.000706	0.000322	0.00016	-0.000569	-0.000549	-0.00112	-0.00097	-0.00198	-0.00169	-0.00217	-0.00213	-0.00198	-0.00273	-0.00252	-0.00208	-0.000989	9.7452e-05	0.00133	0.00225	0.00262	0.00191	0.00203	0.00171	0.000897	0.000586	0.000487	0.0002	-3.2932e-06	-0.000219	4.9511e-05	4.9364e-05	8.7012e-05	0.000187
	0.08531	0.000108	0.000753	0.000306	0.000583	0.000267	0.000302	0.000441	0.000608	0.000718	0.000358	0.000298	-0.000745	-0.000477	-0.00107	-0.00109	-0.0019	-0.00176	-0.00226	-0.0023	-0.00189	-0.00258	-0.00261	-0.0021	-0.000947	9.7452e-05	0.00123	0.00246	0.00241	0.00191	0.00195	0.00161	0.00115	0.000532	0.000476	0.000231	7.3179e-06	-0.000121	0.000113	4.9364e-05	3.0414e-06	0.000259
	0.08611	0.000397	0.000917	0.000176	0.000496	0.000284	0.000331	0.000554	0.000475	0.000629	0.000358	0.000491	-0.000687	-0.000289	-0.0011	-0.00131	-0.00165	-0.00167	-0.00229	-0.0022	-0.00195	-0.00247	-0.0026	-0.00213	-0.00109	0.000235	0.00124	0.00218	0.00237	0.00199	0.00195	0.00168	0.000994	0.00063	0.000476	0.000221	7.0985e-05	-1.1677e-05	6.8498e-06	-1.4923e-05	-7.4549e-06	0.000125
	0.08691	0.000494	0.000844	2.8215e-05	0.000566	0.000409	0.000321	0.000533	0.00035	0.00054	0.00034	0.000485	-0.000728	-0.000239	-0.000984	-0.00149	-0.00157	-0.00171	-0.0023	-0.00235	-0.00202	-0.0022	-0.00269	-0.00211	-0.000882	0.000182	0.00104	0.00215	0.00226	0.00208	0.00185	0.00145	0.00118	0.000543	0.000476	0.0002	7.0985e-05	8.6748e-05	6.0156e-05	-4.228e-06	1.3538e-05	0.000187
	0.08771	0.000609	0.000735	-1.5245e-05	0.000462	0.000364	0.000283	0.000461	0.00035	0.000527	0.000269	0.000539	-0.000534	-0.000223	-0.00078	-0.00164	-0.00145	-0.00168	-0.0022	-0.00245	-0.00222	-0.00201	-0.00262	-0.00215	-0.000925	0.000309	0.00116	0.00206	0.00226	0.00226	0.0018	0.00162	0.00114	0.000652	0.000371	0.00019	0.000167	0.000338	-4.6423e-05	-3.6346e-05	4.5043e-05	0.000166
	0.08851	0.000667	0.000662	9.7769e-05	0.000444	0.000409	0.000293	0.000523	0.000287	0.00033	0.000298	0.000419	-0.000335	-0.000383	-0.000628	-0.00155	-0.00131	-0.00164	-0.0022	-0.00241	-0.00239	-0.00191	-0.0026	-0.00213	-0.00085	0.000267	0.00118	0.00209	0.00217	0.00226	0.00164	0.00134	0.00123	0.000674	0.000424	0.000231	9.2224e-05	0.000404	6.8665e-06	-1.494e-05	3.0414e-06	0.000125
	0.08971	0.000822	0.000194	0.000324	0.000406	0.000444	0.000312	0.000538	0.000315	0.000251	0.000257	0.000289	-0.000112	-0.000596	-0.000491	-0.0015	-0.00132	-0.00159	-0.00208	-0.00225	-0.00245	-0.00192	-0.00244	-0.00204	-0.000845	0.000209	0.00116	0.00203	0.00215	0.00246	0.00182	0.00139	0.00123	0.000706	0.000439	0.000226	0.000119	0.000453	0.000129	2.256e-05	3.453e-05	0.000125
	0.09131	0.000566	2.585e-05	0.000489	0.000336	0.000466	0.000359	0.000538	0.000573	0.000197	0.000254	6.4341e-05	0.000114	-0.000772	-0.000625	-0.00117	-0.00153	-0.00157	-0.00206	-0.00199	-0.00248	-0.00213	-0.00212	-0.00183	-0.000866	0.000161	0.00125	0.00193	0.00229	0.00247	0.00185	0.00131	0.00119	0.000717	0.000524	0.000221	0.000129	0.000371	0.000439	4.9347e-05	2.4034e-05	9.8876e-05
	0.09291	8.906e-05	0.000158	0.000554	0.000341	0.0004	0.000411	0.000507	0.000768	0.000244	0.000322	-0.00011	-2.3691e-05	-0.00069	-0.000911	-0.000937	-0.00173	-0.00161	-0.00212	-0.00191	-0.00228	-0.0025	-0.0021	-0.00176	-0.000968	7.6287e-05	0.00131	0.00194	0.00252	0.00208	0.00193	0.00132	0.00116	0.000701	0.000529	0.000169	0.000209	-1.7145e-05	0.000391	6.0051e-05	-0.00016	4.1939e-05
	0.09451	-8.9108e-05	0.000444	0.000463	0.000336	0.000293	0.000392	0.000379	0.000736	0.000419	0.000516	7.341e-06	-0.000452	-0.000289	-0.00117	-0.000914	-0.0016	-0.00169	-0.00209	-0.00202	-0.00191	-0.00235	-0.00222	-0.0017	-0.000941	0.000182	0.00135	0.00191	0.00267	0.00165	0.00193	0.00128	0.0011	0.000657	0.000519	0.000148	0.000225	-0.000214	0.00014	0.000157	-0.000223	-7.1935e-05
	0.09611	-2.1683e-05	0.000694	0.000263	0.000362	0.000307	0.000387	0.000456	0.000489	0.000461	0.000453	0.000241	-0.000423	-6.2548e-05	-0.00125	-0.00119	-0.00127	-0.00179	-0.00205	-0.00228	-0.00186	-0.00202	-0.00247	-0.00173	-0.00104	0.000119	0.0013	0.00192	0.00239	0.00149	0.0018	0.00123	0.0011	0.000646	0.000482	0.0002	0.000321	-9.3697e-05	1.561e-06	0.000157	-7.5681e-05	-8.7463e-05
	0.09771	0.000315	0.000676	0.000237	0.00031	0.000404	0.000326	0.000482	0.000235	0.000413	0.000283	0.000301	-0.000179	-0.000118	-0.001	-0.00143	-0.00105	-0.00175	-0.00192	-0.00248	-0.00193	-0.00168	-0.00256	-0.00181	-0.000979	0.000246	0.00131	0.00197	0.00213	0.00171	0.00175	0.00125	0.000977	0.000636	0.000439	0.000284	0.000294	0.000147	-0.000132	0.000178	-2.8439e-05	-4.0878e-05
	0.09931	0.000528	0.000417	0.000541	0.000276	0.000396	0.000336	0.000508	8.2108e-05	0.000384	0.000102	0.000278	9.6777e-05	-0.000449	-0.000739	-0.00128	-0.00105	-0.00163	-0.00169	-0.00244	-0.00205	-0.00158	-0.00251	-0.00172	-0.000957	0.000188	0.00125	0.00197	0.00182	0.00204	0.00169	0.00127	0.00094	0.000625	0.000429	0.000315	0.000167	0.000333	-0.000105	0.000184	2.9607e-05	-3.541e-05
	0.10091	0.000566	5.3103e-05	0.000733	0.00028	0.000409	0.000345	0.000559	0.000221	0.000352	2.7524e-05	6.4336e-05	0.000261	-0.000828	-0.000634	-0.000911	-0.00136	-0.00156	-0.00165	-0.00213	-0.00203	-0.0018	-0.00225	-0.00154	-0.000839	0.00015	0.00122	0.00202	0.0018	0.00219	0.00189	0.00131	0.000843	0.000679	0.000503	0.000336	9.2216e-05	0.000377	1.7519e-05	0.000173	0.000124	0.000213
	0.10251	0.000349	0.000176	0.000637	0.000289	0.00028	0.000326	0.00059	0.000444	0.000483	7.8098e-05	7.341e-06	-3.1214e-06	-0.000908	-0.000733	-0.000672	-0.00175	-0.00162	-0.00193	-0.00195	-0.00192	-0.00219	-0.00204	-0.00152	-0.000759	5.5123e-05	0.00107	0.002	0.00189	0.00214	0.00198	0.0013	0.000859	0.000685	0.00054	0.000226	3.3854e-05	0.000196	7.0817e-05	0.000103	4.5027e-05	0.000202
	0.10411	9.8685e-05	0.000635	0.000389	0.000336	0.00016	0.000359	0.000497	0.000618	0.000585	0.000248	0.000136	-0.000405	-0.000656	-0.000958	-0.000669	-0.00173	-0.00156	-0.00206	-0.00196	-0.00171	-0.00236	-0.00202	-0.0015	-0.000705	8.6857e-05	0.00106	0.00202	0.00226	0.0018	0.00185	0.00127	0.000951	0.000608	0.000498	0.000138	-9.3488e-05	-0.000187	0.000183	3.3305e-05	-6.5184e-05	0.000228
	0.10571	0.000287	0.00084	5.8662e-05	0.000341	0.000147	0.000307	0.000518	0.000496	0.000572	0.000289	0.000382	-0.000657	-0.000372	-0.00105	-0.001	-0.00143	-0.00157	-0.00211	-0.00203	-0.00166	-0.00209	-0.002	-0.00154	-0.000748	0.000129	0.00108	0.00192	0.00226	0.00153	0.00168	0.00126	0.00106	0.000548	0.000403	0.000158	7.3263e-06	4.7276e-06	0.000167	-5.7786e-05	6.6035e-05	0.000187
	0.10731	0.000508	0.000885	-2.3922e-05	0.000384	0.000218	0.000283	0.000543	0.000315	0.000375	0.00017	0.000488	-0.000487	-0.000179	-0.0008	-0.00143	-0.00119	-0.00156	-0.00209	-0.00216	-0.00173	-0.00186	-0.00207	-0.00164	-0.000813	0.000203	0.00115	0.00188	0.00209	0.0018	0.00162	0.00123	0.00112	0.000472	0.000376	0.000112	0.000135	0.000245	7.0817e-05	-3.1007e-05	0.000108	9.8884e-05
	0.10891	0.000609	0.000458	0.000233	0.000349	0.000355	0.000194	0.000528	0.000263	0.000248	0.000185	0.000352	-0.000214	-0.000295	-0.000497	-0.00145	-0.00104	-0.00143	-0.00186	-0.00219	-0.00189	-0.00172	-0.002	-0.00164	-0.000823	0.00023	0.00111	0.00169	0.00198	0.00208	0.00148	0.00126	0.00103	0.000592	0.000418	0.000211	0.000156	0.000388	0.000161	4.3983e-05	0.000124	5.2299e-05
	0.11051	0.000542	1.2233e-05	0.000476	0.000341	0.000409	0.000208	0.000461	0.000332	0.000171	0.000149	1.3357e-05	4.6761e-05	-0.000599	-0.000412	-0.00127	-0.00123	-0.00127	-0.00172	-0.0019	-0.00204	-0.00163	-0.00185	-0.00163	-0.000786	0.000267	0.00116	0.00175	0.00187	0.00217	0.00145	0.00129	0.000929	0.000657	0.000445	0.000237	0.000103	0.000409	0.000257	0.000114	6.6027e-05	0.000145
	0.11211	0.000306	-0.000106	0.00058	0.000362	0.000391	0.000236	0.000379	0.000587	0.000149	0.000221	-0.000209	5.6825e-06	-0.000651	-0.00059	-0.000906	-0.00151	-0.00134	-0.00177	-0.00161	-0.00205	-0.00188	-0.00184	-0.00155	-0.000721	0.000224	0.00106	0.00175	0.00203	0.00208	0.00152	0.00124	0.000682	0.000696	0.000498	0.000179	9.7521e-05	0.000158	0.000268	0.00014	-2.3199e-05	0.000151
	0.11371	-5.5402e-05	0.000162	0.00045	0.000362	0.000342	0.000335	0.000276	0.000674	0.000295	0.000435	-0.0002	-0.000288	-0.000433	-0.000862	-0.000689	-0.00153	-0.00149	-0.00189	-0.00152	-0.00189	-0.00188	-0.00188	-0.00156	-0.000738	0.000187	0.00101	0.00184	0.00218	0.00166	0.00149	0.00123	0.000849	0.000706	0.000466	9.5943e-05	8.6918e-05	-0.000165	0.000177	9.7584e-05	-0.000196	0.000151
	0.11531	-7.9476e-05	0.000462	0.000189	0.000289	0.00032	0.000444	0.000374	0.000507	0.000394	0.000477	1.9351e-05	-0.000549	-0.000184	-0.00107	-0.000875	-0.00124	-0.0016	-0.00192	-0.00179	-0.00174	-0.00177	-0.00196	-0.00149	-0.000754	0.000187	0.00104	0.00178	0.00218	0.00136	0.00155	0.00118	0.000929	0.00069	0.000371	0.000148	0.000129	-0.000159	3.3511e-05	4.3983e-05	-0.000265	0.00013
	0.11691	0.000156	0.000671	0.000141	0.000237	0.000276	0.000406	0.000446	0.000315	0.000298	0.00031	0.000292	-0.000326	-0.00011	-0.00103	-0.00117	-0.000928	-0.00164	-0.00181	-0.00204	-0.00176	-0.00145	-0.00209	-0.00147	-0.000802	0.000129	0.00103	0.00172	0.00205	0.0014	0.00155	0.00107	0.000951	0.000641	0.000345	0.000138	0.000188	1.5664e-05	-5.1753e-05	7.6143e-05	-0.00017	4.7115e-05
	0.11851	0.000455	0.000585	0.000285	9.8352e-05	0.00028	0.000359	0.000492	0.000207	0.000263	0.000114	0.000334	1.741e-05	-0.000284	-0.000777	-0.00119	-0.000814	-0.00157	-0.00161	-0.00226	-0.00177	-0.00132	-0.00205	-0.0014	-0.000829	0.00014	0.00105	0.00163	0.00165	0.00151	0.0015	0.00102	0.000892	0.000619	0.000381	0.000205	0.000209	0.00036	-8.9001e-05	0.000146	6.6027e-05	-0.000103
	0.12011	0.000498	0.000176	0.000589	7.6722e-05	0.000307	0.000345	0.000533	0.000127	0.000263	-5.5761e-05	0.000121	0.00027	-0.000654	-0.00057	-0.00103	-0.000906	-0.0015	-0.00144	-0.00215	-0.00177	-0.00136	-0.0019	-0.00133	-0.000797	9.7435e-05	0.00106	0.00169	0.00158	0.00174	0.0016	0.00113	0.000774	0.000581	0.000392	0.000294	0.000119	0.000338	-4.6406e-05	0.000237	0.000119	-2.0174e-05
	0.12171	0.000291	5.7605e-05	0.000681	0.000133	0.000316	0.000293	0.000523	0.000287	0.000295	-7.9566e-05	-5.5638e-05	0.000217	-0.000886	-0.000593	-0.000697	-0.00136	-0.00136	-0.00142	-0.00192	-0.00178	-0.00176	-0.00177	-0.00129	-0.00078	-7.1814e-05	0.000957	0.00171	0.0016	0.00187	0.00162	0.00116	0.000591	0.000554	0.000429	0.000221	6.0374e-05	0.000114	6.0156e-05	0.000183	9.7508e-05	3.6763e-05
	0.12331	-3.1315e-05	0.000412	0.000537	0.000293	0.000187	0.000255	0.00043	0.000402	0.000461	-2.0075e-05	-6.7632e-05	-0.000153	-0.000772	-0.000733	-0.000604	-0.00168	-0.00132	-0.00165	-0.00168	-0.0016	-0.00196	-0.00178	-0.0014	-0.000743	-8.7681e-05	0.000897	0.00183	0.00174	0.00154	0.00146	0.00127	0.000575	0.000499	0.000445	0.000174	-0.000147	-0.000214	8.1487e-05	0.00013	-1.2703e-05	0.000151
	0.12491	4.0906e-05	0.000621	0.000159	0.000418	0.000151	0.000222	0.000302	0.000392	0.000569	0.000212	0.000145	-0.000628	-0.000438	-0.000838	-0.000705	-0.00157	-0.00134	-0.00183	-0.00172	-0.00151	-0.00194	-0.00188	-0.0015	-0.00063	4.9834e-05	0.000815	0.00182	0.0019	0.00141	0.0014	0.00127	0.000634	0.000423	0.000376	0.000122	-0.000216	-0.000252	2.8181e-05	4.3983e-05	-0.00017	0.000177
	0.12651	0.000315	0.000749	-0.00012	0.000414	0.000209	0.000246	0.000286	0.00027	0.000419	0.000233	0.000397	-0.000666	-0.000234	-0.000722	-0.00107	-0.00125	-0.00142	-0.00194	-0.00189	-0.00141	-0.00165	-0.00197	-0.00152	-0.000555	0.000171	0.000776	0.00173	0.00172	0.00145	0.00134	0.00121	0.0008	0.00051	0.000345	0.000117	-0.000157	-7.7293e-05	-2.5109e-05	-3.1007e-05	-0.000107	0.000161
	0.12811	0.000556	0.000649	-0.000167	0.000349	0.000276	0.000274	0.00041	0.000263	0.000241	0.000197	0.000391	-0.000429	-0.000256	-0.000471	-0.00131	-0.000939	-0.00133	-0.00186	-0.00191	-0.00172	-0.0014	-0.00195	-0.00151	-0.000539	0.000203	0.000743	0.00155	0.00157	0.0018	0.00127	0.00119	0.000859	0.000625	0.000297	0.000174	-1.921e-05	0.000322	-1.9778e-05	-3.6363e-05	-3.8936e-05	0.00013
	0.12971	0.000648	0.000189	0.000163	0.000297	0.000333	0.000265	0.000523	0.000273	0.000108	9.5948e-05	0.000181	-9.1183e-05	-0.000543	-0.000342	-0.00123	-0.000858	-0.00121	-0.00151	-0.0019	-0.0018	-0.00133	-0.0017	-0.00141	-0.00063	0.00014	0.000869	0.00139	0.00162	0.00196	0.00133	0.00112	0.000972	0.000614	0.000355	0.000216	4.4457e-05	0.00042	0.000103	2.7915e-05	-2.2068e-06	9.8876e-05
	0.13131	0.000426	-2.8648e-05	0.000402	0.000245	0.000311	0.000288	0.000492	0.000413	1.8609e-05	7.8101e-05	-7.9629e-05	0.000141	-0.000706	-0.000415	-0.000956	-0.00111	-0.00116	-0.00149	-0.00155	-0.00183	-0.00155	-0.00145	-0.00133	-0.000695	6.5701e-05	0.000935	0.00137	0.00168	0.00187	0.00139	0.00104	0.000779	0.000646	0.000445	0.000211	3.3846e-05	0.000333	0.000295	6.5406e-05	-1.2703e-05	5.7467e-05
	0.13291	-7.4632e-05	3.0389e-05	0.000459	0.00031	0.00028	0.000335	0.000348	0.00067	0.000162	0.000236	-0.000212	-5.0095e-05	-0.000568	-0.000675	-0.000689	-0.00134	-0.00116	-0.00153	-0.00137	-0.00177	-0.00189	-0.0014	-0.00135	-0.000727	4.4545e-05	0.00102	0.00136	0.0019	0.0015	0.0014	0.00106	0.000645	0.000603	0.000445	0.000158	0.000156	-6.0889e-05	0.000252	0.000135	-9.1425e-05	-6.1583e-05
	0.13451	-0.000181	0.000285	0.000306	0.000315	0.000178	0.00034	0.000189	0.000608	0.000362	0.000385	-0.000116	-0.000426	-0.000203	-0.00092	-0.000624	-0.0013	-0.00129	-0.00151	-0.0015	-0.00146	-0.00175	-0.00161	-0.00131	-0.000743	0.000145	0.00108	0.00145	0.00206	0.00116	0.00137	0.00111	0.000688	0.000592	0.00045	0.000143	0.000193	-0.00028	6.5486e-05	0.000253	-0.000107	-6.6759e-05
	0.13611	-0.000118	0.000539	0.000133	0.000293	0.000262	0.000331	0.000179	0.000357	0.000368	0.000352	0.000109	-0.000443	1.762e-05	-0.000955	-0.00092	-0.000899	-0.00134	-0.00149	-0.00179	-0.00137	-0.00132	-0.00182	-0.00136	-0.000775	0.000187	0.000974	0.00142	0.0018	0.00103	0.00139	0.00112	0.000758	0.000505	0.000392	0.000195	0.000198	-0.000165	-5.172e-05	0.000183	-0.000144	1.6059e-05
	0.13771	0.000171	0.000603	0.000172	0.000289	0.00032	0.000326	0.000307	0.000176	0.000327	0.000227	0.00028	-0.000206	-1.8313e-05	-0.000716	-0.00103	-0.000722	-0.00133	-0.00138	-0.00195	-0.00167	-0.00112	-0.00189	-0.00136	-0.000732	0.000203	0.000913	0.00149	0.00153	0.00136	0.00138	0.00106	0.000709	0.000532	0.000339	0.000252	0.000188	0.000141	-0.000169	0.000264	-7.4549e-06	6.2644e-05
	0.13931	0.000436	0.000226	0.000463	0.000219	0.000364	0.000373	0.000456	2e-06	0.000349	9.2973e-05	0.00025	0.000147	-0.00038	-0.000409	-0.000923	-0.000733	-0.00123	-0.00127	-0.00194	-0.00167	-0.00102	-0.00184	-0.00129	-0.000625	0.000198	0.000913	0.00159	0.00141	0.00151	0.00138	0.00106	0.000725	0.000608	0.00035	0.000357	0.000113	0.000393	-0.000153	0.00021	6.0771e-05	2.1235e-05
	0.14091	0.000465	-5.9289e-06	0.000594	0.000241	0.000324	0.00034	0.000548	0.000152	0.000295	-1.4125e-05	7.3345e-05	0.000317	-0.000734	-0.000345	-0.000601	-0.000976	-0.00119	-0.00123	-0.00172	-0.00169	-0.0012	-0.00164	-0.00105	-0.000518	9.2155e-05	0.000754	0.00162	0.0013	0.00173	0.00144	0.00102	0.000666	0.000625	0.000445	0.000362	-3.2932e-06	0.000387	1.7528e-05	0.000232	0.000119	8.8524e-05
	0.14251	0.000209	0.000162	0.00055	0.00025	0.000182	0.000354	0.000518	0.000402	0.000397	3.3474e-05	7.3463e-06	8.1994e-05	-0.000806	-0.000526	-0.000361	-0.00133	-0.00112	-0.0014	-0.00136	-0.00145	-0.00167	-0.00141	-0.00104	-0.000448	-6.1228e-05	0.00076	0.00171	0.00147	0.0016	0.00146	0.00108	0.000607	0.000586	0.000424	0.000226	-0.000131	0.000158	0.000135	0.000108	6.6027e-05	0.000151
	0.14411	-4.577e-05	0.000576	0.000337	0.000293	0.000111	0.000345	0.000399	0.000541	0.000566	0.000215	0.000151	-0.000335	-0.000554	-0.000739	-0.000395	-0.00136	-0.0011	-0.00153	-0.00136	-0.00118	-0.00185	-0.00139	-0.000998	-0.000523	1.2811e-05	0.000732	0.00156	0.00162	0.00134	0.00142	0.00112	0.000704	0.000537	0.00045	0.000148	-8.8183e-05	-0.000127	0.000204	5.4695e-05	4.5027e-05	0.000156
	0.14571	0.000128	0.000785	1.9527e-05	0.000341	0.00012	0.000274	0.000425	0.000447	0.000537	0.000251	0.000385	-0.000584	-0.000248	-0.000757	-0.000697	-0.00114	-0.00106	-0.00154	-0.00156	-0.0011	-0.00175	-0.00145	-0.00117	-0.000485	0.000124	0.00076	0.00144	0.00167	0.00118	0.00131	0.00111	0.000774	0.00045	0.000392	0.000185	7.0985e-05	-0.000176	0.000188	2.7932e-05	2.4034e-05	0.000166
	0.14731	0.000412	0.000826	-5.8699e-05	0.000423	0.000209	0.000265	0.000456	0.000287	0.000349	0.000215	0.000494	-0.000481	-6.2552e-05	-0.000593	-0.00107	-0.000891	-0.00105	-0.0015	-0.00178	-0.00118	-0.00133	-0.00164	-0.00136	-0.000571	0.00015	0.000793	0.00136	0.00159	0.00141	0.00121	0.00105	0.000784	0.000319	0.000276	0.000211	0.000124	0.000158	3.3503e-05	7.0779e-05	0.000103	0.000109
	0.14891	0.000532	0.000408	0.000146	0.000371	0.000324	0.000208	0.000497	0.000232	0.000232	0.000191	0.000361	-0.000185	-0.000223	-0.000319	-0.00111	-0.000748	-0.00101	-0.00135	-0.00168	-0.00145	-0.00112	-0.00155	-0.00132	-0.000555	0.000272	0.000809	0.00131	0.00146	0.00154	0.00108	0.000998	0.000747	0.000499	0.000281	0.000304	0.00014	0.000382	3.3511e-05	0.000124	8.7028e-05	8.3348e-05
	0.15051	0.000547	-6.9494e-05	0.000419	0.000315	0.000404	0.000166	0.000358	0.000308	0.000133	0.000182	3.435e-05	7.319e-05	-0.000516	-0.000176	-0.000894	-0.000847	-0.000909	-0.00116	-0.00135	-0.0017	-0.00109	-0.0013	-0.00128	-0.000518	0.000235	0.000809	0.0013	0.0014	0.00178	0.00114	0.00107	0.000672	0.000581	0.000371	0.000263	0.000119	0.000426	0.000119	0.00014	7.6524e-05	0.000114
	0.15211	0.00033	-0.000247	0.000472	0.000358	0.000364	0.00026	0.000333	0.000527	0.000165	0.000239	-0.000179	6.4384e-05	-0.000582	-0.000354	-0.000615	-0.00125	-0.000992	-0.00137	-0.0011	-0.00168	-0.00137	-0.00126	-0.00115	-0.000426	0.000134	0.000798	0.00131	0.00153	0.00169	0.00126	0.00102	0.000613	0.000625	0.000418	0.000153	7.6291e-05	0.000202	0.000209	9.7567e-05	-4.944e-05	0.000145
	0.15371	-9.8706e-05	9.3984e-05	0.000411	0.000362	0.000245	0.00035	0.000328	0.000656	0.000248	0.0004	-0.000188	-0.000232	-0.000333	-0.000701	-0.000395	-0.00127	-0.00105	-0.00145	-0.00111	-0.00141	-0.00148	-0.00137	-0.00114	-0.000475	0.000166	0.000847	0.00133	0.00174	0.00122	0.00124	0.001	0.000693	0.000625	0.000413	0.000106	0.000129	-0.000137	0.000236	9.7584e-05	-0.000196	6.782e-05
	0.15531	-7.9462e-05	0.000403	0.000146	0.000297	0.000174	0.000321	0.000256	0.000503	0.000286	0.000462	5.2368e-05	-0.000464	-2.1084e-05	-0.000911	-0.000584	-0.000869	-0.00113	-0.00143	-0.00138	-0.00117	-0.00131	-0.00153	-0.000998	-0.000544	0.000103	0.000815	0.00133	0.00175	0.000873	0.00129	0.000867	0.000677	0.000592	0.000366	9.0727e-05	0.000182	-7.1825e-05	0.000113	0.000114	-0.000249	4.1939e-05
	0.15691	6.0156e-05	0.000608	-2.8292e-05	0.000284	0.000165	0.000354	0.000425	0.000249	0.00026	0.000295	0.000286	-0.000276	4.8018e-05	-0.000867	-0.000928	-0.000645	-0.0012	-0.0014	-0.00172	-0.00113	-0.00109	-0.00168	-0.00101	-0.000614	0.000161	0.000793	0.00129	0.00154	0.000873	0.00127	0.000674	0.000693	0.000537	0.000313	0.000153	0.00023	0.000103	-5.1737e-05	0.000114	-5.9936e-05	-6.6751e-05
	0.15851	0.000311	0.000508	0.000206	8.9702e-05	0.00012	0.000302	0.000507	6.1128e-05	0.000244	9.2978e-05	0.000295	4.6766e-05	-0.000129	-0.000549	-0.000979	-0.000454	-0.00115	-0.00119	-0.00183	-0.00123	-0.000933	-0.00176	-0.000934	-0.000732	0.000172	0.000864	0.00132	0.00132	0.00116	0.00127	0.000663	0.00065	0.000467	0.000308	0.000252	0.000273	0.000284	-0.00011	0.000248	5.5531e-05	-0.000134
	0.16011	0.00046	7.1259e-05	0.000554	0.000185	0.000196	0.000255	0.000548	8.1997e-05	0.000263	-7.3608e-05	0.000121	0.00029	-0.000518	-0.000374	-0.000753	-0.000689	-0.00103	-0.00093	-0.00169	-0.00122	-0.000985	-0.00149	-0.000908	-0.000641	0.000108	0.000858	0.00132	0.00112	0.00142	0.00129	0.000695	0.00057	0.000445	0.00025	0.000252	0.000161	0.000322	-3.5753e-05	0.000307	0.000166	-9.2631e-05
	0.16171	0.000219	-5.9593e-06	0.000641	0.000206	0.000129	0.000246	0.000487	0.000235	0.000219	-9.1458e-05	-1.9649e-05	0.000252	-0.000764	-0.000389	-0.000449	-0.00111	-0.000992	-0.00103	-0.00131	-0.00118	-0.00128	-0.00128	-0.000871	-0.000539	9.2146e-05	0.000743	0.00132	0.00115	0.00146	0.00129	0.000899	0.000425	0.000461	0.000408	0.000247	6.5679e-05	0.000136	6.5486e-05	0.000221	0.000134	0.00013
	0.16331	-5.5375e-05	0.000262	0.000472	0.000267	0.000125	0.000246	0.000369	0.000346	0.000378	6.0251e-05	-1.6645e-05	-0.000138	-0.000618	-0.000602	-0.00026	-0.00134	-0.000971	-0.00132	-0.00117	-0.00113	-0.00154	-0.00129	-0.000918	-0.00048	8.6857e-05	0.000721	0.00138	0.00139	0.00135	0.00118	0.000983	0.000479	0.000439	0.000429	0.000153	-6.1655e-05	-0.000225	6.5486e-05	9.2219e-05	1.8786e-05	0.000197
	0.16491	-1.2058e-05	0.000558	0.000102	0.000332	1.3736e-05	0.00025	0.000297	0.00035	0.000505	0.000257	0.000169	-0.000581	-0.000347	-0.000698	-0.000432	-0.00127	-0.00098	-0.00145	-0.00126	-0.00104	-0.00144	-0.00139	-0.00103	-0.000341	0.00015	0.000688	0.00139	0.00148	0.00106	0.00115	0.000951	0.00057	0.000325	0.000381	6.4688e-05	-9.3488e-05	-0.00023	3.3511e-05	-1.4914e-05	-0.000154	0.000177
	0.16651	0.000344	0.000608	-0.000154	0.000319	0.000111	0.000236	0.000286	0.000249	0.000343	0.000233	0.000458	-0.000549	-0.00011	-0.000649	-0.000815	-0.00091	-0.00102	-0.00156	-0.00138	-0.00108	-0.00125	-0.00147	-0.00108	-0.000448	0.000177	0.000677	0.00132	0.00144	0.00116	0.000993	0.000826	0.000634	0.000368	0.000287	6.4688e-05	1.7929e-05	4.8481e-05	-9.1169e-06	-7.3845e-05	-0.000112	0.000177
	0.16811	0.000561	0.000517	-0.000128	0.000245	0.000293	0.00025	0.000374	0.000221	0.000219	0.000132	0.000446	-0.000294	-8.1901e-05	-0.000342	-0.00102	-0.00066	-0.000996	-0.00145	-0.00148	-0.00117	-0.00102	-0.00138	-0.00109	-0.000469	0.000224	0.000672	0.00122	0.0013	0.0014	0.000945	0.000747	0.000715	0.000439	0.000165	0.000143	0.000135	0.0003	4.4172e-05	-2.5643e-05	3.0576e-06	3.6763e-05
	0.16971	0.000643	0.000103	0.000198	0.000103	0.000258	0.000175	0.000389	0.0002	7.2642e-05	5.7276e-05	0.000244	-1.7816e-05	-0.000383	-0.000187	-0.000945	-0.000601	-0.000909	-0.00124	-0.00137	-0.00125	-0.000959	-0.00125	-0.00102	-0.000485	0.000203	0.000732	0.00109	0.00123	0.00143	0.000977	0.000674	0.00065	0.000477	0.000271	0.000179	0.000161	0.000388	0.000188	8.1508e-05	1.3546e-05	5.3845e-07
	0.17131	0.000402	-0.000224	0.000359	0.000142	0.000289	0.000203	0.000364	0.000378	-3.2242e-05	8.7023e-05	-4.6645e-05	0.000214	-0.000579	-0.000257	-0.0007	-0.000899	-0.000847	-0.00118	-0.00114	-0.00139	-0.00115	-0.0011	-0.000902	-0.000561	0.000129	0.00076	0.00105	0.00133	0.00147	0.00106	0.000684	0.000618	0.000499	0.000381	0.000158	0.000156	0.000234	0.000391	0.000135	3.0414e-06	-4.6054e-05
	0.17291	-5.5354e-05	-7.8578e-05	0.000437	0.000263	0.000262	0.000222	0.000281	0.000614	7.8999e-05	0.000218	-0.000245	1.4466e-05	-0.000466	-0.000564	-0.000446	-0.00113	-0.00093	-0.00127	-0.00104	-0.00123	-0.00133	-0.00116	-0.000924	-0.000518	0.000145	0.000765	0.00114	0.00149	0.00125	0.00101	0.000737	0.000548	0.000537	0.000429	7.5104e-05	0.000151	-0.000116	0.000273	0.000173	-0.000112	-1.4998e-05
	0.17451	-0.000195	0.00013	0.000263	0.00028	0.000187	0.000302	0.000102	0.000545	0.000267	0.000331	-0.000158	-0.000423	-7.3609e-05	-0.000792	-0.000361	-0.000994	-0.00098	-0.00125	-0.00111	-0.00111	-0.00126	-0.00127	-0.00094	-0.000518	0.000172	0.000754	0.00122	0.00153	0.000786	0.000966	0.000711	0.000548	0.000418	0.000371	6.9896e-05	0.000145	-0.000258	6.5495e-05	0.00014	-0.000223	5.3845e-07
	0.17611	-4.5743e-05	0.000403	2.8221e-05	0.000258	0.000227	0.000288	0.000204	0.000291	0.000241	0.000355	0.000109	-0.000443	0.00012	-0.000803	-0.000663	-0.000678	-0.00105	-0.00127	-0.00131	-0.00111	-0.000965	-0.00149	-0.00094	-0.000539	0.000166	0.000694	0.00122	0.0014	0.000743	0.000977	0.000721	0.000564	0.000428	0.000292	0.000106	0.000209	-0.000187	-5.1728e-05	0.00013	-0.000207	4.1939e-05
	0.17771	0.000234	0.000485	1.518e-05	0.000163	0.000324	0.000312	0.000276	6.8085e-05	0.000209	0.000185	0.000274	-0.000203	4.8018e-05	-0.000651	-0.000894	-0.000454	-0.00107	-0.00111	-0.00145	-0.00113	-0.000648	-0.00167	-0.000988	-0.000566	0.000198	0.000683	0.00124	0.00111	0.000938	0.000966	0.000643	0.000613	0.000461	0.000239	0.000169	0.000188	0.000125	-9.9662e-05	0.000114	-0.000118	-2.0174e-05
	0.17925	0.000454	0.000214	0.00035	5.6022e-06	0.00024	0.000315	0.000435	-6.0723e-05	0.000117	-1.9039e-05	0.000215	0.000128	-0.000309	-0.00037	-0.000714	-0.00045	-0.00105	-0.00094	-0.00155	-0.00117	-0.00056	-0.0015	-0.000829	-0.000531	0.000145	0.000694	0.00124	0.000914	0.00118	0.00105	0.000614	0.000588	0.000525	0.000211	0.000199	0.000154	0.00039	-9.3025e-05	0.000145	8.5377e-07	-1.7477e-05

## Sheet: Figure 3_2
LR 49-313	Time	330	340	350	360	370	380	390	400	410	420	430	440	450	460	470	480	490	500	510	520	530	540	550	560	570	580	590	600	610	620	630	640	650	660	670	680	690	700	710	720	730
	5e-07	0.00351	0.00256	0.00157	-0.00247	-0.00129	-0.00369	-0.0044	-0.00346	-0.00397	-0.00218	-0.00398	-0.00362	-0.00171	-0.00452	-0.00422	-0.00796	-0.00754	-0.01114	-0.01335	-0.01533	0	-0.02296	-0.02174	-0.01719	-0.00917	-0.00272	0.00301	0.00659	0.00751	0.00526	0.00551	0.00312	0.00384	0.000423	0.00113	0.00138	-0.000963	7.0418e-05	-0.00172	-0.00115	-0.00284
	5.125e-07	0.0046	0.00608	0.0033	0.00103	0.00018	-0.00259	-0.000585	-0.000514	-7.7954e-07	-0.00114	-0.00131	0.000907	-0.00044	-0.00124	-0.00262	-0.00261	-0.00563	-0.00742	-0.00993	-0.01497	0	-0.01908	-0.01885	-0.01647	-0.00495	0.00136	0.00683	0.00847	0.0091	0.00798	0.00899	0.00754	0.00384	0.00595	0.00332	0.00251	0.00232	0.00157	0.00168	-0.00151	-0.000123
	5.25e-07	0.0101	0.00857	0.00643	0.00491	0.00277	0.000724	0.000566	0.00121	0.00125	0.000681	0.00111	0.00118	0.000577	0.000964	-0.00155	-0.00225	-0.00333	-0.00479	-0.00839	-0.01103	0	-0.01802	-0.01704	-0.01213	-0.00457	0.00136	0.00952	0.00998	0.01229	0.01111	0.01172	0.00903	0.00846	0.00707	0.00553	0.00478	0.00488	0.00307	0.0051	0.00212	0.00261
	5.375e-07	0.0068	0.00397	0.00226	0.000677	-0.000556	-0.000753	-0.000202	-0.00125	-0.00224	-0.00218	-0.00238	-0.000697	-0.00247	-0.00315	-0.00315	-0.00796	-0.00601	-0.01225	-0.01259	-0.01318	0	-0.02085	-0.0203	-0.01611	-0.00993	-0.0005	0.00188	0.00546	0.00711	0.00915	0.00783	0.00385	0.00384	0.0041	0.00222	0.00289	0.000855	0.000444	-0.00021	0.000664	-0.000901
	5.5e-07	0.00351	0.00432	0.00157	-0.00247	0.000549	-0.00186	-0.00364	-0.00297	-0.00298	-0.00244	-0.00238	-0.00123	-0.00146	-0.00315	-0.00369	-0.00583	-0.00601	-0.00779	-0.01297	-0.0164	0	-0.0219	-0.02246	-0.01719	-0.00955	-0.00087	0.00339	0.00659	0.00672	0.00681	0.00705	0.00643	0.00384	0.00079	0.000761	-0.000119	-0.00133	-0.00142	-0.00247	-0.000425	-0.00245
	5.625e-07	0.00937	0.00821	0.00469	0.00349	0.00203	-1.5234e-05	0.00095	-0.00125	0.000249	-0.000362	0.000573	0.00118	-0.00044	-0.000413	-0.00235	-0.00369	-0.0041	-0.00704	-0.00993	-0.01283	0	-0.02014	-0.01849	-0.01467	-0.00917	-0.00087	0.0053	0.00998	0.0095	0.00798	0.01055	0.00496	0.00615	0.0041	0.00332	0.0044	0.00378	0.00194	0.0032	0.00212	0.00183
	5.75e-07	0.00315	0.00644	0.000874	0.00314	-0.00239	-0.00223	-0.00211	-0.00248	-0.00274	-0.00218	-0.00131	-0.00123	-0.000948	-0.00179	-0.00369	-0.00369	-0.00563	-0.00891	-0.01183	-0.01426	0	-0.0219	-0.02066	-0.01683	-0.01107	-0.00124	0.0053	0.00584	0.00632	0.00915	0.00783	0.00643	0.00499	0.00226	0.00222	0.00213	0.000855	0.000817	-0.000587	0.000301	-0.00168
	5.875e-07	0.00497	0.00326	0.000184	0.00103	0.00018	-0.00112	-0.00364	-0.00223	-0.00125	-0.00166	-0.00131	-0.000964	-0.00222	-0.00261	-0.00289	-0.00619	-0.00563	-0.01077	-0.01145	-0.01497	0	-0.02226	-0.02102	-0.01611	-0.00917	-0.00309	0.0015	0.00621	0.00791	0.00642	0.00705	0.00459	0.00307	0.00189	0.00222	0.000631	-0.000963	-0.00179	-0.00134	-0.00187	-0.00245
	6e-07	0.00351	0.00362	0.00122	0.000677	-0.00202	-0.000753	-0.00288	-0.0015	-0.00174	-0.0027	-0.00158	-0.000964	-0.00171	-0.000962	-0.00395	-0.00261	-0.00639	-0.00928	-0.01259	-0.01318	0	-0.02014	-0.02066	-0.01683	-0.00993	-0.00235	0.000743	0.00659	0.00711	0.0072	0.00705	0.00643	0.00461	0.00595	0.00259	0.00402	-0.000237	7.0418e-05	-0.00021	0.00103	-0.000512
	6.125e-07	0.00351	0.00326	0.00191	0.000677	-0.00166	-0.00259	-0.00326	-0.0015	-0.00174	-0.0027	-0.00131	-0.000964	-0.00272	-0.00315	-0.000745	-0.0044	-0.00525	-0.00667	-0.01107	-0.01497	0	-0.02155	-0.01994	-0.01755	-0.01031	-0.00309	0.00568	0.00621	0.00791	0.00642	0.00436	0.00569	0.00538	0.00373	0.00149	0.00213	0.000491	0.00157	-0.00284	-0.00115	-0.00245
	6.25e-07	0.00533	0.00679	0.00157	0.00103	0.000918	-0.000384	0.00095	-0.00101	-0.00125	-0.0014	-0.000772	0.00171	6.8052e-05	-0.000687	-0.00128	-0.00225	-0.00256	-0.00742	-0.00839	-0.01175	0	-0.01802	-0.01994	-0.01503	-0.0084	0.00136	0.00264	0.00809	0.0095	0.00837	0.00744	0.0068	0.00538	0.00632	0.00296	0.0044	0.00341	0.00119	0.00168	-0.000425	-0.000123
	6.375e-07	0.00497	0.00573	0.00226	0.000677	-0.00239	-0.000384	-0.00173	-0.00101	-0.00174	-0.00166	-0.000772	-0.0023	-0.00044	-0.00206	-0.00182	-0.00583	-0.00487	-0.00891	-0.01069	-0.01462	0	-0.02049	-0.0203	-0.01755	-0.00917	-0.00419	0.00377	0.00584	0.00711	0.00603	0.00705	0.00606	0.00231	0.00299	0.000397	0.00213	0.00122	0.000444	0.000544	-0.000425	-0.000901
	6.5e-07	0.00279	0.00256	-0.000849	-0.00107	-0.000556	-0.00333	-0.00364	-0.00272	-0.00298	-0.00296	-0.00265	-0.00123	-0.00272	-0.00261	-0.00395	-0.0044	-0.00716	-0.01003	-0.01259	-0.01426	0	-0.02226	-0.0221	-0.01719	-0.01069	-0.00493	0.000743	0.00621	0.00672	0.00448	0.00513	0.00422	0.00155	0.00189	0.00149	0.00101	-0.000237	-0.0029	-0.000587	-0.00296	-0.00361
	6.625e-07	0.00606	0.00362	0.00122	0.00208	0.00018	-1.5234e-05	-0.00135	-0.00174	-0.000997	-0.0014	3.4453e-05	0.000372	-0.00146	0.000413	-0.00155	-0.00333	-0.00601	-0.00592	-0.00878	-0.0139	0	-0.02049	-0.01958	-0.01611	-0.00802	-0.00493	0.00301	0.00659	0.0087	0.00798	0.00899	0.00791	0.00538	0.00299	0.00406	0.00176	0.00122	0.000817	0.000544	0.000664	0.00222
	6.75e-07	0.00606	0.0075	0.00295	-0.000724	0.00018	-0.000384	-0.000202	-0.00076	-7.7954e-07	-0.000882	-0.00104	0.000907	-0.00044	-0.000138	-0.00128	-0.0044	-0.00295	-0.00667	-0.00878	-0.01354	0	-0.01979	-0.01849	-0.01611	-0.00802	-0.00087	0.00339	0.00884	0.0095	0.0072	0.0059	0.00496	0.00461	0.00484	0.00259	0.00251	0.000855	0.00307	0.00434	0.000664	0.000267
	6.875e-07	0.0057	0.00432	0.000529	-0.000724	-0.00276	-0.00186	-0.000967	-0.00125	-0.00224	-0.00218	-0.000772	-0.0015	-0.000948	-0.00151	-0.00155	-0.00261	-0.0083	-0.00779	-0.01145	-0.01354	0	-0.02155	-0.01994	-0.01647	-0.00917	-0.00383	0.00377	0.00621	0.00711	0.0072	0.00705	0.00569	0.00384	0.00484	0.00222	0.00138	0.000127	-0.00105	0.000922	-0.00115	-0.00207
	7e-07	0.0068	0.00397	0.00434	0.00208	0.00018	0.00184	-0.000202	-0.000514	0.000748	0.000159	-0.000503	-0.00176	-0.000948	-0.000413	-0.000477	-0.00333	-0.00487	-0.00667	-0.00878	-0.01426	0	-0.01873	-0.01958	-0.01683	-0.00802	-0.00272	0.00377	0.00847	0.0087	0.00876	0.00744	0.0068	0.00615	0.00558	0.00406	0.00478	0.00158	0.00157	0.00282	-6.2416e-05	0.00105
	7.1875e-07	0.00643	0.0052	0.00295	0.000502	-0.000739	-0.000753	-0.00211	-0.00101	-0.000499	-0.00166	-0.000637	-0.000564	0.000195	-0.000962	-0.00155	-0.00494	-0.00525	-0.00686	-0.00954	-0.01229	0	-0.01979	-0.01939	-0.01629	-0.01031	-0.00346	0.00283	0.00715	0.00691	0.00837	0.00667	0.00643	0.00346	0.0041	0.00186	0.00251	0.00195	0.00119	0.00168	-0.000425	7.2128e-05
	7.4375e-07	0.00479	0.00432	0.000358	-0.00142	-0.00349	-0.00131	-0.000585	-0.0015	-0.000873	-0.00127	-0.000906	-0.000831	-0.00158	-0.000412	-0.00275	-0.00476	-0.0062	-0.0091	-0.01031	-0.01479	0	-0.02102	-0.01958	-0.01665	-0.00917	-0.00493	0.00188	0.0064	0.00553	0.00662	0.0057	0.00422	0.00384	0.00355	0.00241	0.00101	0.000311	0.00119	-0.000775	-0.00187	0.000267
	7.6875e-07	0.00369	0.00274	0.000702	-0.000199	-0.000739	-0.000384	-0.00326	-0.0015	-7.7954e-07	-0.0014	-0.000637	-0.000697	-0.000567	-0.000412	-0.00168	-0.00422	-0.00582	-0.0076	-0.00954	-0.01479	0	-0.01979	-0.0212	-0.01773	-0.01069	-0.00474	0.00169	0.00659	0.00711	0.00857	0.00436	0.0057	0.00384	0.00373	0.00296	0.00101	0.0014	0.000444	0.000733	-0.000787	7.2128e-05
	7.9375e-07	0.0017	0.00239	0.00157	-0.000899	-0.00129	-0.0002	-0.00192	-0.00248	0.000998	-0.00153	-0.000503	-0.000296	-0.000186	-0.000138	-0.00208	-0.0044	-0.00525	-0.00723	-0.01107	-0.01211	0	-0.02102	-0.01994	-0.01719	-0.0105	-0.00511	0.00321	0.00565	0.00672	0.00681	0.00532	0.00532	0.00384	0.00244	0.00314	0.00101	0.00159	0.00063	-0.000775	-0.00042	0.000462
	8.1875e-07	0.00224	0.00362	0.00139	-0.00142	0.000181	-0.0002	-0.0023	-0.00137	0.000125	-0.00218	-0.000636	-0.0015	-0.00107	-0.000824	-0.00235	-0.00351	-0.00582	-0.00928	-0.0105	-0.01479	0	-0.02067	-0.02084	-0.01755	-0.01163	-0.00327	0.000743	0.00546	0.00731	0.00604	0.0057	0.0044	0.00365	0.00281	0.00186	0.00157	0.000673	0.000817	0.00187	0.000483	-0.000703
	8.4375e-07	0.00442	0.00467	0.00261	0.000501	0.00111	-0.00112	-0.000391	-0.00162	0.000251	-0.000231	-0.000503	-0.00083	-0.000821	-0.000134	-0.000611	-0.00351	-0.00506	-0.00816	-0.00801	-0.01229	0	-0.02067	-0.02102	-0.01593	-0.01126	-0.00309	0.00151	0.00659	0.00533	0.00642	0.00705	0.00662	0.0048	0.00466	0.00277	0.00232	0.00195	0.00194	0.00168	-0.000241	0.000658
	8.6875e-07	0.0057	0.00644	0.00382	-0.000374	0.000918	-0.000384	0.000182	-0.00199	0.000124	-0.00101	3.4536e-05	0.000238	0.00045	-0.000687	-0.00168	-0.00189	-0.00448	-0.00723	-0.00954	-0.01175	0	-0.01855	-0.02084	-0.01593	-0.00974	-0.00438	0.00302	0.00584	0.00691	0.00778	0.0059	0.00606	0.00518	0.00336	0.00259	0.00232	0.000855	0.0025	0.00206	0.000664	-0.000512
	8.9375e-07	0.0057	0.00662	0.00312	-0.000374	0.00018	-0.000384	-0.000965	-0.00125	-0.000748	-0.000622	-0.00144	0.00131	0.000323	-0.000824	-0.00101	-0.00315	-0.00487	-0.00798	-0.01031	-0.013	0	-0.02138	-0.02084	-0.01827	-0.01239	-0.00327	0.00169	0.00453	0.00593	0.00759	0.00647	0.00588	0.00403	0.00263	0.00204	0.00195	0.00104	0.000262	0.00111	-6.2264e-05	0.000462
	9.1875e-07	0.0068	0.00591	0.00382	-0.000197	-0.000372	-0.00241	0.000758	-0.00162	-0.000499	-0.000882	-0.000503	0.000639	-0.00044	-0.000686	-0.00195	-0.00333	-0.00352	-0.0076	-0.01107	-0.0139	0	-0.02225	-0.02084	-0.01755	-0.01182	-0.00438	0.00112	0.00528	0.00474	0.0072	0.00532	0.00514	0.00441	0.00281	0.00241	0.00251	0.000309	0.00175	0.000735	0.00012	-0.000512
	9.4375e-07	0.00625	0.00644	0.00243	0.000326	-0.000739	-0.00131	0.000182	-0.000759	-0.000873	-0.000622	-0.000772	0.00104	0.000323	-0.000275	-0.000743	-0.00261	-0.00506	-0.00667	-0.00954	-0.0139	0	-0.02085	-0.02156	-0.01791	-0.01201	-0.00401	0.00226	0.00528	0.00593	0.00642	0.00551	0.00643	0.00403	0.00429	0.00351	0.00138	0.000309	-0.000303	0.000733	0.000301	-0.000122
	9.6875e-07	0.00515	0.00538	0.00226	0.000326	-0.000188	-0.00204	-0.00135	-0.00187	-0.00162	-0.00166	-0.000906	-0.000163	-0.000568	-0.000275	-0.00182	-0.00297	-0.00486	-0.00723	-0.00974	-0.01193	0	-0.02155	-0.02174	-0.01898	-0.01315	-0.00438	0.000365	0.0049	0.00632	0.00565	0.00474	0.00422	0.00269	0.00392	0.00332	0.00195	0.00177	-0.00105	-0.00172	0.000301	-0.000317
	9.9375e-07	0.00515	0.00503	0.0014	0.000326	-0.00129	-0.00112	-0.000771	-0.0015	-0.000997	-0.00166	-0.00117	-0.00043	6.8126e-05	-0.000412	-0.00142	-0.00404	-0.00372	-0.00667	-0.00897	-0.01354	0	-0.02155	-0.0212	-0.01827	-0.01182	-0.00511	-1.1853e-05	0.00528	0.00474	0.00584	0.00513	0.00514	0.00346	0.00318	0.00149	0.00101	0.00195	-0.000489	0.000168	0.000483	-0.000707
	1.0187e-06	0.00589	0.0045	0.00191	0.000677	-0.000372	-0.000753	0.000374	-0.00137	-0.0015	-0.000882	-0.000502	0.000239	0.000195	0.000138	-0.000878	-0.00261	-0.00429	-0.00723	-0.00878	-0.01318	0	-0.01979	-0.02156	-0.01809	-0.01144	-0.00493	0.00264	0.0036	0.00612	0.00603	0.00474	0.00532	0.00384	0.00336	0.00296	0.000631	0.0014	0.00119	0.000545	-6.2264e-05	0.000267
	1.0437e-06	0.0068	0.00503	0.000702	0.00156	-0.000739	0.00017	-0.00192	-0.0015	-0.000997	-0.0014	3.4536e-05	-0.00043	0.00147	5.4469e-07	-0.00101	-0.00243	-0.00544	-0.00648	-0.00954	-0.01247	0	-0.02032	-0.02138	-0.01827	-0.01145	-0.00621	0.0015	0.00286	0.00593	0.00546	0.0057	0.00477	0.00499	0.00263	0.00277	0.00232	0.00122	0.00194	0.000167	-0.000425	-0.000706
	1.0687e-06	0.00772	0.00609	0.00243	0.000327	-0.00111	-1.5077e-05	-0.000202	-0.00113	-4.9297e-07	-0.00101	-0.000637	-0.00043	6.835e-05	0.000964	-0.00142	-0.00297	-0.00372	-0.00686	-0.00974	-0.01247	0	-0.02208	-0.02228	-0.01773	-0.01163	-0.00511	0.000557	0.00434	0.00553	0.00623	0.00628	0.00496	0.00442	0.00447	0.00223	0.0012	0.0025	7.0578e-05	-2.1646e-05	0.000484	-0.000123
	1.0937e-06	0.00661	0.0045	0.00365	0.000852	-0.00184	0.00128	-0.00116	-0.00187	-0.00025	-0.000882	-0.00104	-2.9388e-05	0.000577	2.1787e-08	-0.00142	-0.00297	-0.00391	-0.00723	-0.00839	-0.01229	0	-0.02014	-0.02102	-0.01773	-0.01201	-0.00493	0.000932	0.00341	0.00514	0.00681	0.0057	0.00551	0.00365	0.00355	0.00222	0.0027	0.00268	0.00119	0.000547	0.00121	-0.000317
	1.1188e-06	0.00625	0.00397	0.00226	0.000152	-0.00184	-0.0002	-0.00192	-0.00162	-0.000873	-0.00101	-0.00171	-0.000163	6.8126e-05	0.000275	-0.00168	-0.00189	-0.00448	-0.00573	-0.00859	-0.01318	0	-0.02049	-0.02102	-0.01934	-0.01258	-0.00658	0.000555	0.00267	0.00514	0.00623	0.00455	0.00496	0.00403	0.00171	0.00314	0.00176	0.00104	0.00157	-2.1318e-05	-0.000606	0.000657
	1.1438e-06	0.00588	0.00256	0.00174	0.000852	-0.000555	-0.000937	-0.00116	-0.00162	-0.000873	-0.0014	-9.9795e-05	-0.000564	-0.000313	0.000276	-0.00155	-0.00135	-0.00314	-0.00629	-0.00973	-0.01228	0	-0.02085	-0.02138	-0.01755	-0.01296	-0.00712	-0.00114	0.00397	0.00593	0.00662	0.00628	0.00496	0.00461	0.003	0.00296	0.00101	0.00104	0.000444	0.000356	-6.2264e-05	0.000462
	1.1688e-06	0.00497	0.00344	0.00278	0.000501	-0.000739	0.000909	-0.00192	-0.00101	-0.000375	-0.00114	-0.00184	0.000639	-0.000313	0.000689	-0.000879	-0.00135	-0.00199	-0.00779	-0.00897	-0.01265	0	-0.02067	-0.0221	-0.01791	-0.01182	-0.00603	-0.000765	0.00286	0.00494	0.00545	0.00609	0.00459	0.00346	0.00244	0.00241	0.00232	0.0014	0.000817	0.000546	-0.000788	-0.000707
	1.1938e-06	0.00369	0.00467	0.00208	0.00103	-0.000739	0.00109	-8.7687e-06	-0.0015	-0.00162	-0.00179	0.000842	0.000104	-0.000186	0.00165	-0.00101	-0.00135	-0.00448	-0.00723	-0.00897	-0.01157	0	-0.02014	-0.02156	-0.01791	-0.01334	-0.00548	0.000178	0.00378	0.00573	0.00545	0.00493	0.00514	0.00327	0.00318	0.00369	0.0012	0.00122	0.00101	-0.000963	0.00139	-0.000317
	1.2187e-06	0.00479	0.00467	0.00243	0.000503	-0.000922	0.000909	-0.00116	-0.00137	-0.000624	-0.00166	0.000439	0.000372	-5.8227e-05	0.000413	-0.000611	-0.00279	-0.00333	-0.00479	-0.00859	-0.01139	0	-0.02155	-0.02102	-0.01934	-0.01371	-0.00621	-0.000577	0.00434	0.00474	0.00487	0.00493	0.0044	0.00384	0.00245	0.00168	0.00119	0.00177	0.00119	0.000168	-0.000244	7.3177e-05
	1.2437e-06	0.00643	0.00573	0.0026	0.000852	0.000366	-0.000384	-0.000201	-0.0015	0.000249	-0.000361	-0.000369	-0.00043	0.000195	0.00193	-0.00101	-0.00243	-0.00276	-0.00554	-0.0082	-0.01157	0	-0.02032	-0.02264	-0.01827	-0.01296	-0.00639	0.000366	0.00379	0.00593	0.00506	0.00647	0.00514	0.00461	0.00263	0.00259	0.000631	0.0014	0.001	0.00149	-0.000243	-0.000317
	1.2687e-06	0.00461	0.00502	0.00122	0.0012	-0.00129	0.000724	0.000379	-0.000883	0.000124	-0.00127	0.000169	0.00104	0.00045	0.000689	-0.000879	-0.00225	-0.00506	-0.0046	-0.00859	-0.01211	0	-0.02067	-0.02156	-0.0188	-0.01352	-0.00621	0.000365	0.0036	0.00474	0.00545	0.0059	0.00588	0.00384	0.00299	0.00296	0.00195	0.00195	0.00063	-0.00115	0.000665	0.000269
	1.2937e-06	0.0057	0.00502	0.00243	0.000854	0.000365	-0.000569	-0.000966	-0.00101	-0.000499	-0.000622	0.000169	-2.8894e-05	0.000832	-0.000138	-0.000342	-0.00351	-0.00256	-0.0046	-0.00878	-0.01211	0	-0.02085	-0.02228	-0.02005	-0.01484	-0.00529	0.000554	0.00397	0.00494	0.00468	0.00551	0.00496	0.00288	0.00355	0.00186	0.00176	0.000857	0.00213	0.000734	0.000484	-0.000122
	1.3188e-06	0.00533	0.0045	0.00174	0.000151	-0.000555	-0.00112	-0.00173	-0.00199	-0.000499	-0.000882	0.000169	0.000774	-0.00044	-0.000137	-0.000611	-0.00207	-0.00314	-0.00592	-0.00935	-0.01354	0	-0.02049	-0.0221	-0.02059	-0.01428	-0.00712	-1.0544e-05	0.00341	0.00454	0.00642	0.00552	0.00459	0.00442	0.00429	0.00204	0.000631	0.00286	0.00101	0.000545	-6.2264e-05	-0.000901
	1.3438e-06	0.00442	0.00591	0.00278	0.0012	-3.643e-06	0.000724	0.000374	-0.000637	-0.000375	-0.000752	-0.00117	0.000506	6.9244e-05	0.000414	-0.000342	-0.00243	-0.00237	-0.00573	-0.00743	-0.01157	0	-0.02243	-0.02192	-0.01755	-0.0139	-0.00639	0.0015	0.00323	0.00376	0.00545	0.00417	0.00496	0.00326	0.00318	0.00241	0.00327	0.00213	0.0025	0.000545	0.000664	-0.000512
	1.3688e-06	0.00369	0.00538	0.00157	0.000326	-0.000371	-0.00149	-0.000967	-0.00187	-0.000624	-0.000752	-0.00117	0.000908	0.00045	0.000964	-0.000745	-0.00189	-0.00352	-0.00479	-0.00839	-0.01229	0	-0.02067	-0.02174	-0.01862	-0.01447	-0.00822	-0.000765	0.00211	0.00455	0.00584	0.00378	0.00496	0.00307	0.00281	0.00259	0.00195	0.000491	0.00119	0.000734	-0.000244	-0.000512
	1.3937e-06	0.00698	0.00538	0.00243	0.000852	-0.000739	-0.000384	-0.00154	-0.00199	-0.000499	-0.00166	-9.9795e-05	0.000238	6.835e-05	0.000826	-0.000477	-0.00225	-0.00352	-0.00498	-0.00839	-0.01193	0	-0.02137	-0.01976	-0.01916	-0.01277	-0.00694	-0.00189	0.00323	0.00395	0.00565	0.00493	0.00514	0.00442	0.00336	0.00204	0.00308	0.00158	0.000444	-0.000398	0.00012	7.2128e-05
	1.4187e-06	0.00606	0.00467	0.00226	-2.3733e-05	-3.643e-06	-0.000384	-0.00154	-0.00125	-0.000374	-0.000491	-0.000368	0.000104	0.000705	0.000413	0.000195	-0.00189	-0.00333	-0.00423	-0.00782	-0.01175	0	-0.01979	-0.0221	-0.01827	-0.01352	-0.00639	-0.00171	0.00285	0.00454	0.00506	0.00571	0.00404	0.00422	0.00244	0.00186	0.00327	0.00159	0.00232	0.000735	-6.2264e-05	-0.000512
	1.4437e-06	0.00643	0.00485	0.000874	0.0012	-0.00111	0.000354	-0.00135	-0.000759	-0.00112	0.000551	-0.000772	0.000104	0.0016	0.000551	-0.000476	-0.00225	-0.00121	-0.00611	-0.00839	-0.01211	0	-0.01996	-0.02282	-0.01898	-0.01409	-0.00694	-0.00283	0.00248	0.00533	0.00429	0.00436	0.00349	0.00288	0.00189	0.00149	0.00157	0.00122	-0.000861	0.000545	-0.000607	0.00125
	1.4687e-06	0.00661	0.00467	0.00261	-0.000374	0.000549	-0.0002	-0.00135	-0.0015	0.000249	2.9011e-05	-0.000503	-2.9388e-05	0.00109	0.00152	-0.000208	-0.00225	-0.0041	-0.00498	-0.00897	-0.01193	0	-0.02049	-0.02192	-0.02023	-0.01465	-0.00749	-0.00208	0.00361	0.00474	0.00526	0.00455	0.00404	0.00384	0.00281	0.00332	0.00308	0.00104	0.00194	0.0013	-0.00115	0.000462
	1.4938e-06	0.00607	0.00414	0.00105	0.00103	0.00018	-1.4606e-05	-0.00116	-0.000637	-0.000374	-0.00101	0.000303	0.000104	0.000323	0.000551	-0.000745	-0.00207	-0.00314	-0.00611	-0.00974	-0.01157	0	-0.01961	-0.02138	-0.02201	-0.01484	-0.00658	-0.00133	0.00267	0.00435	0.00506	0.00513	0.00422	0.00365	0.00355	0.00277	0.00138	0.00268	0.000631	-2.1646e-05	-0.000788	7.5624e-05
	1.5188e-06	0.00533	0.00414	0.00243	0.00208	-0.000554	0.000541	-0.0025	-0.000514	-0.00112	-0.000361	-9.9795e-05	-2.8894e-05	0.000577	0.00069	-0.000208	-0.00135	-0.00372	-0.00554	-0.00935	-0.01121	0	-0.02102	-0.02192	-0.01916	-0.01447	-0.00749	-0.00114	0.00174	0.00336	0.00468	0.00455	0.00385	0.00269	0.00373	0.00241	0.00308	0.00305	-0.000861	0.000167	-0.00133	-0.000898
	1.5438e-06	0.00661	0.00467	0.00209	0.00103	-0.000555	0.000725	-0.00211	-0.00039	-0.000748	-0.00127	3.4536e-05	0.000238	0.00109	0.000688	0.000196	-0.000989	-0.00256	-0.00648	-0.0082	-0.01175	0	-0.01943	-0.02174	-0.02059	-0.01315	-0.00712	-0.00264	0.00304	0.00395	0.00487	0.00532	0.00404	0.00269	0.0041	0.00332	0.00176	0.000855	0.00101	0.000925	-0.000425	7.2477e-05
	1.5688e-06	0.00515	0.0045	0.00174	0.00103	0.000365	0.000909	-0.00154	0.000102	-7.7954e-07	-0.000622	-0.000369	0.00064	0.00134	0.0011	-0.000477	-0.00171	-0.00295	-0.00536	-0.00935	-0.01265	0	-0.02049	-0.02174	-0.02005	-0.01446	-0.00877	-0.00133	0.000813	0.00336	0.00468	0.00378	0.00588	0.0025	0.00263	0.00222	0.00176	0.00177	0.00119	-0.00021	-0.000425	-0.000316
	1.5937e-06	0.00606	0.0045	0.0026	0.00191	-0.000186	0.00184	-0.000775	-0.00076	-0.000748	-0.00153	-0.000503	0.000908	0.000577	0.00152	0.000464	-0.00225	-0.00295	-0.00611	-0.00782	-0.01157	0	-0.01925	-0.02228	-0.01934	-0.01371	-0.00785	-0.00208	0.00193	0.00395	0.00487	0.00417	0.00404	0.00365	0.00299	0.00241	0.0027	0.00177	0.00175	-0.000399	0.00121	0.00105
	1.6187e-06	0.00661	0.00379	0.00295	-0.000374	-0.00147	-0.000384	-0.00211	-0.00125	0.000124	-0.000101	-0.000368	0.000372	0.00045	0.00138	-0.00101	-0.00243	-0.00409	-0.00573	-0.0082	-0.01247	0	-0.02102	-0.02192	-0.01987	-0.01447	-0.00785	-0.00227	0.00137	0.00357	0.00506	0.00436	0.00477	0.00499	0.003	0.00296	0.00232	0.00104	0.000631	-0.00021	0.000665	-0.00129
	1.6437e-06	0.0068	0.00379	0.0033	0.000151	-0.000555	0.00017	-0.000965	-0.00101	-0.000125	-0.000361	-0.000234	-0.000297	0.000832	0.00138	0.00033	-0.00207	-0.00314	-0.00554	-0.00839	-0.01229	0	-0.01996	-0.02192	-0.01898	-0.0139	-0.00749	-0.000387	0.00137	0.00336	0.00468	0.00474	0.0033	0.00384	0.00392	0.00259	0.000631	0.00122	0.00138	0.000356	0.000301	-0.000512
	1.6687e-06	0.00643	0.0052	0.00174	-0.000549	-3.643e-06	0.000356	-0.000583	-0.00174	0.000124	-0.00114	0.000707	0.00064	0.00134	-0.000687	0.000464	9.3329e-05	-0.00122	-0.00479	-0.00801	-0.01121	0	-0.02067	-0.02192	-0.01934	-0.01465	-0.00785	-0.00114	0.00286	0.00395	0.00526	0.00397	0.00385	0.00442	0.00318	0.00314	0.00176	0.00158	0.00157	0.000545	0.000847	0.000464
	1.6938e-06	0.00442	0.00485	0.00122	-2.4298e-05	-0.00129	-1.5234e-05	-0.000967	-0.0015	-4.9297e-07	-0.00153	-0.000369	0.000774	6.835e-05	0.00152	-0.000476	-0.00117	-0.00179	-0.0046	-0.00705	-0.01157	0	-0.02243	-0.02264	-0.02041	-0.01503	-0.00822	-0.00246	0.00137	0.00317	0.0039	0.00513	0.00294	0.00326	0.003	0.00332	0.000443	-0.000236	0.000257	0.000734	0.000301	-0.000512
	1.7188e-06	0.0057	0.00502	0.000529	0.000502	-0.000739	-0.00167	-0.00116	-0.00125	0.000249	2.9949e-05	0.000842	-2.8894e-05	0.000577	0.000552	-7.3579e-05	9.4232e-05	-0.00237	-0.00517	-0.00878	-0.01211	0	-0.02278	-0.02228	-0.02166	-0.01428	-0.00858	-0.00339	0.00211	0.00258	0.00429	0.0057	0.00441	0.00346	0.00336	0.00277	0.000631	0.000311	7.0578e-05	-2.1646e-05	0.000483	7.3177e-05
	1.7438e-06	0.00461	0.00555	0.000357	0.00103	-0.000555	-1.1308e-05	-0.00154	-0.00137	-0.000748	-0.00153	-0.000637	-0.000163	0.000577	0.00152	0.001	9.3329e-05	-0.00314	-0.00517	-0.00839	-0.00977	0	-0.02102	-0.02228	-0.02005	-0.01484	-0.00804	-0.00208	0.00137	0.00278	0.00352	0.00436	0.0033	0.00403	0.00263	0.00259	0.00232	0.00122	0.000257	-2.0663e-05	-6.2264e-05	-0.000901
	1.7688e-06	0.00533	0.00432	0.00208	0.0012	-0.00111	-0.000753	-0.00192	-0.000514	-0.000748	-0.000752	3.4453e-05	-2.9388e-05	0.00134	0.000688	0.0006	-0.00207	-0.00218	-0.00498	-0.00839	-0.01103	0	-0.0212	-0.02336	-0.02023	-0.01522	-0.00804	-0.00321	0.00138	0.00199	0.0041	0.00359	0.00385	0.00326	0.00373	0.00222	0.00213	0.0014	0.000257	0.000168	0.000484	-0.000123
	1.7937e-06	0.00515	0.00467	0.0026	0.000151	-0.00111	-0.000384	-0.00135	-0.000882	-0.00137	-0.00101	0.000304	0.00131	0.00134	0.00235	-0.000611	-0.00297	-0.00237	-0.0046	-0.00763	-0.01175	0	-0.02138	-0.02246	-0.02183	-0.01447	-0.0084	-0.00208	0.00119	0.00258	0.00448	0.00455	0.00367	0.00307	0.00171	0.00186	0.000631	0.00159	0.00063	0.000545	0.000483	-0.000317
	1.8187e-06	0.00534	0.00432	0.00209	-0.000197	-0.000188	0.000354	-0.000776	-0.000513	-0.000997	-0.00114	-9.9962e-05	0.000773	0.0016	0.000552	0.000733	-0.00117	-0.00333	-0.00461	-0.00743	-0.01211	0	-0.0212	-0.02354	-0.01898	-0.01541	-0.00804	-0.000576	0.000444	0.00297	0.00448	0.00532	0.00293	0.00403	0.00116	0.00277	0.00101	0.00104	-0.000675	0.000734	-0.00115	0.000267
	1.8437e-06	0.00643	0.0052	0.00191	-2.3733e-05	-0.000739	-1.3821e-05	-0.00173	-0.00125	-4.9297e-07	-0.00127	3.4786e-05	-0.000163	0.00134	0.000414	0.000599	-0.00153	-0.00314	-0.00535	-0.00839	-0.01121	0	-0.02208	-0.02138	-0.02005	-0.01484	-0.00858	-0.00264	0.000999	0.00435	0.00487	0.0034	0.0033	0.00384	0.00226	0.00241	0.000818	0.00268	-0.000116	-0.000775	-0.000244	-0.000315
	1.8687e-06	0.00643	0.00591	0.00209	0.000852	-0.000188	-0.00112	-0.00192	-0.000759	0.000249	-0.000621	0.000573	0.00104	0.000705	0.000964	0.00033	-0.00135	-0.00237	-0.00461	-0.00743	-0.01139	0	-0.02102	-0.02354	-0.02023	-0.01428	-0.00822	-0.000953	0.00211	0.00435	0.0039	0.00455	0.00294	0.00422	0.00429	0.00314	0.00213	0.00159	0.000444	0.000546	0.000124	-0.000901
	1.8938e-06	0.00643	0.00397	0.00295	-0.000374	-3.3308e-06	-0.000937	-0.00154	-0.00187	-0.000624	-0.00101	-0.000502	0.00118	0.00224	0.000826	6.2001e-05	-0.00117	-0.00179	-0.00554	-0.00743	-0.01175	0	-0.02225	-0.02264	-0.02166	-0.01465	-0.00785	-0.00152	0.00137	0.00395	0.00352	0.00378	0.00404	0.00403	0.00263	0.00241	0.00232	0.0014	0.00101	0.000167	0.00121	-0.000512
	1.9188e-06	0.00497	0.00609	0.00209	0.00103	0.00018	-0.000382	-0.000967	-0.000388	-0.000624	-0.000622	-0.000503	0.000773	0.000705	0.000826	0.00127	-0.000989	-0.00256	-0.00517	-0.00801	-0.01049	0	-0.02014	-0.02336	-0.02148	-0.0139	-0.00749	-0.0017	0.00118	0.00337	0.00468	0.00321	0.00367	0.00307	0.00189	0.00204	0.00213	0.00122	0.000631	-0.00021	0.00103	0.000657
	1.9437e-06	0.00606	0.00573	0.00139	0.00156	-0.000554	0.000724	-0.00326	-0.000759	0.00025	-0.000621	0.000304	0.00131	0.00134	0.000826	6.0669e-05	-8.7401e-05	-0.00295	-0.00517	-0.00859	-0.01175	0	-0.01979	-0.02174	-0.02041	-0.01428	-0.00895	-0.00283	0.00174	0.00376	0.00371	0.00359	0.00385	0.00365	0.00299	0.00168	0.0027	0.00158	7.0578e-05	0.000168	0.000665	7.2128e-05
	1.9687e-06	0.00588	0.00467	0.00295	0.000852	0.000365	0.00184	-0.000393	-0.000635	-0.000624	-0.000882	-0.000234	0.00118	0.000832	0.00262	0.00101	0.000274	-0.00256	-0.00404	-0.00782	-0.01085	0	-0.01996	-0.02336	-0.02023	-0.01371	-0.00985	-0.00171	0.000813	0.00298	0.00391	0.00417	0.0044	0.00403	0.00336	0.00277	0.00213	0.000491	-0.000675	0.000167	-0.000969	0.000659
	1.9938e-06	0.0068	0.00538	0.0033	-0.000374	-0.000188	0.000354	-0.00116	-0.000514	-0.000748	-0.0014	-9.9962e-05	0.00104	0.00134	0.0011	0.000465	-0.000628	-0.00276	-0.00573	-0.00743	-0.01139	0	-0.02067	-0.02282	-0.02023	-0.01447	-0.00877	-0.00264	0.00137	0.00415	0.00255	0.00378	0.00404	0.00212	0.003	0.00222	0.00213	-0.000236	0.000631	0.000923	0.000483	-0.000315
	2.0187e-06	0.00625	0.00644	0.00226	0.00103	-1.77e-06	0.000539	-0.00116	-0.00162	-0.000125	-0.000362	-9.9795e-05	-2.9388e-05	0.00147	0.00152	0.00127	0.000636	-0.00237	-0.00423	-0.00782	-0.01121	0	-0.02102	-0.02336	-0.02005	-0.01634	-0.00767	-0.00395	0.000629	0.00258	0.0041	0.0034	0.00294	0.00231	0.00226	0.00277	0.00157	0.000674	0.000631	0.000733	0.000846	7.2477e-05
	2.0438e-06	0.0068	0.00397	0.00122	0.00156	-0.000188	0.00017	-0.000393	-0.000759	-0.00025	-0.000362	0.000573	0.000506	0.00173	0.00152	0.00033	0.000276	-0.00199	-0.0046	-0.00916	-0.01175	0	-0.02138	-0.02336	-0.02041	-0.01428	-0.0104	-0.00358	0.001	0.00258	0.00294	0.00493	0.00404	0.00365	0.00171	0.000579	0.000443	0.00104	7.0578e-05	0.00168	-0.000244	7.2128e-05
	2.0687e-06	0.00515	0.00485	0.00105	0.00226	-0.00202	-0.000568	-0.000967	-0.00113	-0.000624	-0.00127	-0.000503	0.00064	0.00173	0.00138	0.00127	-0.000448	-0.00256	-0.00404	-0.00801	-0.01031	0	-0.02155	-0.0239	-0.02023	-0.01653	-0.0084	-0.00264	0.000444	0.00337	0.00429	0.00378	0.0033	0.00327	0.00244	0.00149	0.00195	0.000127	0.000817	0.000546	0.000483	0.00105
	2.0938e-06	0.0046	0.00485	0.00174	0.0012	0.000181	0.0011	-0.000775	-0.000882	-4.9297e-07	-0.00179	-0.000369	0.000639	0.0016	-0.000137	0.00181	-0.000628	-0.00352	-0.00442	-0.00705	-0.01067	0	-0.02049	-0.02372	-0.02237	-0.01672	-0.01004	-0.00283	0.00174	0.00336	0.00333	0.00359	0.00385	0.00288	0.00189	0.00241	0.00213	0.000309	0.000631	0.0013	-6.2264e-05	0.000657
	2.1313e-06	0.00379	0.00415	0.00183	0.000677	-0.0012	0.000447	-0.00164	-0.00076	-0.000436	-0.000231	-0.000234	0.000706	0.00109	0.00145	6.121e-05	-0.000268	-0.00189	-0.00385	-0.00791	-0.01049	0	-0.02208	-0.02381	-0.02139	-0.01597	-0.01013	-0.00339	0.000907	0.00258	0.00448	0.00407	0.00257	0.00365	0.00263	0.00259	0.000632	0.000947	0.000537	0.000734	0.00121	0.000367
	2.1813e-06	0.00497	0.00503	0.00234	0.000853	-0.00028	-0.000107	-0.00192	-0.00107	-0.000437	-0.000295	0.000574	0.000506	0.00134	0.0011	0.000397	0.000184	-0.00285	-0.00517	-0.00772	-0.01184	0	-0.02093	-0.02336	-0.02023	-0.01691	-0.00995	-0.00386	0.000629	0.00278	0.0041	0.00474	0.00184	0.00307	0.00355	0.00296	0.00176	0.000856	0.0011	0.000167	0.00103	-2.5204e-05
	2.2313e-06	0.00616	0.00476	0.002	-2.3098e-05	0.000457	0.000447	-0.00135	-0.00119	-0.000748	0.000355	0.000102	0.000975	0.0016	0.00124	0.000802	-8.7325e-05	-0.00314	-0.00366	-0.00695	-0.01157	0	-0.02146	-0.02381	-0.02112	-0.017	-0.00822	-0.00339	0.00155	0.00327	0.00391	0.00369	0.00358	0.00365	0.00281	0.00305	0.00176	0.00195	0.000446	0.000545	-0.000153	-0.000219
	2.2812e-06	0.00579	0.00459	0.00226	0.000853	9.0822e-05	-0.000752	-0.000585	-0.000883	-0.000437	-0.000686	3.4661e-05	0.00131	0.00147	0.00166	0.000734	-0.00171	-0.00247	-0.00413	-0.00839	-0.01193	0	-0.02172	-0.02336	-0.02121	-0.01672	-0.0094	-0.00423	0.000906	0.00307	0.004	0.00244	0.00321	0.00346	0.00162	0.00259	0.00119	0.00159	-0.000395	0.000828	-0.000242	-0.00119
	2.3312e-06	0.00616	0.00476	0.00252	0.000853	-0.000187	-0.000292	-0.00183	-0.000206	-0.000374	-0.000752	-0.00057	0.00044	0.00179	0.00124	0.00168	-0.00162	-0.00179	-0.00385	-0.00753	-0.01166	0	-0.02182	-0.02336	-0.02148	-0.01672	-0.01004	-0.00367	-0.000201	0.00287	0.00313	0.00359	0.00284	0.00346	0.00253	0.00351	0.00129	0.0014	0.000257	7.4934e-05	-0.000243	-0.000706
	2.3812e-06	0.00625	0.00406	0.00165	0.00173	-0.00138	-1.4998e-05	-0.00135	-0.000944	0.000437	-0.00101	-9.9795e-05	0.00111	0.00224	0.00235	0.000465	-0.000177	-0.0017	-0.00385	-0.00705	-0.0113	0	-0.02041	-0.02309	-0.02246	-0.01737	-0.01085	-0.00367	0.000722	0.00258	0.00246	0.00302	0.0033	0.00279	0.00125	0.00232	0.000819	0.00241	0.000444	0.000639	0.000939	0.000267
	2.4312e-06	0.00634	0.00432	0.00252	0.00094	-0.00111	0.000725	-0.000489	-0.000329	0.000624	-0.000231	-0.000503	0.000842	0.00134	0.00221	0.000936	0.000365	-0.00218	-0.00432	-0.00686	-0.01139	0	-0.0219	-0.02381	-0.02192	-0.01691	-0.01013	-0.00404	-0.00011	0.00209	0.00304	0.00407	0.00303	0.00174	0.00355	0.0014	0.00176	0.00241	0.000164	0.000733	0.000483	-0.000218
	2.4813e-06	0.00497	0.0052	0.00139	0.000591	-0.00166	0.00165	-0.000297	-0.000329	0.000374	-0.000687	3.5078e-05	0.00124	0.00217	0.00186	0.00175	0.000365	-0.00102	-0.00329	-0.00618	-0.01175	0	-0.02164	-0.02434	-0.02245	-0.01775	-0.01067	-0.00395	7.4081e-05	0.0018	0.00313	0.00321	0.00312	0.00269	0.00254	0.00204	0.00035	0.000947	0.00166	0.000923	-0.000425	0.000462
	2.5313e-06	0.00533	0.00538	0.00234	0.00103	-0.000556	0.000817	-0.000871	-0.000205	0.000124	-0.000686	0.000304	0.000774	0.00198	0.00228	0.000599	0.000636	0.000139	-0.00357	-0.00676	-0.01076	0	-0.02129	-0.02372	-0.02148	-0.01625	-0.0113	-0.00554	-0.000479	0.00209	0.00285	0.00397	0.00413	0.00231	0.00281	0.00296	0.00166	0.000401	0.00101	0.00102	-0.000153	0.000267
	2.5813e-06	0.0047	0.00564	0.00243	0.000768	-0.000187	0.00156	-0.00125	-0.000513	-6.2981e-05	0.00029	0.000438	0.000974	0.00224	0.00214	0.00168	0.000546	-0.00141	-0.00376	-0.00676	-0.01076	0	-0.02085	-0.02434	-0.02174	-0.01812	-0.01067	-0.00563	-0.000295	0.00248	0.00227	0.00445	0.00312	0.00174	0.00318	0.00168	0.00138	0.000491	0.000818	0.00102	0.000849	-0.000219
	2.6313e-06	0.00524	0.00555	0.00295	0.000679	-0.000368	0.000354	-0.000392	-0.000759	-3.5002e-07	2.9362e-05	0.000573	0.000573	0.00141	0.00214	0.00134	-0.000629	-0.00256	-0.00451	-0.00743	-0.01049	0	-0.02049	-0.02282	-0.02254	-0.01709	-0.01058	-0.0047	-0.00205	0.00229	0.00362	0.00397	0.00394	0.00221	0.00318	0.00232	0.00166	0.00022	0.00175	0.000451	-0.000244	7.2215e-05
	2.6812e-06	0.00415	0.00485	0.00278	0.000677	-0.000187	-0.00131	-0.00145	-0.000575	-0.000561	9.4318e-05	0.000438	0.00151	0.00173	0.00159	0.00134	-0.00108	-0.00141	-0.00442	-0.00734	-0.01022	0	-0.02138	-0.02309	-0.02272	-0.01709	-0.01094	-0.0047	-0.000203	0.00131	0.0039	0.00369	0.0034	0.0026	0.00309	0.00177	0.00214	0.00177	-0.000116	7.2971e-05	0.000847	0.00017
	2.7312e-06	0.00533	0.0052	0.00252	0.00112	0.000919	-0.0002	-0.000105	-0.000513	-0.00025	9.4552e-05	0.000708	0.00144	0.00166	0.00159	0.00161	0.000184	-0.0017	-0.00451	-0.00801	-0.01013	0	-0.02067	-0.02434	-0.02183	-0.01662	-0.01112	-0.00377	-0.00131	0.00101	0.00352	0.00216	0.00349	0.00231	0.00235	0.00213	0.00195	0.00204	0.00035	0.0013	-0.000152	0.00115
	2.7812e-06	0.00588	0.00459	0.0033	0.0012	0.00055	0.000541	-0.000872	-0.000759	0.000124	-0.000687	0.000439	0.00165	0.000897	0.00179	0.00107	0.000185	-0.0016	-0.00366	-0.00753	-0.01049	0	-0.02058	-0.02417	-0.02157	-0.01662	-0.01058	-0.00498	-1.8126e-05	0.00189	0.00294	0.00273	0.00358	0.00374	0.00171	0.00131	0.0012	0.00113	0.000164	0.000451	-0.000516	-0.000415
	2.8313e-06	0.00552	0.00353	0.00217	0.00217	-0.000279	0.000171	0.000278	-0.00156	0.000187	0.00042	0.000305	0.00131	0.00192	0.00276	0.00168	-0.000448	-0.00112	-0.00329	-0.00801	-0.01022	0	-0.02146	-0.02417	-0.02192	-0.01756	-0.01121	-0.00526	-0.00057	0.00141	0.00313	0.00292	0.00239	0.0025	0.00253	0.00131	0.000537	0.0014	-2.2498e-05	0.0014	-0.000152	0.00134
	2.8813e-06	0.00515	0.00459	0.00312	0.00129	-0.000647	-0.0002	-0.00068	-0.000452	-0.000312	-0.000361	0.000103	0.00138	0.00249	0.00214	0.00148	-0.000989	-0.000636	-0.00357	-0.00666	-0.01067	0	-0.02085	-0.02408	-0.02192	-0.01765	-0.01112	-0.00507	-0.000572	0.0017	0.00362	0.00388	0.00367	0.00336	0.00189	0.00213	0.00185	0.000585	0.00035	-0.000586	-0.000243	-0.00022
	2.9313e-06	0.00542	0.00441	0.00191	0.00094	-0.000463	0.000262	-0.000488	0.000164	0.000374	-3.5906e-05	-9.8922e-05	0.00198	0.00217	0.00179	0.00188	-0.000538	-0.000829	-0.00385	-0.00657	-0.01076	0	-0.02252	-0.02461	-0.02219	-0.01831	-0.01131	-0.0047	-0.00168	0.0017	0.00352	0.0033	0.00321	0.00288	0.0029	0.00186	0.00082	0.000401	0.000631	0.000639	0.00149	0.000365
	2.9813e-06	0.00634	0.00423	0.002	0.000853	0.000273	-1.4841e-05	0.00047	-0.000513	0.000811	-0.00023	0.000239	0.00131	0.00166	0.00152	0.00215	0.00181	-0.00199	-0.00338	-0.00666	-0.01175	0	-0.02138	-0.02354	-0.02201	-0.0184	-0.0114	-0.00619	-0.0014	0.00238	0.00304	0.00254	0.00349	0.00317	0.00364	0.00168	0.000537	-5.4044e-05	0.000818	0.00121	-6.234e-05	0.000463
	3.0312e-06	0.00552	0.00608	0.0026	0.000853	-9.2892e-05	-0.000199	0.000566	-0.000513	-0.000499	-0.000296	0.00017	0.000373	0.00173	0.00152	0.00222	0.000455	-0.00112	-0.003	-0.00705	-0.01058	0	-0.02199	-0.02425	-0.02183	-0.01793	-0.01031	-0.00489	-0.00159	0.00219	0.00304	0.0034	0.00211	0.0025	0.00318	0.000853	0.00129	0.00195	0.000258	0.00064	0.000393	-0.000901
	3.0812e-06	0.00579	0.00644	0.00165	-0.000287	0.00138	-0.000568	0.000566	-8.2518e-05	0.000187	-0.000556	0.000506	0.000908	0.00198	0.00276	0.000936	0.000907	-0.00122	-0.00348	-0.00724	-0.01076	0	-0.02146	-0.02291	-0.02316	-0.01784	-0.01094	-0.00498	-0.00131	0.00141	0.00313	0.00292	0.00312	0.00288	0.00226	0.00177	0.00195	0.00177	0.0011	0.000169	-0.000607	0.00017
	3.1312e-06	0.0068	0.00608	0.00174	6.3861e-05	8.8642e-05	-0.00029	-0.0002	-2.0846e-05	0.000998	-0.000491	0.000508	0.000975	0.00211	0.00228	0.00114	0.000546	-5.563e-05	-0.00357	-0.00715	-0.01076	0	-0.02129	-0.02309	-0.02272	-0.01821	-0.01158	-0.00479	-0.00112	0.0015	0.00265	0.00235	0.00266	0.00298	0.00272	0.000944	0.000539	0.000128	0.000538	-0.000587	-0.000788	0.000171
	3.1812e-06	0.00588	0.00476	0.00208	0.00112	0.00055	0.00054	-0.000584	-0.000575	0.000374	-0.000556	0.000842	0.00171	0.00192	0.00242	0.000936	0.000184	-0.0017	-0.00329	-0.00705	-0.01102	0	-0.02208	-0.02399	-0.02352	-0.01756	-0.01194	-0.00554	-0.00103	0.00102	0.00323	0.00216	0.00312	0.00279	0.00235	0.00067	0.000819	0.00149	0.00129	0.000734	0.000121	7.2478e-05
	3.2313e-06	0.00506	0.00476	0.00295	0.00129	-0.000279	0.000355	-0.000297	-0.000328	-6.2372e-05	-0.000751	0.000237	0.00178	0.00275	0.00214	0.00154	0.000456	-0.00112	-0.00291	-0.00638	-0.01121	0	-0.02164	-0.023	-0.02308	-0.0184	-0.01194	-0.00572	-0.00131	0.00141	0.00217	0.00216	0.00284	0.00327	0.00244	0.00213	0.00101	0.00141	0.00026	0.000263	0.000393	-0.000413
	3.2813e-06	0.00506	0.00502	0.00217	0.00129	-0.000556	0.00137	-0.000584	-0.000206	-0.000437	-0.000297	0.000641	0.00158	0.00217	0.00214	0.00215	0.000546	-0.000539	-0.00262	-0.00666	-0.01094	0	-0.02111	-0.02363	-0.02325	-0.01793	-0.01112	-0.00507	-0.0014	0.0016	0.00169	0.00235	0.00248	0.00384	0.0029	0.00177	0.0011	0.000219	0.000444	0.000356	0.000483	0.00124
	3.3313e-06	0.00524	0.00529	0.00131	0.00147	-0.000188	0.000726	-0.00068	-0.000267	-6.2981e-05	-0.000426	0.00138	0.00165	0.00192	0.00248	0.00256	0.00118	-0.00141	-0.00225	-0.00676	-0.01112	0	-0.02155	-0.02524	-0.02308	-0.01793	-0.01139	-0.00544	-0.00214	0.00199	0.00217	0.00321	0.00312	0.00221	0.00162	0.00177	0.00167	-0.00069	-0.000116	0.00121	2.863e-05	7.3177e-05
	3.3813e-06	0.00524	0.00494	0.00321	0.000678	-0.0012	0.00119	-0.00173	-0.000144	-0.000249	0.00016	0.000372	0.00198	0.00224	0.00255	0.00235	0.000456	-0.00112	-0.0031	-0.0057	-0.01031	0	-0.02226	-0.02416	-0.02334	-0.01868	-0.01121	-0.00637	-0.000478	0.00111	0.00054	0.00168	0.00321	0.00241	0.00263	0.00204	-0.000118	0.000673	0.000444	0.000451	-0.000787	-0.000219
	3.4312e-06	0.00671	0.00591	0.00304	0.000765	0.000457	0.00193	-0.00068	0.000349	0.000249	-0.000166	0.000237	0.00104	0.00179	0.00193	0.00195	0.000546	-0.0016	-0.003	-0.00657	-0.01049	0	-0.02173	-0.02425	-0.02361	-0.01831	-0.01221	-0.00489	-0.000479	0.0018	0.00294	0.00273	0.00275	0.00279	0.00244	0.00222	0.000444	0.00186	0.00063	0.000452	-6.234e-05	0.000463
	3.4812e-06	0.00716	0.00511	0.00191	0.000677	0.000273	0.001	-0.00125	-0.000144	0.000499	-0.000556	-3.2421e-05	0.00064	0.00173	0.00207	0.00229	0.000275	-0.00073	-0.00329	-0.00686	-0.00977	0	-0.02208	-0.02497	-0.02387	-0.0198	-0.01149	-0.00479	-0.000663	0.00121	0.0039	0.00311	0.00239	0.00231	0.00263	0.00158	0.000913	0.00122	0.000351	0.00177	0.000392	-0.000413
	3.5312e-06	0.00533	0.00538	0.00131	0.000855	0.000273	0.000447	8.6847e-05	-0.000697	0.00156	-0.000687	0.000573	0.00104	0.00185	0.00159	0.00188	0.000818	-0.000732	-0.00395	-0.00734	-0.01058	0	-0.02085	-0.02381	-0.02316	-0.01793	-0.01221	-0.00451	-0.0014	0.0015	0.00313	0.00225	0.00248	0.00221	0.00198	0.0025	0.00242	0.00104	0.00175	0.000262	0.000393	-0.000705
	3.5812e-06	0.00506	0.00529	0.00269	0.00138	0.000827	0.00017	0.00047	-2.0846e-05	0.000499	-0.000882	-0.000167	0.00151	0.00217	0.00311	0.00249	0.000908	-0.000249	-0.00385	-0.00676	-0.01112	0	-0.02182	-0.02345	-0.02325	-0.01737	-0.01203	-0.00544	-0.00186	0.000526	0.00294	0.00282	0.00303	0.00288	0.0018	0.00241	0.00214	0.00122	0.0011	0.000262	-0.000334	0.00017
	3.6313e-06	0.0046	0.00397	0.00278	0.000942	-0.000279	0.00017	-0.00068	-0.000575	0.000686	0.00029	0.000438	0.00111	0.00275	0.00325	0.00202	0.000637	-5.5027e-05	-0.00291	-0.00724	-0.01031	0	-0.01952	-0.0239	-0.02299	-0.01877	-0.01085	-0.0061	-0.00122	0.000429	0.00227	0.00216	0.00348	0.00307	0.00263	0.00222	0.00119	0.000856	0.000538	0.000263	-6.234e-05	0.00105
	3.6813e-06	0.00488	0.00476	0.00234	0.000502	-0.000463	0.000171	-0.000104	-0.000513	-0.000125	-0.000492	0.000775	0.00151	0.00294	0.00214	0.00195	0.00127	-0.000249	-0.00244	-0.00609	-0.01049	0	-0.02129	-0.02354	-0.02228	-0.01896	-0.01158	-0.00526	-0.00204	0.000819	0.00275	0.00302	0.00321	0.00183	0.00162	0.00149	0.00213	0.00104	-0.000115	0.000829	0.000574	0.000268
	3.7313e-06	0.00497	0.00564	0.00312	0.00138	-0.000279	0.0011	-0.000871	0.000411	0.000124	-0.000426	0.000776	0.00185	0.00236	0.00276	0.00134	0.000637	-5.287e-05	-0.00215	-0.00579	-0.01076	0	-0.02208	-0.02443	-0.02272	-0.0184	-0.0123	-0.006	-0.00177	0.000233	0.00236	0.00283	0.00266	0.00279	0.00263	0.00158	0.000912	0.000127	0.000444	0.000734	0.000848	0.000365
	3.7813e-06	0.00588	0.00591	0.00243	0.000677	-2.94e-06	0.000539	-0.000201	4.1246e-05	-6.3132e-08	2.9167e-05	0.000506	0.00165	0.00205	0.00311	0.00168	0.00154	-0.00102	-0.00244	-0.00686	-0.01049	0	-0.02226	-0.02426	-0.02281	-0.01942	-0.01284	-0.00647	-0.00287	0.00111	0.00207	0.00225	0.0033	0.0026	0.003	0.00223	0.000725	0.00131	0.000351	0.000829	-0.000334	-0.000414
	3.8312e-06	0.00725	0.00547	0.00295	0.00147	-0.000187	0.00184	8.6679e-05	-0.000452	-0.000374	2.905e-05	-0.000167	0.00178	0.00173	0.00248	0.00262	0.000726	-0.00102	-0.00319	-0.00686	-0.01058	0	-0.02155	-0.02381	-0.02396	-0.01905	-0.01185	-0.00656	-0.00205	0.0018	0.00256	0.00302	0.00266	0.00212	0.00281	0.00149	0.00176	0.00177	0.00119	-0.000398	-0.000241	0.000267
	3.8813e-06	0.00716	0.00609	0.00234	0.000853	8.8564e-05	0.000355	0.000854	-0.000513	0.000374	0.00029	3.462e-05	0.000908	0.00198	0.00228	0.00262	-0.000358	-0.000732	-0.00385	-0.00666	-0.00977	0	-0.02182	-0.02586	-0.02423	-0.01924	-0.01194	-0.00656	-0.00158	0.000818	0.00188	0.00292	0.00284	0.00307	0.00327	0.00259	0.00129	0.000491	0.000912	-0.000304	-0.000606	7.3877e-05
	3.9312e-06	0.00552	0.00582	0.00217	0.000853	-0.00037	0.00109	0.000471	0.000349	0.000312	-0.000296	-3.2754e-05	0.00185	0.00211	0.00269	0.00222	0.000727	-0.000249	-0.00329	-0.00647	-0.00986	0	-0.02234	-0.02479	-0.0244	-0.01942	-0.01203	-0.006	-0.00149	0.000233	0.000921	0.00283	0.00312	0.00231	0.00217	0.00168	0.000819	0.000765	0.000818	-0.000114	0.000392	-2.4417e-05
	3.9813e-06	0.00479	0.00441	0.00286	0.00103	0.000457	-0.000107	0.000376	-2.0497e-05	0.000936	-0.000687	0.000102	0.00158	0.00294	0.00318	0.00256	0.000546	-0.000153	-0.00319	-0.00715	-0.01103	0	-0.02261	-0.02506	-0.02423	-0.01924	-0.0123	-0.006	-0.00186	-0.000157	0.00188	0.00321	0.00321	0.00269	0.00162	0.00177	0.000912	0.00131	0.00101	0.000733	0.000484	-0.000122
	4.0312e-06	0.00424	0.00362	0.0026	0.00164	0.00157	-0.000661	0.000374	-8.2238e-05	0.000811	-0.000166	0.000304	0.00138	0.00307	0.00276	0.00175	0.00145	-5.563e-05	-0.00329	-0.00589	-0.01121	0	-0.02252	-0.02399	-0.02352	-0.01868	-0.01185	-0.00656	-0.00177	-0.000352	0.00217	0.00225	0.00275	0.00279	0.00162	0.00149	0.00157	0.0015	0.000351	0.000451	0.000392	0.00056
	4.0813e-06	0.00451	0.00573	0.00217	0.00129	0.000181	0.000725	-0.000775	-0.000513	0.000374	-0.000296	0.000439	0.00205	0.00217	0.00269	0.00222	0.000908	0.000236	-0.003	-0.00647	-0.0113	0	-0.02146	-0.02443	-0.02396	-0.01887	-0.01221	-0.00619	-0.00195	0.0016	0.00256	0.00273	0.0022	0.00174	0.00171	0.00158	0.000912	0.00177	0.000258	0.000829	-0.000335	0.000852
	4.1312e-06	0.0057	0.00485	0.00174	0.00173	0.000826	0.001	-0.00135	-0.000205	0.000687	-0.000752	0.000708	0.00198	0.00256	0.00283	0.00202	0.00145	0.000332	-0.00376	-0.00599	-0.01013	0	-0.02164	-0.02497	-0.0237	-0.01812	-0.01275	-0.00675	-0.00232	-5.9461e-05	0.00169	0.00206	0.00284	0.00269	0.00244	0.00177	0.000912	0.0004	0.000164	0.000262	-0.000334	-0.000608
	4.1812e-06	0.00698	0.00441	0.00295	0.000765	0.00101	0.00202	-0.00106	0.000287	-0.000188	0.00029	0.000169	0.00124	0.00288	0.00331	0.00208	0.000546	0.000912	-0.00291	-0.00551	-0.0095	0	-0.02208	-0.02533	-0.02467	-0.01868	-0.01194	-0.00702	-0.00122	0.000135	0.00131	0.000915	0.00312	0.00183	0.00254	0.00186	0.000537	0.00223	-0.000116	0.00064	0.000574	-0.000804
	4.2313e-06	0.00716	0.0045	0.00209	0.000679	0.000458	0.00221	-0.00087	-2.0811e-05	0.000188	0.000747	0.000372	0.00124	0.00249	0.00262	0.00229	-0.000178	-0.000926	-0.00328	-0.00647	-0.0104	0	-0.02313	-0.02417	-0.02405	-0.01859	-0.01221	-0.00619	-0.00232	0.000331	0.00188	0.00206	0.00303	0.00288	0.0029	0.00204	0.00129	0.00168	0.000632	0.000168	0.000302	0.000171
	4.2812e-06	0.00698	0.00458	0.00295	0.000327	-0.000188	0.00156	-0.000103	0.000288	0.000749	-0.000361	0.000977	0.00185	0.00205	0.0029	0.00202	0.000727	-5.5372e-05	-0.00291	-0.00647	-0.01004	0	-0.02138	-0.02434	-0.02405	-0.02035	-0.01248	-0.00647	-0.00122	0.00043	0.00121	0.00273	0.0022	0.0025	0.00272	0.00131	0.00138	0.000855	0.00101	0.00064	0.000938	0.00056
	4.3313e-06	0.00542	0.00512	0.00208	0.000502	0.000457	0.000541	-0.000393	-2.0916e-05	0.000561	-0.000166	0.00017	0.00171	0.00217	0.00283	0.00249	0.00172	-0.000442	-0.0031	-0.00657	-0.00959	0	-0.02173	-0.0247	-0.02334	-0.01942	-0.01329	-0.00647	-0.00223	0.000623	0.00227	0.00244	0.00349	0.0026	0.00299	0.00186	0.00214	0.00131	0.00138	0.000828	0.00012	0.000462
	4.3812e-06	0.00461	0.00467	0.00278	0.000853	-0.0012	-0.000199	0.000374	-0.000143	0.000686	-0.000426	0.000102	0.00144	0.00224	0.00276	0.00195	0.002	-0.00112	-0.00319	-0.00609	-0.00968	0	-0.02243	-0.02461	-0.02405	-0.01905	-0.01212	-0.00628	-0.00204	0.000233	0.00227	0.00359	0.0022	0.0025	0.003	0.00223	0.00185	0.000858	0.0011	0.000262	0.00103	-0.000511
	4.4313e-06	0.00488	0.00458	0.00191	6.3579e-05	0.000643	0.000447	-0.000775	-0.000698	0.00112	-0.000362	0.000303	0.00171	0.00198	0.00283	0.00195	0.00118	-0.000152	-0.00395	-0.00676	-0.01013	0	-0.02199	-0.02497	-0.02361	-0.01905	-0.01239	-0.00675	-0.00214	0.000818	0.00208	0.0012	0.00211	0.0026	0.00272	0.0014	0.000725	0.000764	0.00138	0.000168	0.00012	0.000269
	4.4812e-06	0.00515	0.00617	0.00217	0.00173	0.000919	-0.0002	-0.000774	0.000164	0.000623	-0.000361	0.00064	0.00138	0.00262	0.00283	0.00289	0.000908	-5.451e-05	-0.00291	-0.00734	-0.01022	0	-0.02182	-0.02488	-0.02431	-0.01915	-0.01266	-0.00749	-0.00269	-0.000254	0.00265	0.00216	0.0033	0.00308	0.00217	0.00168	6.9763e-05	0.00122	0.000258	0.000167	2.8478e-05	-0.000608
	4.5313e-06	0.0057	0.0052	0.00252	0.00129	8.9188e-05	-1.4685e-05	8.634e-05	-2.0531e-05	0.000374	2.9167e-05	0.00105	0.00279	0.00217	0.00248	0.00195	0.000455	0.000526	-0.00319	-0.00551	-0.01049	0	-0.02199	-0.02515	-0.02458	-0.01989	-0.01329	-0.00712	-0.00251	3.8134e-05	0.00217	0.0033	0.00211	0.0024	0.0018	0.00213	0.0012	0.0014	0.000351	0.00045	0.000393	-0.000998
	4.5813e-06	0.00606	0.00485	0.00183	0.00217	0.00129	0.00017	-9.1082e-06	0.000227	0.000811	9.4474e-05	0.00105	0.00218	0.00249	0.00235	0.00296	0.00181	-0.000635	-0.00272	-0.00551	-0.01139	0	-0.0212	-0.02488	-0.02343	-0.01998	-0.01284	-0.00712	-0.00287	0.00033	0.00159	0.00235	0.00275	0.00279	0.00171	0.0014	0.00101	0.000948	0.000633	0.0014	0.00012	-0.000219
	4.6312e-06	0.00698	0.006	0.00235	0.00147	0.00175	0.000817	-9.361e-06	0.000411	0.000187	0.000616	0.000573	0.00131	0.00205	0.00283	0.00235	0.00209	0.000138	-0.00319	-0.00551	-0.00895	0	-0.02111	-0.02524	-0.02422	-0.0197	-0.01239	-0.00776	-0.00287	0.000527	0.00159	0.00273	0.00202	0.00193	0.00235	0.00158	0.000725	0.00186	-0.000301	0.00102	0.000483	-2.3108e-05
	4.6813e-06	0.00625	0.00591	0.00235	0.000589	0.000918	0.00156	0.000185	-0.000205	0.000686	0.000617	0.000236	0.00111	0.00249	0.00318	0.00202	0.000547	0.000235	-0.003	-0.00628	-0.00931	0	-0.0212	-0.02506	-0.02431	-0.01989	-0.01293	-0.00693	-0.00278	0.00033	0.00217	0.00235	0.0022	0.00202	0.0029	0.00104	0.00157	0.00113	0.00119	0.00159	-0.000242	0.00017
	4.7312e-06	0.00579	0.006	0.00252	0.000414	-0.000923	0.001	-0.000775	0.000103	0.000748	-3.5828e-05	0.000169	0.00158	0.00307	0.00262	0.00303	0.00127	-0.0016	-0.00253	-0.00541	-0.0104	0	-0.02155	-0.02426	-0.02493	-0.0198	-0.01329	-0.00674	-0.00168	0.000918	0.00198	0.0034	0.00229	0.00183	0.003	0.00131	0.000819	0.00177	0.000911	7.2807e-05	-0.000332	0.00017
	4.7813e-06	0.00533	0.00556	0.00148	0.00059	-0.000923	0.00137	-0.000296	-8.2134e-05	0.000436	0.000746	0.000573	0.00178	0.00192	0.00283	0.00242	0.000636	-0.0017	-0.00376	-0.00599	-0.01013	0	-0.02234	-0.02408	-0.02458	-0.01952	-0.01365	-0.00684	-0.00195	0.000234	0.00169	0.0033	0.00211	0.00374	0.00153	0.00195	0.00054	0.00241	0.00185	0.00045	0.000483	-0.000123
	4.8312e-06	0.00488	0.00529	0.002	0.000677	0.000642	7.8308e-05	-0.000392	0.000102	0.00119	0.000812	0.00111	0.00131	0.00179	0.00248	0.00208	0.00109	-0.000538	-0.00357	-0.0056	-0.01076	0	-0.02173	-0.02497	-0.02378	-0.01933	-0.01419	-0.00656	-0.0025	0.000137	0.00227	0.00206	0.00193	0.00202	0.00208	0.00113	0.000726	0.00122	0.00101	0.000735	-0.000243	-0.000607
	4.8813e-06	0.00406	0.00459	0.00243	0.00103	0.00138	0.000448	-0.000583	0.000164	0.000687	9.4474e-05	0.000236	0.00144	0.00243	0.00235	0.00256	0.00181	0.000138	-0.00262	-0.00464	-0.00995	0	-0.02138	-0.02613	-0.02352	-0.01998	-0.01284	-0.00656	-0.00296	-0.00035	0.00246	0.00292	0.00239	0.00336	0.00171	0.00222	0.00148	0.00122	0.000257	0.000922	0.00012	-2.4942e-05
	4.9563e-06	0.00506	0.00458	0.00139	0.000721	0.00157	-0.000246	-0.0002	-5.1455e-05	0.00119	-2.9788e-06	0.000371	0.00218	0.0023	0.00297	0.00286	0.00141	0.000283	-0.003	-0.00584	-0.01004	0	-0.02151	-0.02452	-0.02361	-0.02017	-0.01279	-0.00707	-0.00356	-5.8586e-05	0.00179	0.00177	0.00262	0.00231	0.00185	0.00172	0.000866	0.00149	0.00101	0.000545	0.00012	2.3593e-05
	5.0563e-06	0.00648	0.00481	0.00278	0.00151	-0.000831	0.00123	-0.000966	-0.000482	0.000343	0.000584	0.000539	0.00161	0.00243	0.00307	0.00262	0.000908	-0.000731	-0.00352	-0.00565	-0.00995	0	-0.02243	-0.02452	-0.02378	-0.01989	-0.01306	-0.00656	-0.00319	-0.000351	0.00265	0.00187	0.00156	0.0024	0.00226	0.00158	0.00106	0.00118	0.000679	7.3626e-05	2.863e-05	0.000609
	5.1562e-06	0.00826	0.00525	0.00222	0.0012	-0.000417	0.00147	-0.000201	-0.000297	0.00112	0.00016	0.000674	0.00178	0.0024	0.00328	0.00256	0.00163	-0.000441	-0.0031	-0.00589	-0.01022	0	-0.02221	-0.02542	-0.02392	-0.01998	-0.01342	-0.00753	-0.0026	-0.000497	0.00155	0.00206	0.00234	0.00202	0.00346	0.0019	0.00138	0.00113	0.00119	-0.000539	-0.000198	-0.000365
	5.2562e-06	0.00506	0.0052	0.00265	0.00169	0.000273	7.8072e-05	3.8532e-05	-0.00079	0.00103	0.00065	0.00091	0.00208	0.00275	0.00335	0.00296	0.00127	-0.000779	-0.00234	-0.00565	-0.00999	0	-0.02204	-0.02475	-0.02515	-0.02003	-0.01311	-0.00716	-0.00232	3.7959e-05	0.000634	0.00278	0.00252	0.00298	0.0018	0.00204	0.00148	0.000584	0.000398	0.000357	-0.000152	-2.3892e-05
	5.3562e-06	0.00483	0.00547	0.00222	0.000677	0.00143	-0.000936	-0.000393	-0.000236	0.00119	0.000225	0.000775	0.00235	0.00272	0.00266	0.00249	0.00136	-0.000345	-0.00234	-0.0057	-0.01031	0	-0.02199	-0.02501	-0.02431	-0.02007	-0.01324	-0.00716	-0.00337	-0.000157	0.00097	0.00173	0.00229	0.00298	0.00267	0.00186	0.00134	0.00181	-2.1899e-05	0.000545	7.5597e-05	0.000316
	5.4562e-06	0.00616	0.00569	0.00196	0.00129	0.00147	0.00137	-0.000727	0.000102	0.000468	0.000257	0.00064	0.00165	0.00256	0.00228	0.00225	0.00132	0.000234	-0.00248	-0.00623	-0.01022	0	-0.02168	-0.02573	-0.02431	-0.01947	-0.01266	-0.00772	-0.00237	0.00102	0.00198	0.00168	0.00216	0.00212	0.00217	0.00149	0.00152	0.00131	0.000398	0.000734	-0.000651	0.000463
	5.5563e-06	0.00639	0.00494	0.00274	0.000721	-0.000278	0.00128	0.000134	-0.000113	0.000624	9.4924e-05	0.000405	0.00188	0.00195	0.00394	0.00279	0.000908	-6.8362e-06	-0.00244	-0.00551	-0.01044	0	-0.02204	-0.02542	-0.02427	-0.02021	-0.01383	-0.00758	-0.00264	-0.000545	0.0014	0.00173	0.00284	0.00183	0.00203	0.00186	0.00129	0.00186	0.00101	0.000168	0.000347	0.000561
	5.6563e-06	0.00584	0.00476	0.00347	0.00107	-0.000508	0.00119	0.00105	-0.000359	0.000749	0.000355	0.000641	0.00161	0.00211	0.00318	0.00259	0.00136	0.000429	-0.00239	-0.0057	-0.01058	0	-0.02248	-0.02537	-0.02462	-0.02049	-0.01383	-0.00702	-0.00296	-0.000352	0.000682	0.00273	0.00229	0.00217	0.00203	0.00163	0.000679	0.000857	0.000678	0.000594	0.000122	0.000121
	5.7563e-06	0.00556	0.00569	0.00234	0.00112	0.000457	0.000724	-0.000488	0.000503	0.000718	-0.000231	0.00064	0.00195	0.00317	0.0029	0.00256	0.00218	0.000138	-0.00239	-0.0056	-0.01022	0	-0.02217	-0.02604	-0.02528	-0.01952	-0.01401	-0.00758	-0.00305	-0.000302	0.00141	0.00254	0.00252	0.00264	0.00175	0.0019	0.000444	0.000766	0.000118	0.000735	-0.000243	0.000366
	5.8563e-06	0.00579	0.00569	0.00213	0.00151	-9.4954e-05	-0.000106	0.000183	0.000195	0.00122	0.000193	0.00101	0.00145	0.00275	0.00325	0.00242	0.00118	-0.000441	-0.00314	-0.00604	-0.01103	0	-0.02226	-0.02484	-0.02462	-0.02021	-0.01374	-0.00702	-0.0031	-0.000157	0.0026	0.00149	0.00248	0.00288	0.00189	0.00177	0.00181	0.00141	0.000445	0.000593	0.000256	0.000367
	5.9562e-06	0.0062	0.00542	0.0036	0.00138	-0.000509	0.00147	-0.000823	0.000349	0.000437	0.000356	0.00115	0.00208	0.00272	0.00276	0.00266	0.00259	-0.000151	-0.00329	-0.0058	-0.01053	0	-0.0219	-0.02568	-0.02502	-0.0197	-0.0141	-0.0079	-0.00287	-5.9067e-05	0.00164	0.00211	0.00248	0.00188	0.00194	0.0019	0.0011	0.00118	0.000818	0.000876	-1.6438e-05	2.4074e-05
	6.0562e-06	0.00529	0.00476	0.00382	0.00195	-9.4601e-05	0.00105	0.000326	1.027e-05	0.000748	0.00042	0.00054	0.00158	0.00307	0.00318	0.00303	0.00118	-0.000345	-0.00225	-0.0057	-0.01031	0	-0.02173	-0.02519	-0.02476	-0.02035	-0.01365	-0.00758	-0.0026	8.7063e-05	0.000251	0.00244	0.00165	0.00269	0.00217	0.00127	0.0011	0.000538	0.000305	-0.000492	-6.1961e-05	-2.4942e-05
	6.1562e-06	0.00483	0.00481	0.00239	0.000897	0.000688	0.000355	-0.000726	1.0199e-05	0.000624	0.000975	0.000573	0.00138	0.00256	0.00335	0.00303	0.00123	0.00038	-0.00296	-0.00526	-0.01031	0	-0.02252	-0.02479	-0.02467	-0.02017	-0.01383	-0.00772	-0.00328	-0.000349	0.000491	0.00216	0.00188	0.00183	0.00249	0.0019	0.00166	0.000493	0.000678	0.000168	0.000392	0.000609
	6.2562e-06	0.00543	0.00503	0.00178	0.00081	0.0017	0.00017	0.000662	0.000318	0.000936	9.4767e-05	0.000876	0.00171	0.00252	0.00335	0.0035	0.00168	4.0879e-05	-0.00239	-0.00531	-0.00999	0	-0.02212	-0.02613	-0.02476	-0.02012	-0.01401	-0.00809	-0.00347	-0.000545	0.00188	0.00216	0.00133	0.00145	0.00203	0.00158	0.00119	0.000582	0.000304	0.000168	-0.000424	-0.000268
	6.3563e-06	0.00648	0.00459	0.00217	0.00164	0.00106	0.000955	-0.000249	0.000103	0.00112	0.000355	0.000708	0.00148	0.003	0.00335	0.00273	0.00113	-0.000443	-0.00201	-0.00551	-0.0099	0	-0.02234	-0.02582	-0.02493	-0.02026	-0.01459	-0.00781	-0.00347	-0.0004	0.00164	0.000963	0.00188	0.00178	0.00175	0.00126	0.00096	0.00154	0.000211	0.000829	0.000711	-0.000706
	6.4563e-06	0.00671	0.00538	0.00347	0.00116	0.000365	0.00151	0.000134	-0.000113	0.000749	0.000388	0.000842	0.00208	0.00281	0.00238	0.00327	0.000817	0.000767	-0.0022	-0.00546	-0.01094	0	-0.02247	-0.02618	-0.02462	-0.02063	-0.01414	-0.00786	-0.00319	-0.000252	0.000586	0.00235	0.00174	0.00217	0.00231	0.00186	0.00166	0.00031	0.000352	0.000594	0.000847	-0.000656
	6.5563e-06	0.00657	0.00582	0.00278	0.00164	8.8993e-05	0.0016	-0.000584	0.000287	0.000686	0.000552	0.00152	0.00255	0.003	0.00318	0.00303	0.00181	-0.000297	-0.00201	-0.00488	-0.01013	0	-0.02318	-0.02644	-0.02533	-0.02082	-0.01405	-0.00744	-0.00342	-9.5266e-06	-0.000276	0.0023	0.0028	0.00164	0.00208	0.00168	0.00181	0.00127	0.000631	0.000876	-0.000198	0.00056
	6.6563e-06	0.00556	0.0052	0.00269	0.00195	0.000827	0.000725	-0.000105	0.000472	0.000936	0.000258	0.00145	0.00144	0.00313	0.00338	0.00232	0.000817	-0.000586	-0.00296	-0.00551	-0.01058	0	-0.02212	-0.02586	-0.02537	-0.021	-0.01338	-0.00823	-0.00305	-0.000642	0.0014	0.00244	0.00234	0.00198	0.00217	0.0014	0.00105	0.00209	0.0011	0.000876	0.000166	0.000756
	6.7562e-06	0.00616	0.00472	0.00269	0.000503	0.0012	0.000819	-0.000104	0.000195	0.000375	0.000192	0.00111	0.00131	0.00249	0.00325	0.00198	0.00118	-0.000153	-0.00296	-0.00599	-0.00995	0	-0.02256	-0.026	-0.02484	-0.02059	-0.01414	-0.00804	-0.00237	-0.000496	0.00174	0.00197	0.00248	0.00264	0.00194	0.00145	0.00105	0.00127	0.000631	0.000593	-0.000289	0.000318
	6.8562e-06	0.00634	0.00414	0.00178	0.00147	0.000182	0.00105	-0.000344	0.000257	0.000561	0.000486	0.000506	0.00195	0.00281	0.00332	0.0031	0.00145	-7.3537e-06	-0.00215	-0.00618	-0.00986	0	-0.02239	-0.02604	-0.02564	-0.01989	-0.01464	-0.00813	-0.00278	8.68e-05	0.000873	0.00196	0.00197	0.00226	0.00194	0.00204	0.000865	0.000356	-0.000395	0.000404	0.000211	-0.000171
	6.9562e-06	0.00712	0.00454	0.00122	0.00248	-0.000233	0.00091	-0.00044	0.000443	0.00112	0.000779	0.00135	0.00232	0.00262	0.00331	0.00317	0.00118	-0.000248	-0.00154	-0.00507	-0.01053	0	-0.02327	-0.02618	-0.0252	-0.02151	-0.01405	-0.00818	-0.00379	-0.000351	0.000922	0.00292	0.00184	0.00183	0.00226	0.00122	0.00157	0.000719	0.000537	0.000498	0.000893	0.00056
	7.0563e-06	0.00666	0.00511	0.00187	0.000722	0.000596	0.00133	0.000711	0.000442	0.000842	0.000486	0.00091	0.00151	0.00237	0.00332	0.00323	0.00114	-0.000393	-0.00215	-0.00575	-0.01004	0	-0.02283	-0.02591	-0.02577	-0.02105	-0.01361	-0.00827	-0.00301	-0.000595	0.00169	0.00168	0.00207	0.0015	0.00235	0.00181	0.00138	0.00113	0.000771	-2.05e-05	0.000756	0.000317
	7.1563e-06	0.00597	0.00507	0.00126	0.00103	0.000642	-1.4528e-05	-0.000536	0.000566	0.00125	9.4728e-05	0.00091	0.00195	0.00329	0.0029	0.00337	0.000999	-5.2179e-05	-0.00253	-0.00589	-0.00963	0	-0.02221	-0.02568	-0.02511	-0.02068	-0.01441	-0.00758	-0.00319	-0.000546	0.00155	0.00158	0.00248	0.0025	0.00194	0.00163	0.00152	0.000857	0.000725	-0.000257	0.000438	0.000219
	7.2563e-06	0.00538	0.00525	0.00234	0.002	0.000688	0.000771	-0.000153	0.000195	0.00119	0.000388	0.000741	0.00228	0.00268	0.003	0.00286	0.00227	0.000381	-0.00248	-0.00551	-0.01076	0	-0.02278	-0.02564	-0.02458	-0.02109	-0.01405	-0.00887	-0.00365	-0.000643	0.00073	0.00149	0.00234	0.00217	0.00189	0.00168	0.0011	0.00131	0.000351	0.00163	0.000438	-0.000511
	7.3563e-06	0.00588	0.00626	0.00343	0.00235	0.00134	0.00198	-0.000488	0.000164	0.00078	0.000779	0.000977	0.00195	0.00326	0.00352	0.00293	0.00186	0.000478	-0.00229	-0.00531	-0.01044	0	-0.02309	-0.02551	-0.02546	-0.02096	-0.01405	-0.00883	-0.00393	-0.000205	0.00116	0.00144	0.00197	0.00126	0.00194	0.00131	0.000725	0.000947	-0.000115	0.000639	-0.000289	-2.4462e-05
	7.4562e-06	0.00616	0.00542	0.00243	0.00165	0.000319	0.00188	-0.000584	-0.000174	0.000967	0.000975	0.00108	0.00154	0.00294	0.00321	0.003	0.000682	-0.000587	-0.00267	-0.00637	-0.00999	0	-0.02291	-0.02519	-0.02599	-0.02072	-0.01482	-0.00781	-0.00351	-1.0576e-05	0.000587	0.00196	0.00238	0.00174	0.00226	0.0019	0.000866	0.00127	0.000584	0.000735	0.000393	2.4945e-05
	7.5562e-06	0.00584	0.00551	0.00252	0.000985	0.00143	0.00105	-0.000536	-5.142e-05	0.00112	0.00029	0.00091	0.00212	0.00281	0.00366	0.00323	0.00191	0.000332	-0.00272	-0.00647	-0.01044	0	-0.02204	-0.02573	-0.02524	-0.02082	-0.01423	-0.00818	-0.00338	-5.7801e-05	0.00135	0.00268	0.00207	0.00174	0.00162	0.00117	0.00115	-8.2165e-06	-2.2378e-05	-0.000302	-6.1923e-05	0.000413
	7.6562e-06	0.00424	0.0052	0.00278	0.00107	0.00032	0.0011	-9.319e-06	0.000597	0.000655	0.000486	0.000977	0.00202	0.00304	0.00297	0.00303	0.000909	0.000623	-0.00258	-0.00541	-0.01004	0	-0.02278	-0.02582	-0.02577	-0.02068	-0.01414	-0.00818	-0.00324	-0.000351	0.00145	0.00168	0.00115	0.00169	0.00175	0.00122	0.0011	0.00072	-0.000348	0.000734	-0.000151	-0.000365
	7.7563e-06	0.00579	0.00582	0.00321	0.00186	0.0012	0.00147	-0.00044	0.000319	0.000437	0.000388	0.00148	0.00252	0.00288	0.003	0.00252	0.0015	0.00101	-0.00244	-0.00575	-0.01004	0	-0.02305	-0.0264	-0.02497	-0.02179	-0.01414	-0.0079	-0.00342	-0.00147	0.000922	0.00111	0.00161	0.00155	0.00143	0.00181	0.00148	0.0014	-2.2057e-05	0.000262	3.0524e-05	-0.000414
	7.8562e-06	0.00661	0.00489	0.00209	0.00134	0.000411	0.00123	-0.000153	-0.000175	0.00169	0.000976	0.000977	0.00212	0.00275	0.00314	0.00364	0.00168	-0.000152	-0.0021	-0.00604	-0.00977	0	-0.02287	-0.0264	-0.02555	-0.02133	-0.01441	-0.00897	-0.0031	-0.00142	0.000204	0.00158	0.00262	0.00212	0.0024	0.00163	0.00176	0.00127	0.000211	0.00125	0.000165	0.00095
	7.9563e-06	0.00543	0.00481	0.0023	0.000984	0.000872	0.00198	0.000567	0.000843	0.000717	0.000584	0.00131	0.00225	0.00313	0.00335	0.003	0.00127	0.000138	-0.00272	-0.0058	-0.01044	0	-0.0216	-0.02515	-0.02572	-0.02082	-0.01473	-0.00786	-0.00347	-0.00118	0.00102	0.00187	0.00257	0.00198	0.00185	0.00172	0.0019	0.00145	0.000491	0.000168	-6.0288e-05	-7.3389e-05
	8.0562e-06	0.00501	0.006	0.00339	0.00186	0.000688	0.00239	-0.000152	0.00106	0.00103	0.000583	0.00111	0.00161	0.00307	0.00269	0.00293	0.00204	0.000284	-0.00267	-0.00633	-0.01022	0	-0.0227	-0.02568	-0.02511	-0.02133	-0.01437	-0.0085	-0.00429	-0.000741	0.000922	0.00268	0.00161	0.00207	0.00185	0.00113	0.00143	0.000947	0.000258	0.000262	-0.000107	-0.000268
	8.1563e-06	0.00638	0.00595	0.00269	0.0016	0.0012	0.0017	-9.4037e-06	0.000257	0.000967	0.000323	0.00145	0.00218	0.00307	0.003	0.00245	0.00209	0.000478	-0.00177	-0.00633	-0.01004	0	-0.02313	-0.02622	-0.0248	-0.02059	-0.01468	-0.00901	-0.00369	-0.00137	0.000491	0.00239	0.00202	0.00221	0.00139	0.00149	0.000491	0.000583	0.000539	0.000356	-0.000107	-0.00017
	8.2563e-06	0.00643	0.00564	0.00178	0.000809	0.00032	0.00142	0.000614	0.000103	0.00109	0.00107	0.00125	0.00185	0.00233	0.00297	0.00235	0.00127	-0.000103	-0.00267	-0.00594	-0.01035	0	-0.02305	-0.02626	-0.02564	-0.02105	-0.01473	-0.00795	-0.00402	-0.000935	0.00155	0.0023	0.00229	0.00179	0.00194	0.00136	0.00134	0.00149	-0.000116	-0.000115	0.000257	0.00056
	8.3562e-06	0.00661	0.00547	0.00208	0.000546	0.000181	0.00142	0.000807	0.000534	0.00162	0.000682	0.00101	0.00228	0.00256	0.00338	0.00252	0.0015	0.000186	-0.00272	-0.00599	-0.01044	0	-0.02305	-0.02577	-0.0255	-0.02049	-0.01387	-0.00911	-0.0042	-0.000498	0.000923	0.00211	0.00197	0.00174	0.00203	0.00186	0.000913	0.00127	0.00105	0.00045	-0.000515	-0.000512
	8.4563e-06	0.00602	0.00534	0.00299	0.00112	0.000459	0.00123	0.000326	0.000473	0.00159	0.000388	0.00138	0.00215	0.00294	0.00366	0.0029	0.00127	0.000864	-0.00201	-0.00541	-0.01013	0	-0.02305	-0.02658	-0.02528	-0.02137	-0.01383	-0.00947	-0.0037	-0.00118	0.000586	0.00206	0.00174	0.00241	0.0012	0.00181	0.00105	0.00127	0.000538	-0.000962	0.000303	-0.000122
	8.5562e-06	0.00533	0.00489	0.00248	0.00226	0.000781	0.000309	3.8829e-05	0.00103	0.000936	0.000649	0.00185	0.00208	0.00297	0.00307	0.00313	0.00168	0.000428	-0.00239	-0.0057	-0.01026	0	-0.02318	-0.02604	-0.02568	-0.02142	-0.01428	-0.0079	-0.00425	-0.00137	0.0003	0.00163	0.00234	0.00236	0.0013	0.00177	0.00166	0.000993	-0.000442	0.000262	-0.000469	0.000316
	8.6563e-06	0.00547	0.00595	0.00265	0.00226	0.00143	0.000956	0.00071	0.000689	0.0015	0.0012	0.00111	0.00185	0.00288	0.00304	0.00259	0.00191	-0.000635	-0.00163	-0.00642	-0.01049	0	-0.02243	-0.02604	-0.0255	-0.02072	-0.0145	-0.00823	-0.0037	-0.000692	0.00102	0.00206	0.00225	0.00117	0.00139	0.00154	0.00105	0.000811	-6.8556e-05	0.000168	-0.000107	0.000658
	8.7562e-06	0.00712	0.00591	0.0023	0.00138	0.00147	0.00137	0.00028	0.000658	0.00153	0.000812	0.00162	0.00225	0.00281	0.0037	0.00296	0.000772	0.000477	-0.00215	-0.00623	-0.01013	0	-0.02234	-0.02622	-0.02573	-0.02133	-0.01509	-0.00846	-0.00315	-0.000352	-8.39e-05	0.00249	0.00156	0.00178	0.00125	0.000671	0.000773	0.0014	0.00147	0.000451	-0.000289	-7.3433e-05
	8.8563e-06	0.00616	0.00507	0.00299	0.00138	0.000504	0.00114	-0.000537	0.000473	0.00172	0.00016	0.00162	0.00205	0.00284	0.00318	0.00283	0.00204	0.000236	-0.00239	-0.00546	-0.01071	0	-0.023	-0.02631	-0.02564	-0.02184	-0.01473	-0.0086	-0.00429	-0.000107	0.000634	0.00192	0.00207	0.00212	0.00249	0.00158	0.00115	0.00149	0.00101	0.00012	-0.000243	-0.000462
	8.9562e-06	0.00483	0.00472	0.00252	0.0023	0.00124	0.000956	0.00023	0.000658	0.00181	0.000812	0.00125	0.00252	0.00342	0.00408	0.00323	0.0025	0.00038	-0.00211	-0.00502	-0.01049	0	-0.02252	-0.02626	-0.02594	-0.02045	-0.01414	-0.00901	-0.0037	-0.000156	-8.3309e-05	0.00211	0.00165	0.00155	0.00235	0.00136	0.000678	0.000992	-0.000302	0.000214	0.000438	-0.00017
	9.0562e-06	0.00716	0.00538	0.00278	0.00217	-0.000278	0.000957	-5.7466e-05	0.000133	0.00166	0.00029	0.00111	0.00188	0.00304	0.00349	0.00289	0.00136	-6.9228e-06	-0.00239	-0.00565	-0.00995	0	-0.02283	-0.02626	-0.02559	-0.02142	-0.01446	-0.00804	-0.00452	-0.000838	0.000203	0.00177	0.0022	0.00245	0.00157	0.00145	0.00176	0.00168	2.416e-05	0.000262	0.000575	0.000513
	9.1563e-06	0.00758	0.00547	0.00243	0.0016	4.2772e-05	0.000725	0.000135	0.000226	0.00122	0.00016	0.00148	0.00225	0.00323	0.00366	0.00286	0.00209	0.000624	-0.00234	-0.00551	-0.00977	0	-0.02252	-0.02666	-0.02498	-0.02086	-0.015	-0.00827	-0.00424	-0.00108	0.000443	0.00225	0.00156	0.00159	0.00153	0.0014	0.00134	-9.9491e-05	0.000539	7.3421e-05	-0.000289	-0.000413
	9.2562e-06	0.00488	0.00445	0.00265	0.00151	0.000273	0.00123	0.000567	0.000165	0.00134	0.000551	0.00111	0.00262	0.00355	0.00394	0.00276	0.0015	0.000962	-0.00168	-0.0057	-0.01017	0	-0.02304	-0.02631	-0.02638	-0.02096	-0.01459	-0.00915	-0.00411	-0.000934	0.000348	0.00177	0.00216	0.00102	0.00189	0.00113	0.000913	0.000719	-0.000254	0.000734	-0.000243	-0.000122
	9.3563e-06	0.00456	0.00529	0.00187	0.00125	0.000642	0.00202	0.000998	0.000411	0.00156	0.00091	0.000977	0.00208	0.00297	0.00342	0.00283	0.0015	0.000332	-0.003	-0.0056	-0.01017	0	-0.02313	-0.02595	-0.02616	-0.02128	-0.01531	-0.00837	-0.00429	-0.00118	0.000923	0.00144	0.00161	0.00198	0.00189	0.00131	0.000866	0.00136	0.000118	0.00102	0.000256	-0.000122
	9.4562e-06	0.00684	0.00556	0.00204	0.00173	0.00198	0.0017	0.000183	0.000195	0.00116	0.00091	0.00152	0.00249	0.00352	0.00293	0.003	0.00127	0.000573	-0.00253	-0.00613	-0.01004	0	-0.02217	-0.02666	-0.02634	-0.02114	-0.01437	-0.00938	-0.00383	-0.00113	0.000491	0.00153	0.00175	0.00255	0.00185	0.00163	0.00115	0.00159	0.000118	0.00111	-1.5602e-05	-0.00017
	9.5563e-06	0.0073	0.00613	0.0023	0.00169	0.00115	0.000864	0.000951	0.000534	0.000749	0.000616	0.000876	0.00238	0.00304	0.00349	0.00313	0.000998	0.00038	-0.00258	-0.0056	-0.01035	0	-0.02291	-0.02595	-0.02625	-0.02077	-0.01518	-0.00957	-0.00388	-0.00137	-8.3731e-05	0.00211	0.00197	0.00159	0.00139	0.00163	0.000726	0.00113	0.000772	0.000499	7.4686e-05	2.4161e-05
	9.6562e-06	0.00588	0.00507	0.00187	0.000941	-0.000278	0.00207	0.000663	0.000411	0.00172	0.000845	0.000741	0.00188	0.00265	0.00318	0.00333	0.00163	0.000574	-0.00239	-0.0057	-0.01053	0	-0.02234	-0.02609	-0.02555	-0.02091	-0.01491	-0.00878	-0.00365	-0.000935	0.000875	0.00177	0.000877	0.00212	0.00203	0.00172	0.00124	0.000446	0.000538	0.00107	0.000438	-0.000365
	9.7562e-06	0.0057	0.00498	0.00234	0.00103	0.000227	0.00123	0.000518	0.000596	0.00131	0.000616	0.00118	0.00168	0.00326	0.00373	0.00323	0.00209	0.000816	-0.00281	-0.00609	-0.01022	0	-0.02397	-0.02671	-0.0263	-0.02082	-0.01468	-0.00957	-0.00452	-0.00137	-8.3437e-05	0.00139	0.00179	0.00212	0.00258	0.00158	0.000631	0.000766	0.000585	0.000121	0.000256	0.000267
	9.8563e-06	0.0062	0.00467	0.00317	0.00195	0.000828	0.00133	0.0011	0.00128	0.00119	0.000714	0.00158	0.00178	0.0031	0.00408	0.00306	0.00172	-0.000345	-0.00248	-0.0058	-0.01008	0	-0.02296	-0.0272	-0.02682	-0.02156	-0.01473	-0.00841	-0.00447	-0.000205	0.000251	0.00173	0.00243	0.00169	0.00166	0.00149	0.00096	0.0019	0.000911	-0.000162	0.000212	-0.000122
	9.9562e-06	0.00638	0.00587	0.00299	0.00186	0.00212	0.001	0.00134	0.00109	0.00109	0.000453	0.00115	0.00265	0.00275	0.00325	0.00235	0.00268	0.000961	-0.00305	-0.00623	-0.01031	0	-0.02256	-0.02667	-0.0259	-0.0211	-0.0154	-0.00961	-0.00406	-0.000887	0.000443	0.0023	0.0028	0.00179	0.00208	0.00149	0.000631	0.000629	0.000631	-0.000162	-0.000787	0.000267
	1.0056e-05	0.00561	0.00542	0.00226	0.00156	0.000458	0.00216	-0.000917	0.000658	0.00131	0.000747	0.00091	0.00205	0.00365	0.0037	0.00344	0.002	-5.5673e-05	-0.00244	-0.00551	-0.01071	0	-0.02283	-0.02715	-0.02599	-0.02179	-0.01513	-0.00897	-0.00388	-0.000595	0.000395	0.00192	0.00225	0.00236	0.00263	0.00145	0.00134	0.00131	0.000631	-6.8504e-05	2.9542e-05	0.000658
	1.0156e-05	0.00552	0.00467	0.00239	0.00173	0.000227	0.000632	-0.000296	0.00134	0.00166	0.00117	0.00162	0.00201	0.00313	0.00397	0.0032	0.0015	4.0793e-05	-0.00116	-0.0056	-0.01013	0	-0.02309	-0.02675	-0.0263	-0.02151	-0.0154	-0.00897	-0.00438	-0.00127	0.0003	0.00182	0.00166	0.00169	0.00235	0.00168	0.00176	0.000674	0.00129	2.7462e-05	0.000256	-0.000705
	1.0256e-05	0.00552	0.00481	0.00234	0.000635	0.00152	0.00124	0.000952	0.00115	0.00144	0.000942	0.00145	0.00158	0.00272	0.00331	0.00296	0.00191	-7.0524e-06	-0.00173	-0.00604	-0.01053	0	-0.02283	-0.0264	-0.02691	-0.02128	-0.01419	-0.00906	-0.00402	-0.000935	0.000587	0.00177	0.00198	0.0025	0.00139	0.00213	0.000584	0.00159	0.00124	0.000498	-0.000379	0.000462
	1.0356e-05	0.00634	0.00609	0.00183	0.00121	0.00129	0.00124	0.000759	0.000967	0.00159	0.000681	0.00108	0.00212	0.00333	0.0038	0.00306	0.00141	0.000332	-0.00229	-0.00589	-0.01031	0	-0.02274	-0.02649	-0.02638	-0.0223	-0.01509	-0.00952	-0.00402	-0.00123	0.00116	0.0013	0.00207	0.00269	0.00148	0.00181	0.000678	0.00177	0.000818	-6.7931e-05	0.000166	7.3786e-05
	1.0456e-05	0.00643	0.00542	0.00312	0.00182	0.000412	0.00105	-0.000441	0.000597	0.00122	0.0016	0.00104	0.00269	0.00307	0.003	0.00333	0.00191	0.00038	-0.00163	-0.00594	-0.01134	0	-0.02362	-0.02671	-0.02643	-0.02151	-0.01549	-0.00911	-0.00397	-0.000303	-8.3479e-05	0.00163	0.00216	0.00145	0.00189	0.00149	0.00138	0.000947	-0.000255	0.00125	-1.5868e-05	0.000414
	1.0606e-05	0.00641	0.00509	0.00243	0.00206	0.00115	0.00167	-9.1283e-06	0.00115	0.00119	0.000992	0.00118	0.0019	0.00345	0.00332	0.00308	0.00107	0.000333	-0.00291	-0.00531	-0.00999	0	-0.0234	-0.02664	-0.02632	-0.02142	-0.01495	-0.00871	-0.00409	-0.0012	0.000443	0.000796	0.00202	0.00183	0.00178	0.00099	0.00148	0.00102	0.000398	-6.8258e-05	-0.000152	-4.8183e-05
	1.0806e-05	0.00529	0.00476	0.00278	0.00149	0.00134	0.00126	0.000737	0.000565	0.00156	0.000959	0.000624	0.00225	0.00294	0.00345	0.00327	0.00168	8.9544e-05	-0.00225	-0.00592	-0.01044	0	-0.023	-0.02675	-0.02595	-0.02089	-0.01477	-0.00899	-0.00411	-0.0013	0.000516	0.0017	0.00147	0.0019	0.00189	0.00138	0.00108	0.000515	2.446e-05	0.000499	0.000166	7.3111e-05
	1.1006e-05	0.00723	0.00483	0.00211	0.00167	0.000458	0.00147	0.000327	0.000534	0.000937	0.000959	0.00113	0.00183	0.00275	0.00319	0.00313	0.00147	0.000429	-0.00156	-0.00609	-0.01056	0	-0.02318	-0.0272	-0.02652	-0.02114	-0.0152	-0.0092	-0.00427	-0.00103	0.000995	0.00163	0.00172	0.00164	0.00185	0.00138	0.000842	0.00156	0.000538	-0.000491	0.000438	-0.00017
	1.1206e-05	0.00488	0.00595	0.00239	0.00149	0.00145	0.000702	0.000639	0.000565	0.00161	0.000943	0.000994	0.0025	0.0031	0.00319	0.00311	0.00182	-0.000152	-0.00244	-0.00572	-0.01103	0	-0.02318	-0.0266	-0.02636	-0.02135	-0.01545	-0.0094	-0.00443	-0.00103	0.000443	0.00187	0.00165	0.00159	0.00136	0.00147	0.000749	0.000811	0.000258	0.000404	7.4837e-05	7.3003e-05
	1.1406e-05	0.00643	0.00534	0.00271	0.00173	0.000966	0.00249	-0.000368	0.000936	0.00137	0.00116	0.00103	0.00217	0.00289	0.0034	0.00306	0.00154	0.000768	-0.00187	-0.00594	-0.01031	0	-0.02338	-0.02684	-0.02632	-0.02202	-0.01571	-0.00936	-0.00491	-0.00101	0.000899	0.00158	0.00147	0.00152	0.0018	0.000945	0.00105	0.00122	0.000235	0.000263	2.9503e-05	-0.000341
	1.1606e-05	0.00606	0.0056	0.00215	0.000875	0.00106	0.00112	0.000879	0.000318	0.00161	0.000828	0.00135	0.0025	0.00281	0.00319	0.00328	0.002	-7.9424e-05	-0.0022	-0.00592	-0.01047	0	-0.02294	-0.02682	-0.02676	-0.0219	-0.01569	-0.00906	-0.00397	-0.0012	0.00085	0.0018	0.00218	0.00171	0.00191	0.0017	0.00129	0.000605	0.00105	0.000239	-0.000333	-6.2637e-08
	1.1806e-05	0.00721	0.00587	0.00258	0.00244	0.00124	0.00123	-0.000392	0.0012	0.00148	0.00189	0.00148	0.00218	0.00315	0.00299	0.00347	0.00182	0.000356	-0.00218	-0.00575	-0.01065	0	-0.02208	-0.0276	-0.02652	-0.02193	-0.0158	-0.00887	-0.0045	-0.00115	0.000467	0.00144	0.00191	0.00219	0.00164	0.00131	0.000983	0.000902	-0.000441	0.000828	5.2493e-05	0.000244
	1.2006e-05	0.00534	0.00571	0.00291	0.00151	0.00113	0.000819	0.000566	0.00137	0.00205	0.000943	0.00123	0.00195	0.00307	0.00299	0.00313	0.00186	0.000477	-0.00194	-0.0057	-0.01074	0	-0.02294	-0.02684	-0.02614	-0.02202	-0.01567	-0.00874	-0.00454	-0.00108	0.000108	0.00206	0.000992	0.00167	0.0018	0.0014	0.000773	0.000925	0.00108	0.000617	7.1018e-06	0.000366
	1.2206e-05	0.00668	0.00511	0.00352	0.00151	0.00131	0.0014	0.000614	0.000967	0.00137	0.00129	0.00165	0.0021	0.00358	0.00338	0.00344	0.00177	6.5858e-05	-0.0022	-0.00553	-0.01058	0	-0.02333	-0.02722	-0.02619	-0.0217	-0.01549	-0.0094	-0.00502	-0.00118	0.000107	0.00106	0.00186	0.00188	0.00146	0.0014	0.00101	0.000857	0.000328	0.000121	-0.000151	-0.000219
	1.2406e-05	0.00581	0.0052	0.00196	0.00109	6.6234e-05	0.00228	0.000422	0.00101	0.00211	0.000861	0.00128	0.00275	0.00336	0.00357	0.00305	0.00215	0.000356	-0.00203	-0.00609	-0.01024	0	-0.02342	-0.02793	-0.02674	-0.02167	-0.01549	-0.00938	-0.00429	-0.00154	0.000275	0.00158	0.00184	0.00193	0.00196	0.00161	0.00155	0.000834	0.000235	0.000215	-0.000493	9.7751e-05
	1.25e-05	0.00648	0.00539	0.00308	0.0025	0.00228	0.00289	0.0024	0.00284	0.0031	0.00266	0.00323	0.0024	0.00342	0.00395	0.00341	0.00237	0.000352	-0.00234	-0.00606	-0.01105	-0.01738	-0.02516	-0.02839	-0.02835	-0.02395	-0.01695	-0.01024	-0.00603	-0.00176	3.2725e-05	0.00107	0.00118	0.00169	0.00136	0.00184	0.0011	0.000916	0.00105	0.000339	0.000192	0.000384
	1.2606e-05	0.00648	0.00547	0.00269	0.00164	0.00161	0.00133	-8.8325e-06	0.00118	0.00183	0.00117	0.00182	0.00227	0.00328	0.00335	0.00327	0.00211	-0.000297	-0.00225	-0.00553	-0.01038	0	-0.02318	-0.02715	-0.02612	-0.02232	-0.01538	-0.00966	-0.00498	-0.00118	1.2371e-05	0.00156	0.00177	0.00226	0.00157	0.00138	0.00141	0.00133	0.000491	0.000687	5.236e-05	0.000269
	1.2806e-05	0.00588	0.00507	0.00258	0.000897	0.000365	0.00121	0.00102	0.000673	0.00175	0.00135	0.00137	0.00223	0.00318	0.00356	0.00274	0.00179	0.000646	-0.00184	-0.00551	-0.01033	0	-0.02327	-0.02726	-0.0268	-0.02274	-0.01621	-0.00977	-0.00484	-0.00152	-0.000179	0.00146	0.00159	0.00159	0.00139	0.00161	0.00108	0.000424	0.00105	0.000475	0.000279	0.000366
	1.3006e-05	0.00609	0.00529	0.00224	0.00208	0.00136	0.00167	0.000399	0.000812	0.00183	0.0013	0.00123	0.00218	0.00321	0.0034	0.00289	0.00193	0.000139	-0.00303	-0.00548	-0.01067	0	-0.02397	-0.02698	-0.02698	-0.02241	-0.01504	-0.00957	-0.00516	-0.00164	0.00061	0.000892	0.00154	0.00186	0.00182	0.00131	0.00145	0.00154	1.8709e-06	-4.4645e-05	-3.8933e-05	-0.000291
	1.3206e-05	0.0057	0.00549	0.0028	0.00123	0.00055	0.00207	0.0011	0.00128	0.00134	0.00122	0.00157	0.00279	0.00315	0.00392	0.00291	0.00216	-0.000152	-0.00225	-0.00589	-0.00961	0	-0.023	-0.02698	-0.02645	-0.02221	-0.01536	-0.00968	-0.00427	-0.00174	0.000108	0.00165	0.00117	0.00136	0.00182	0.0014	0.000701	0.00081	0.000561	4.9849e-05	-0.000311	-0.000802
	1.3406e-05	0.00572	0.00502	0.00256	0.000699	0.00187	0.00137	0.000159	0.000735	0.00184	0.0017	0.00142	0.00196	0.0028	0.00323	0.003	0.00161	0.000236	-0.0026	-0.0057	-0.01074	0	-0.02379	-0.02724	-0.02682	-0.02232	-0.01565	-0.00964	-0.00477	-0.00128	6.0076e-05	0.00142	0.00156	0.002	0.00203	0.00177	0.000889	0.000469	-0.000488	0.000711	0.000121	2.403e-05
	1.3606e-05	0.00664	0.0056	0.00282	0.00171	0.00133	0.00205	0.00112	0.00121	0.00214	0.00103	0.00157	0.00252	0.00321	0.0037	0.00315	0.00154	0.000284	-0.00199	-0.00594	-0.01119	0	-0.02379	-0.02707	-0.02645	-0.02255	-0.01553	-0.00968	-0.00479	-0.00208	1.1782e-05	0.0012	0.00131	0.002	0.0012	0.00131	0.00119	0.00102	0.000141	0.000381	0.000121	-0.000267
	1.3806e-05	0.0067	0.0056	0.00176	0.00195	0.00113	0.00175	0.000736	0.00152	0.00217	0.00145	0.00133	0.0025	0.00334	0.00335	0.00367	0.00197	0.000503	-0.00253	-0.00568	-0.01058	0	-0.02408	-0.02777	-0.027	-0.02202	-0.01567	-0.00917	-0.00486	-0.00123	0.000467	0.00144	0.00161	0.00193	0.00159	0.00147	0.000632	0.0012	0.000282	0.000404	-0.000605	-0.000146
	1.4006e-05	0.00632	0.00611	0.00302	0.0018	0.000758	0.00123	0.00136	0.000673	0.00209	0.000665	0.00191	0.00247	0.00315	0.00364	0.0032	0.0022	0.000429	-0.00177	-0.00582	-0.01026	0	-0.02342	-0.02722	-0.02691	-0.02225	-0.01529	-0.00968	-0.00484	-0.00125	-0.00018	0.00082	0.00145	0.0019	0.00132	0.00158	0.00148	0.000924	-4.5387e-05	-0.000351	-0.000243	-0.000316
	1.4206e-05	0.00657	0.00529	0.00287	0.00156	0.00108	0.00193	0.00119	0.000905	0.00217	0.00186	0.00206	0.00222	0.0031	0.00335	0.00335	0.00179	8.9436e-05	-0.00192	-0.00592	-0.01022	0	-0.02397	-0.02758	-0.02678	-0.02306	-0.01632	-0.00924	-0.00484	-0.00142	-5.9066e-05	0.00123	0.00115	0.00128	0.00242	0.00174	0.00127	0.000765	0.000305	0.000239	0.000234	-0.000122
	1.4406e-05	0.00579	0.00549	0.00185	0.00195	0.000895	0.000796	0.000759	0.00148	0.00187	0.00127	0.0017	0.00269	0.0032	0.00371	0.00291	0.00202	0.000284	-0.0017	-0.00628	-0.01101	0	-0.02416	-0.02758	-0.02676	-0.02216	-0.01562	-0.00959	-0.0052	-0.0012	0.000467	0.00101	0.00143	0.00171	0.0018	0.00115	0.00122	0.00097	0.000678	0.000356	-3.8421e-05	0.000244
	1.4606e-05	0.0076	0.00536	0.00276	0.00175	0.00103	0.00207	0.000567	0.00129	0.00188	0.00129	0.00199	0.00178	0.00297	0.00356	0.00328	0.00157	0.000187	-0.00206	-0.00592	-0.01033	0	-0.02362	-0.02753	-0.02658	-0.02271	-0.01576	-0.0095	-0.00408	-0.00193	-0.000537	0.000915	0.0014	0.00152	0.00166	0.00122	0.00101	0.000856	0.000654	7.3339e-05	5.1677e-05	-3.6826e-07
	1.4806e-05	0.00575	0.00509	0.00219	0.00116	0.00134	0.00177	0.000807	0.00129	0.00211	0.000959	0.00172	0.00237	0.00336	0.00321	0.00298	0.00188	0.000962	-0.00196	-0.00613	-0.01098	0	-0.02316	-0.02724	-0.0272	-0.02269	-0.01547	-0.00966	-0.00518	-0.00164	0.000563	0.00137	0.00163	0.00202	0.0013	0.00154	0.00117	0.000379	0.000282	-0.000186	-0.000379	0.000293
	1.5006e-05	0.00588	0.00591	0.00263	0.00193	0.00101	0.00209	0.000254	0.000967	0.00224	0.00153	0.00143	0.00267	0.00308	0.00392	0.00313	0.00154	0.000356	-0.00166	-0.00635	-0.01051	0	-0.02353	-0.02751	-0.0266	-0.02257	-0.01544	-0.01014	-0.0047	-0.00179	0.000203	0.00142	0.00168	0.00114	0.00231	0.00163	0.00117	0.000856	4.7849e-05	0.000262	0.000394	-0.000268
	1.5206e-05	0.00577	0.00555	0.00254	0.00178	0.0011	0.00172	0.000544	0.00185	0.00247	0.00165	0.0012	0.00215	0.00315	0.0037	0.00313	0.00204	0.00038	-0.00258	-0.00572	-0.01076	0	-0.02322	-0.02689	-0.02709	-0.02257	-0.01549	-0.01026	-0.00461	-0.0013	-0.000131	0.00142	0.000672	0.00162	0.00109	0.00163	0.000984	0.00113	0.000258	0.000498	-0.000152	0.000243
	1.5406e-05	0.00666	0.005	0.00287	0.00154	0.0012	0.002	0.00016	0.00132	0.00169	0.00156	0.00229	0.00247	0.00345	0.00373	0.00313	0.0015	-0.000248	-0.00234	-0.00628	-0.01062	0	-0.02421	-0.02746	-0.02689	-0.02287	-0.01598	-0.01007	-0.00498	-0.00193	0.000227	0.00118	0.00163	0.00148	0.00157	0.00108	0.00096	0.000607	0.000515	7.3975e-05	0.000347	-7.3301e-05
	1.5606e-05	0.00611	0.00534	0.00245	0.00145	0.000988	0.00174	0.00141	0.00132	0.00222	0.00161	0.00174	0.00232	0.00302	0.00342	0.00298	0.00231	0.000478	-0.00218	-0.00575	-0.01053	0	-0.02331	-0.02735	-0.02759	-0.02262	-0.01587	-0.0097	-0.00518	-0.00157	-0.000107	0.00189	0.00104	0.00195	0.00185	0.00136	0.0011	0.000765	0.00105	0.000216	-0.000583	7.2653e-05
	1.5806e-05	0.00588	0.0047	0.00289	0.00184	0.000873	0.0013	0.00143	0.00148	0.00208	0.00161	0.00221	0.00259	0.00321	0.00364	0.0034	0.00179	0.000211	-0.00251	-0.00611	-0.01051	0	-0.0239	-0.02811	-0.02645	-0.02267	-0.01605	-0.01042	-0.00529	-0.00193	0.000323	0.000725	0.00131	0.00133	0.00192	0.0014	0.00122	0.000788	-2.1498e-05	0.000121	-0.00022	0.000683
	1.6006e-05	0.00634	0.00542	0.00312	0.00156	0.000849	0.00195	0.00119	0.00163	0.00211	0.00156	0.00212	0.00279	0.00328	0.00389	0.00344	0.00188	0.000163	-0.00194	-0.00584	-0.01083	0	-0.0239	-0.02738	-0.02698	-0.022	-0.01632	-0.00989	-0.00452	-0.00215	-0.000609	0.00146	0.00133	0.00169	0.00132	0.00145	0.000984	0.00081	2.4682e-05	-0.000562	0.000484	0.000317
	1.6206e-05	0.00641	0.00465	0.00284	0.00184	0.00175	0.00123	0.000663	0.00141	0.0022	0.00165	0.00164	0.00227	0.00353	0.00387	0.00315	0.00166	4.2776e-05	-0.00274	-0.00553	-0.01085	0	-0.02362	-0.02724	-0.02709	-0.02274	-0.01612	-0.00977	-0.00479	-0.00244	-1.2165e-05	0.00044	0.00209	0.00178	0.00157	0.00158	0.00143	0.0012	0.000236	-0.000257	0.000711	-9.6454e-05
	1.6406e-05	0.00652	0.0058	0.00241	0.00171	0.000573	0.00174	0.00155	0.00129	0.00249	0.00142	0.0016	0.00301	0.0032	0.00384	0.00337	0.00161	0.000501	-0.0018	-0.00599	-0.01085	0	-0.02381	-0.028	-0.02715	-0.02239	-0.01659	-0.00989	-0.00475	-0.00183	-0.000466	0.00187	0.00197	0.00195	0.00162	0.000877	0.00096	0.000788	0.000702	7.3503e-05	-3.9028e-05	0.000122
	1.6606e-05	0.00495	0.00533	0.00263	0.00173	0.00115	0.00191	0.0011	0.00106	0.00198	0.00166	0.00201	0.00223	0.00304	0.00366	0.00322	0.00177	0.000138	-0.00232	-0.00592	-0.01062	0	-0.02359	-0.02742	-0.02722	-0.02278	-0.01616	-0.01007	-0.00505	-0.00169	-0.000299	0.000654	0.00159	0.00176	0.00136	0.00106	0.00089	0.00138	0.000281	0.000615	0.000143	-0.000243
	1.6806e-05	0.00668	0.00496	0.00276	0.00233	0.00124	0.00193	0.000711	0.0012	0.0022	0.00142	0.00158	0.00262	0.00344	0.00422	0.0032	0.0017	0.000187	-0.00222	-0.00609	-0.01076	0	-0.02399	-0.02784	-0.02753	-0.0223	-0.01607	-0.01	-0.00498	-0.00128	-0.000609	0.00173	0.00145	0.00138	0.00157	0.00149	0.000585	0.00102	0.000561	-0.000186	-8.4095e-05	0.000268
	1.7006e-05	0.00581	0.00571	0.00289	0.00164	0.00136	0.00165	0.00129	0.00165	0.00245	0.00163	0.00194	0.00233	0.00336	0.0037	0.00328	0.00157	-0.00049	-0.00199	-0.00575	-0.01085	0	-0.02423	-0.02804	-0.02757	-0.02278	-0.01621	-0.00964	-0.00532	-0.00227	-0.000179	0.00101	0.00136	0.0015	0.00141	0.00133	0.000796	0.00136	0.000748	0.000286	-0.000447	-0.000267
[truncated: 640 more rows]

## Sheet: Figure 4b
	uv	lr1	lr49		uv	AP	BA		uv	PH	BSA
	0	3.55863	-2.97405		0.031	0.928461	0.0422176		0	-0.30085	-0.188947
	0.042	5.48846	119.356		0.063	0.898568	0.201037		0.01	-2.48055	-1.79237
	0.083	7.23748	304.297		0.095	0.675964	0.105942		0.02	-2.23806	-1.58499
	0.125	12.3326	278.818		0.127	1.03913	0.310134		0.03	-2.26326	-1.73211
[truncated: 3,302 more rows]

## Sheet: Figure 5a
Genbank index	Sequence
[truncated: 16 more rows]

[truncated: 5 more sheets: Figure 5c, Figure 5d, Figure 5f, Figure 6a, Figure 6b]
